# Supplementary material for: Genomic diversity of Mycobacterium avium subsp. paratuberculosis: pangenomic approach for highlighting unique genomic features with newly constructed complete genomes
Source: Vet Res. 2021 Mar 18;52:46. doi: 10.1186/s13567-021-00905-1 (PMC7977185; doi:10.1186/s13567-021-00905-1)
Supplement: Supplementary file 3 — Additional file 3. Genomic gaps between MAPK strains and the K-10 strain identified by Mauve analysis. [file 13567_2021_905_MOESM3_ESM.xlsx]

## Sheet: Sheet1
Length	K-10	CN9	CN7	CN4	JB16	JJ1	CDS	Function	Reference	Region_start	Region_end	Strain	Aligned_Sequence	Note
63	1	1	1	0	0	0	NC_002944.2_26499_24865	FIG00824290: FHA domain protein	K-10	25653	25715	+	GCGGGTAGCCGCCCTGCGCCGGCTCGGGGTAGCCGCGCTGGTCGGGATAGCCGTGCTGCTGGG
27	1	0	0	0	0	0	NC_002944.2_63151_61916	hypothetical protein	K-10	62439	62465	+	CAGTCCTGGCTGAACCGGTATTCCAGA
20	1	1	1	0	0	0	NCR	-	K-10	83155	83174	+	AATTAACGATATCGAATTTG	Novel tandem repeat
33	1	0	0	0	0	0	NC_002944.2_112940_112749	hypothetical protein	K-10	112810	112842	+	GCACTATCGTCGTCGAATATCGCCGATAGTGCT
17	1	1	1	0	0	0	NCR	-	K-10	191491	191507	+	AGCCAACCCTAATGGGA
127	1	1	1	0	0	0	NC_002944.2_471865_470315	hypothetical protein	K-10	471235	471361	+	CGCGGCGCTGATCCAGCGTCCGGGGATCCGCCGGGCATACCTGCTTGGCGAGTTGGGACAACCGCCGGTCGAACGCCGTCGCCGCGGCGGCGGCGACCGAGCCGTGCACCTCGGCCATCCCGTTCTC
48	1	1	1	1	1	0	NC_002944.2_609968_610993	hypothetical protein	K-10	610255	610302	+	CGGCCCGAACAACGCGCCGCAGGGCGGGCAGAACAACCCGCCGCAGGG
20	1	0	0	0	0	0	NC_002944.2_683459_683632	hypothetical protein	K-10	683511	683530	+	GTGTGTTCGGTGCCGTCGGT
17	1	1	1	0	0	0	NC_002944.2_741152_740187	Acyl-CoA dehydrogenase, long-chain specific (EC 1.3.8.8)	K-10	741113	741129	+	GGCCACCGACTTCGGCC
636	1	1	1	0	1	1	NC_002944.2_1138354_1139565	Acyl-CoA dehydrogenase; probable dibenzothiophene desulfurization enzyme	K-10	1138647	1139282	+	GCTGCAAGTCACGCCGCGGCGCCCGGGCAGCGACCGGTGGATCGCGGTGGTCGCCGAGGGCGGGCTGATCGGCGGCGCCAACGCCGAACAGAGCCAGAAGTCGGTGGGCGGCAACCACCGTGACACCCGGCTGGTCACCACTCCCGACGGGTTGCGGTTGCGCGGCAGGAAGTTCTACAGCACCGGCGCGCAGTTCTCCGACTACCTGCGGATCACCGCGCAGGACGACGACGGCGCGCCGACCGCCGTGGTGATTCCGGTCGACCGGGCCGGGGTCGAGCACCTCGACGACTGGGACGGCATCGGTCAGCGCCAGACAGGAAGCGGCACAACGGTATTCAACGACGTTGCGGTCGCCGACGACGAAGTGTTCCCGCTCGGTTCGACCATCGGCGTCAA…
12	1	1	1	0	0	0	NCR	-	K-10	1382072	1382083	+	GGCCTCGATCCC
6	1	0	0	0	0	0	NC_002944.2_1793425_1792805	Phosphatidylethanolamine-binding protein	K-10	1793090	1793095	+	CCCCCC
6	1	1	0	0	0	0	NC_002944.2_1793425_1792805	Phosphatidylethanolamine-binding protein	K-10	1793096	1793101	+	CCCCCC
51	1	1	0	1	1	1	NC_002944.2_1798195_1798626	hypothetical protein	K-10	1798371	1798421	+	CCCCGGCGGCGGCGGTGGCAGCATCCCCGGTGGCCCGACCGGTGGCGGCGG	Novel tandem repeat
75	1	1	0	1	1	1	NCR	-	K-10	1862520	1862594	+	GGGGTCGGGCCGCAACCGTTGGCCTGCGACCCGGGCCAATGGTGGGACCCGACGGCCAACGTGTGCCGGCCGCTG
12	1	1	1	0	0	0	NC_002944.2_2136532_2138232	Ubiquinol-cytochrome C reductase, cytochrome B subunit (EC 1.10.2.2)	K-10	2137905	2137916	+	CGGCATCGAGAC
21	1	0	0	0	0	0	NC_002944.2_2156266_2156105	hypothetical protein	K-10	2156149	2156169	+	CGCCGCGCCCGTCGAGCGTCA	Novel tandem repeat
21	1	0	0	0	0	0	NC_002944.2_2228387_2229166	Cutinase	K-10	2229108	2229128	+	CGGTGGCGGCGCCGAGCGGCG
1452	1	0	0	0	1	1	NC_002944.2_2448182_2449639	repeat region	K-10	2448185	2449636	+	ATTCTCAATGACGTTGTCAAGCCGCCGCGGTAGTGGTTGCGGGGTGGTAGACAGCGTGGTCGCGCAGCATGGCCCACAGGACGTTGAGGCGGCGGCGGGCCAGGGCGAGGACGGCTTGGGTGTGGCGTTTTCCTTCGGTGCGTTTTCGGTCGTAGTAGGTGCGCGAGGAGGGGTCGGTGCGGATGCTGACCAAGGCCGACAGGTAGCAGGCGCGCAGCAGGCGCCGGTCGTAGCGTCGGGGGCGTTTGAGGTTTCCGCTGATGCGGCCGGAATCTCGTGGTACCGGCGCCAGGCCGGCGACGCCGGCGAGGCGGTCGGCGGAGGCGAATGCGGCCATGTCCCCGCCGGTGGCGGCGAGGAACTCAGCGCCCAGGATGACGCCGAATCCGGGCATGCTCA…	Large gap
53	1	1	1	0	0	0	NCR	-	K-10	3253678	3253730	+	CGCTGCGCTCTGCATCGTCGTCGGCGCGAGTCATCTGCGCCGCTCCTCCTCAT
58	1	0	1	1	1	1	NCR	-	K-10	3278228	3278285	+	CCAGCTACCCGCCTTCGGCGGCGAGCTGTCCGCAGGCCCAGGCCCGATCGCCTGCGCT
128	1	1	1	0	1	1	NCR	-	K-10	3355500	3355627	+	CGGCCCAACCGCGAGCGTCACACCAGCGTGGCGGCCGCCGGCGAGCGTCACGCCAGCGTGACGGCCACGGCCGAGCGTCACGCCAGCGTGACGGCCGGCGCCGAGCGTCACGCCAGCGTGACGGGCGC
69	1	1	0	1	1	1	NC_002944.2_3365012_3364374	DNA-binding protein HU / low-complexity, AKP-rich domain	K-10	3364413	3364481	+	GGCCTTGCGAGCCGGAGCCTTGCTGGCGGCCTTCTTGGCCGGAGCCTTGGTCGCGGCCTTCTTGGCCGG
98	1	1	0	1	1	1	NC_002944.2_3365012_3364374	DNA-binding protein HU / low-complexity, AKP-rich domain	K-10	3364496	3364593	+	CAACCTTCTTGGCCGGAGCCTTGGTCGCGGCCTTGCGCACCGGAGCCTTGGTCGCGGCCTTGCGGGCCGGAGCCTTCTTGACCGCAGCCTTCTTCGCC
10	1	1	1	0	0	0	NCR	-	K-10	3699084	3699093	+	GTTGCGGCGG
12	1	1	1	0	0	0	NCR	-	K-10	3702366	3702377	+	AACGGGGGTGAA
35	1	1	1	0	0	0	NC_002944.2_3789622_3794262	Probable ATP-dependent helicase lhr (EC 3.6.1.-)	K-10	3793497	3793531	+	GCCGGCGCACCGCGCGCAGCGGCCGCCGCGGCTGA
46	1	0	0	0	0	0	NC_002944.2_3937213_3936266	Efflux ABC transporter, permease protein	K-10	3936458	3936503	+	GCCCGCAGCGCGTTGACCTCGTAGCTGAGCGGGTTGATCTTGCTCA
21	1	0	0	0	0	0	NC_002944.2_4426476_4427807	putative membrane protein	K-10	4427169	4427189	+	CAGCGGGTGGTCGAGCGCGAC
77	1	1	1	0	0	0	NC_002944.2_4622304_4622930	PE_PGRS family protein => PE_PGRS29	K-10	4622627	4622703	+	ATCGGTGGCCGCGCAGCTGCCGGCGGTCAGCGGCGCGGTGGGCGGTTCGGCGCCGTACGGTCACCCGACGGCCCCCC
236	1	0	0	0	0	0	NC_002944.2_4622304_4622930, NC_002944.2_4622745_4622963	PE_PGRS family protein => PE_PGRS29, repeat region	K-10	4622736	4622971	+	CGGGACGGAGCCGGGAGCGAGCACCCCGGAGGTGGGACCCAGCGCCGCGGTGTTCTCGGAACTGATAGTAGACCCGATCCGGGCCAGATCCGTCGCGGCAGCCGCGACGAATTCCGGAGTCGCTTGAACGAACGACATCGGCACCACCCCGCCACGTCCTACGGTCCCCGAGGGACAACTACCGCAAAATCCTAGTGCAGGCCGCGCCGCCGGCGCATTATTTCTCCGAGAGTCGA
88	1	1	1	0	0	0	NC_002944.2_4623220_4622927	hypothetical protein	K-10	4623004	4623091	+	TGGCGACGCCCGCGTACGCGCCGGCCGGTTCCCCGTCCCCCGTGCAGCCGGCGGCTTCGTCGGCGCCGGCGCCGGCCGGCACGCCCGC
57	1	1	1	0	0	0	NC_002944.2_4640991_4641533	LSU ribosomal protein L22p (L17e)	K-10	4641434	4641490	+	CAAGAAGGCACCCGCCAAGAAGGCACCTGCGAAGACCGCGGCCAAGAAGGCACCGGC
21	1	1	1	0	0	0	NC_002944.2_4717290_4718615	Conserved alanine and proline rich protein	K-10	4717916	4717936	+	CACGCTGCCGGATGCCGCGCC
117	1	1	0	1	1	1	NC_002944.2_4717290_4718615	Conserved alanine and proline rich protein	K-10	4718457	4718573	+	GCCGCGCCGCCACCGGGCGCGCCGCCACCGGGCGCGCCGCCGCCGGCCGAGCCGCCGGCCGACCCGGGCCCGGCCCCTGGCGCGGCCCAGCCCGCGCCGGAGCCGGGATCGACGCCG
30	0	0	0	1	1	1	NCR	-	MAPK_CN4	248178	248207	-	CACGCTGGCGTGACGCTCGACCGCCGCCGC
57	0	0	0	1	1	1	NZ_CP033910.1_672214_672050	hypothetical protein	MAPK_CN4	672103	672159	-	AGGAGTGATCGCGAGCGCGGGCGAAGCCCGGGTGAAGCGGGTCACGACCATTAAACA	Novel tandem repeat
57	1	0	1	1	1	1	NZ_CP033910.1_672214_672050	hypothetical protein	MAPK_CN4	672160	672216	-	AGGAGTGATCGCGAGCGCGGGCGAAGCCCGGGTGAAGCGGGTCACGACCATTAAACA
56	0	0	0	1	1	1	NZ_CP033910.1_1070758_1069493	Sulfotransferase	MAPK_CN4	1070172	1070227	-	CACGAGGCGCTGATGGCCAGCGCGCCCGTGGTGGCCGCCATGCACGACCGGTTTCC
15	0	0	0	1	0	0	NZ_CP033910.1_1249345_1248098	Transcriptional regulator, AcrR family / Transcriptional regulator, AcrR family	MAPK_CN4	1248532	1248546	-	CCGCCGACCAGCTCT	Novel tandem repeat
226	0	1	1	1	1	1	NZ_CP033910.1_1364068_1364691, NZ_CP033910.1_1364642_1366120, NZ_CP033910.1_1366002_1364767	hypothetical protein, repeat region, hypothetical protein	MAPK_CN4	1364633	1364858	-	GCTATCTCTCCGAGACCACCCTGGCCCTATTACATCCCCGCTCCGATTCAGCCGACCAATCCGTTGCCGTCCCCGCCGCCATCACGGCATAGTGGAAACTCGCAGAGCCTCAGGCGAAACGCCGATCGGCTTTACACCACTTCACGGGGCACAACCAACCCAGAGTGTCAAGGATCAACCGACATAGAAATGTCACCCATCAACCGACTCTGAACAGCTCCAAAAA
198	0	0	1	1	1	1	NZ_CP033910.1_1364068_1364691, NZ_CP033910.1_1364642_1366120, NZ_CP033910.1_1366002_1364767	hypothetical protein, repeat region, hypothetical protein	MAPK_CN4	1364859	1365056	-	ACGACATCACCGCATTCGCCGATTTCCCTGTCCTGCACTGGAAAAAGATCTGGAGCACCAACCCCCTCGAACGACTCAACAAGGAGATCAAACGCCGCACCGACGTCGTCGGCGTCTTCCCCAACCCCGCCGCGCTGCTACGGCTGGCCGGCTCCGTTCTCGTCGAAGCCCACGACGAATGGCAAGTCGCCGAAAAGC
26	0	0	0	1	0	0	NCR	-	MAPK_CN4	1687289	1687314	-	GCAGCGCCAGCTTGTCGCTGTTGTAG
355	0	1	1	1	1	1	NZ_CP033910.1_1928048_1929688	Long-chain-fatty-acid--CoA ligase (EC 6.2.1.3) @ Long-chain fatty-acid-CoA ligase (EC 6.2.1.3), Mycobacterial subgroup FadD1	MAPK_CN4	1928596	1928950	-	CGGCGGCCTCGCGCAGCATCGTTTCGACCTTGGGCAGTTGGCGGCCGAGCATGCCGGCGATGGTGTCGAGTTGCTCTCGCACATGTTCGGCGTCGGGTTGGGCGAAGATGGTGCGGATCGCTGCGGCGACCATCTCGGCTGATCCCTTGGGCACCTGGGCGAGCACGTTGCGCAGGAAGTGCACCCGGCATCGTTGCCAAGATGCGCCGATGAGGATGGCCTCGATGGCGCTGCGCAACCCGGTGTGGGCATCAGAGATCACCAGCTGCACCCCGGACAGGCCGCGGGTTTTCAGTGAGCGCAGAAACGCCGTCCAAAACGCGCCGTCCTCGGAGTCACCGACGTCGAAGCCGAG
1009	0	1	1	1	1	1	NZ_CP033910.1_2008024_2010746, NZ_CP033910.1_2008143_2009315	repeat region, hypothetical protein	MAPK_CN4	2008016	2009024	-	TTCGGCTGGGGTGGTCATGTTCAGCGATTGATGCGGACGGGCGGTGTTGTAGTAGTGCACCCATTCGTCGAGGGCTTGCTGAGCCGTCTTCAGATTTGAGAAAGCCCTTGTGTTGCTGAGGAATTCGGCGCGCAGACTGCGGTGGAACCGCTCAATCTTGCCTGTCGTCGTCGGGCTACGCGGCTGGGTGAGCAGGTGGTCGATGCCGTTTTGCCGGCAGATCGCGTCGAAGAGCACCTCCACCGGGGGATGGTTAAACCGGCCGGTGAACACCTTGCCGTTATCAGTCAAAATCTGCTGGGGGGCCCCGTAAGCCGCCAGCGCCGCCCGCAATCCGTCGCAAACCGCGCGGGTACGCTCACGCGCCATCAACCGCGCGCAGACACACATCCGGGAATG…	Large gap
1017	0	1	1	1	1	1	NZ_CP033910.1_2008024_2010746, NZ_CP033910.1_2008143_2009316, NZ_CP033910.1_2009447_2010682	repeat region, hypothetical protein, hypothetical protein	MAPK_CN4	2009025	2010041	-	CGAGCACTTCACGGCGTCCGTCAGCCGCGACACCGGTGGCGATGACGACCGCTTGGGAGACCACCCGATGGTTGACCCGAGCCTTGCAGTAAGTGGCGTCGAGGAACACATACGGGAAGTGCTGTTCGGATAGAGGCCGGTCCCGAAAGGCGCCTACCTCGGTGTCCAGATCGGCGCAAATCCGGGAGACCTCGCTTTTGGAGATGCCGGCGTCCGCGCCGAGGGCTTTGACCAAATCGTCGACTTTGCGGGTGGAGGTGCCGTGCAAATAGGCCTCCATCACCACCGCGAACAAGCACTGATCGACCCGGCGGCGCCGCTCCAGCAGCGCCGGGAAGAACGAGCCCGACCGAAGCTTGGGAATCCGCAACTCCAAATCGCCAGCGATCGTCGACAGTG…	Large gap
52	0	0	0	1	1	1	NCR	-	MAPK_CN4	2090593	2090644	-	AAAAGCCCCCGAAAGGCCTTGCTTTCGGGGGCTTTTGCGTCTGATCGCGCGG
55	0	0	0	1	1	1	NCR	-	MAPK_CN4	2181711	2181765	-	GCGTGGGGGATATGCACGAATTCGCGCCCAATCCCGTGCATATCCCCCACGCTCG
58	0	0	0	1	1	0	NCR	-	MAPK_CN4	2542012	2542069	-	CTCCTGCGCATCCCGCTGCGCGGAATGCTTCGTCGCCGGGCTCCACCCCAATCGCCTG
58	0	0	0	1	1	1	NCR	-	MAPK_CN4	2542070	2542127	-	CTCCTGCGCATCCCGCTGCGCGGAATGCTTCGTCGCCGGGCTCCACCCCAATCACCCA
22	0	0	0	1	1	1	NZ_CP033910.1_2685938_2686630	FIG00827717: hypothetical protein	MAPK_CN4	2686573	2686594	-	CATCGCCAACACCACCGTCGCG
165	0	1	1	1	1	1	NZ_CP033910.1_3884614_3882287	hypothetical protein	MAPK_CN4	3884154	3884318	-	GCACGGCCCGCGGCTGGTTTTCCAGGTCGCCGACCCGGGACACTCGGCGCCGCGGCCGCCGAATCCCCCGGCCGCGCCGCCTGTTCCGCCGGGCCGGCCGACCGCCCCCGACCCCAGGGTGCCGACCCAAAGCGCCACCCAGCGCATGCCCGCGGCCGCGCCGCC
162	0	1	1	1	1	1	NZ_CP033910.1_4066137_4067099	Membrane protein MmpS3	MAPK_CN4	4066644	4066805	-	CGGGGCCGCGGCCGTCGAGGTGGCCGGCGGCGGGGCCGGGGCGGGTGCGGGCGGGGGCGGCGGTGCCGGAGAGGGCGTCACCGTCACAGTCTGGGTCTCCGTTGCAGTCGGGGGCGGCGGTTCGGTCGTGGGCGGCGGAGGCGGAGGCGGTGGGGGCGGCGG
6	0	0	0	1	0	0	NZ_CP033910.1_4086578_4087462	Putative integral membrane protein SCO2176	MAPK_CN4	4086778	4086783	-	CACCCC
23	0	0	0	1	1	1	NZ_CP033910.1_4350695_4351015	DnaJ domain protein	MAPK_CN4	4350689	4350711	-	AGATAGGGATTCGTCATGGACAG
57	0	1	1	1	1	1	NZ_CP033910.1_4527270_4525777	fumarate reductase/succinate dehydrogenase flavoprotein, N-terminal:FAD dependent oxidoreductase	MAPK_CN4	4525761	4525817	-	GCGCCGGAGCGCACGCGGCGCGGCGCGCCGCGAAAGCGTAGACGCGCATCAAACCCG
15	0	0	0	1	1	1	NZ_CP033910.1_4641103_4641289	repeat region	MAPK_CN4	4641277	4641291	-	CCCGGCTGCACCGCC
253	0	1	1	1	1	1	NZ_CP033910.1_4716741_4715605	hypothetical protein	MAPK_CN4	4716310	4716562	-	GCGGCTGCAGGTCGAGGATTGGTACCGCCGGCATCCCGAGATCGACGAGGTATCCCTCGACGCTCCGCTGATCGGGCTCGGCTTGCCGCGCACAGGGTCGACGGCATTGTCGATGCTGCTCGCTCAGGACCCCGATGTCCGGTATCTGCGCAAATGGGAGTCCTCCCAACCGTGTCCGCCGCCGTCGACCGTGTGCGGTGTGGATCCGCGCATCCCGCCCGGCAAGGGGGAAATGATCGGCACTCGCCACCAT
6204	0	0	1	1	1	1	NZ_CP033910.1_4725699_4725806, NZ_CP033910.1_4731110_4731837, NZ_CP033910.1_4731903_4732010	repeat region	MAPK_CN4	4725805	4732008	-	CAGGCGAGTCCACTGGACGTGGGGTGGTCGTTGGTCAGCACCCGGGCGGTGTTCGAGCATCGCGCGGTGGTGGTGGGATGCGAGCGTGGCGCGTTGGCAACGGGTTTGGCGGGTCTGGCGTCGGGGCGGCCGGATGCGGCCACGGTGGTGGGGCGGGCCCGGGCGACGGGCAAGACGGTGTTGGTGTTTCCCGGTCAGGGCTCGCAGACGTTGGGGATGGGCCGGCAGCTGTACGAGAGGTTCGTGGTGTTCGCGCGGGCGTTGGATGAGGCTGTCGCGGTGGTGGACGAGCAGTCCCGGCTGCCGGTGCGTGAGGTGATGTGGGGCGCCGATCCGGAGTTGTTGCAGAGCACGGAGTTTGCCCAGCCGGCGTTGTTCGTGTTCGAGGTGGCGTTGGCG…	Large gap
21	0	0	1	0	0	0	NZ_CP033428.1_1383698_1381857	Protein translocase subunit SecD	MAPK_CN7	1383060	1383080	-	GGCCCGGCCCCGGCGCCCGCT
15	0	0	1	0	0	0	NZ_CP033428.1_2258266_2259291	Exported repetitive protein (Cell surface protein PirG)	MAPK_CN7	2258580	2258594	-	CCCAGGCCGGGCGTG
10	0	0	1	0	0	0	NZ_CP033428.1_2655389_2653425	Cell division-associated, ATP-dependent zinc metalloprotease FtsH	MAPK_CN7	2653568	2653577	-	CAGCAGCGCG
15	0	1	0	0	0	0	NZ_CP033427.1_268612_269596	repeat region	MAPK_CN9	269575	269589	+	CCCGGCTGCACCGCC
15	0	1	0	0	0	0	NZ_CP033427.1_3904480_3903011, NZ_CP033427.1_3903161_3903347	13E12 repeat family protein, repeat region	MAPK_CN9	3903322	3903336	+	CGGTGCAGCCGGGGG
16	0	0	0	0	0	1	NCR	-	MAPK_JJ1	4197855	4197870	+	ATCAATCCCTCTGCGT
200	0	1	0	0	0	0	NZ_CP033427.1_2308070_2309548, NZ_CP033427.1_2308188_2309423	repeat region, hypothetical protein	MAPK_CN9	2309132	2309331	+	CGACGACATCACCGCATTCGCCGATTTCCCTGTCCTGCACTGGAAAAAGATCTGGAGCACCAACCCCCTCGAACGACTCAACAAGGAGATCAAACGCCGCACCGACGTCGTCGGCGTCTTCCCCAACCCCGCCGCGCTGCTACGGCTGGCCGGCTCCGTTCTCGTCGAAGCCCACGACGAATGGCAAGTCGCCGAAAAGC
