# Supplementary material for: Genomic diversity of Mycobacterium avium subsp. paratuberculosis: pangenomic approach for highlighting unique genomic features with newly constructed complete genomes
Source: Vet Res. 2021 Mar 18;52:46. doi: 10.1186/s13567-021-00905-1 (PMC7977185; doi:10.1186/s13567-021-00905-1)
Supplement: Supplementary file 4 — Additional file 4. List of whole genome sequences analyzed in this study. [file 13567_2021_905_MOESM4_ESM.xlsx]

## Sheet: patric3_query
Genome ID	Genome Name	Genome Status	Strain	Typing	RefSeq storage	Genome Coverage	Contigs	Genome Length	GC Content	Re-anno CDS	PATRIC CDS	RefSeq CDS	Isolation Country	Geographic Location		Coarse Consistency	Fine Consistency	Checkm Completeness	Checkm Contamination	Genome Quality Flags	Genome Quality
1770.37	Mycobacterium avium subsp. paratuberculosis strain C4A4	WGS	C4A4	C		180.0x	58	4851414	69.29	4820	4767	4604	Portugal	Portugal:Azores, Sao Miguel		98.9	97.7	100	0.9		Good
1029819.3	Mycobacterium avium subsp. paratuberculosis Pt154	WGS	Pt154	2		100x	1077	4500072	68.93	5350	4250		Australia	Australia		93.9	93.1	98.8	0.9	Too many contigs	Poor
1770.38	Mycobacterium avium subsp. paratuberculosis strain A3	WGS	A3	C		230.0x	51	4847731	69.29	4825	4771	4592	Portugal	Portugal:Vila do Conde		98.7	97.6	100	1.7		Good
1770.33	Mycobacterium avium subsp. paratuberculosis strain 2015WD-2	WGS	2015WD-2	C		150.0x	240	4727050	69.33	4798	4751		China	China: Shandong Province, dairy farm		98.7	96.3	100	1.7		Good
1770.39	Mycobacterium avium subsp. paratuberculosis strain FDAARGOS_305	Complete	FDAARGOS_305			382.992x	1	4832268	69.3	4708	4793	4508	United States	USA: WI		98.9	97.2	100	2.6		Good
1770.49	Mycobacterium avium subsp. paratuberculosis strain MAPK_CN4/13	Complete	MAPK_CN4/13	B		84.0x	1	4836546	69.3002	4703	4726	4539	South Korea	South Korea: Chungcheongnam-do		98.8	97.6				Good
1770.52	Mycobacterium avium subsp. paratuberculosis strain Telford	Complete	Telford	S		80.0x	1	4907428	69.2448	4812	4844	4648	Australia	Australia:New South Wales, Central Tablelands		99	97.8				Good
1770.10	Mycobacterium avium subsp. paratuberculosis E93	Complete	E93	2		782.48x	1	4786065	69.31	4732	4603	4225	Egypt	Egypt		98.4	97	100			Good
1770.9	Mycobacterium avium subsp. paratuberculosis E1	Complete	E1	2		653.06x	1	4781002	69.3	4751	4631	4140	Egypt	Egypt		98.5	97	100			Good
1770.40	Mycobacterium avium subsp. paratuberculosis strain JII-1961	WGS	JII-1961	C		37.0x	1	4829728	69.3	4697	4696	4511	Germany	Germany: Thuringia		99	98.2	100			Good
1770.19	Mycobacterium avium subsp. paratuberculosis strain MAP/TANUVAS/TN/India/2008	Complete	TANUVAS			30x	1	4829781	69.3	4703	4670	4407	India	India:Tamil Nadu		98.7	97.7	100			Good
1199187.3	Mycobacterium avium subsp. paratuberculosis MAP4	Complete	MAP4	C		18x	1	4829424	69.3	4702	4603	4326				98.7	97.7	100			Good
1770.47	Mycobacterium avium subsp. paratuberculosis strain MAPK_CN7/15	Complete	MAPK_CN7/15	C		137.0x	1	4837149	69.3007	4721	4746	4541	South Korea	South Korea: Chungcheongnam-do		98.9	97.7				Good
1770.50	Mycobacterium avium subsp. paratuberculosis strain MAPK_JB16/15	Complete	MAPK_JB16/15	B		120.0x	1	4838766	69.3001	4701	4722	4539	South Korea	South Korea: Jeollabuk-do		98.8	97.7				Good
1770.51	Mycobacterium avium subsp. paratuberculosis strain MAPK_JJ1/13	Complete	MAPK_JJ1/13	B		107.0x	1	4838649	69.2999	4703	4722	4541	South Korea	South Korea:Jeju-do		98.8	97.6				Good
1770.48	Mycobacterium avium subsp. paratuberculosis strain MAPK_CN9/15	Complete	MAPK_CN9/15	C		102.0x	1	4831261	69.2977	4705	4723	4534	South Korea	South Korea: Chungcheongnam-do		98.7	97.6				Good
262316.17	Mycobacterium avium subsp. paratuberculosis K-10	Complete	k10	C			1	4829781	69.3	4708	4627	4350	United States	Wisconsin		98.9	98.2	100			Good
1770.41	Mycobacterium avium subsp. paratuberculosis	WGS	JIII-386	S		1500.0x	6	4850274	69.01	4779	4725		Germany	Germany: North Rhine-Westphalia, migrating sheep herd		98.4	97.5	100			Good
1770.27	Mycobacterium avium subsp. paratuberculosis strain NL 93B	WGS	NL 93B			1000.0x	90	4768495	69.32	4699	4659	4306	Canada	Canada		98.7	97.8	100			Good
1770.28	Mycobacterium avium subsp. paratuberculosis strain NL 96E	WGS	NL 96E			1000.0x	90	4771797	69.32	4692	4655	4309	Canada	Canada		98.7	97.8	100			Good
1770.30	Mycobacterium avium subsp. paratuberculosis strain NL 95B	WGS	NL 95B			1000.0x	90	4772864	69.32	4689	4657	4308	Canada	Canada		98.7	97.9	100			Good
1770.29	Mycobacterium avium subsp. paratuberculosis strain NL 95A	WGS	NL 95A			1000.0x	94	4776830	69.33	4699	4666	4308	Canada	Canada		98.7	97.7	100			Good
1770.31	Mycobacterium avium subsp. paratuberculosis strain NL 95E	WGS	NL 95E			1000.0x	97	4774273	69.33	4712	4675	4304	Canada	Canada		98.7	97.6	100			Good
1770.26	Mycobacterium avium subsp. paratuberculosis strain NL 89C	WGS	NL 89C			1000.0x	98	4777365	69.33	4698	4664	4312	Canada	Canada		98.6	97.8	100			Good
1010838.3	Mycobacterium avium subsp. paratuberculosis S397	WGS	S397	S		24x	176	4813711	69.31	4825	4572	4619	United States	United States		98.6	97.9	100			Good
1770.32	Mycobacterium avium subsp. paratuberculosis strain 2015WD-1	WGS	2015WD-1	C		200.0x	259	4750273	69.31	4836	4788		China	China: Shandong Province, dairy farm		98.7	96.2	100			Good
1078003.3	Mycobacterium avium subsp. paratuberculosis 4B	WGS	4B	2		68.71x	479	4738595	69.1	4994	4473					97.2	96.4	100			Good
1078004.3	Mycobacterium avium subsp. paratuberculosis DT 3	WGS	DT 3	2		65.07x	531	4725169	69.1	5037	4448					97	96.2	100			Good
1078005.3	Mycobacterium avium subsp. paratuberculosis Env 210	WGS	Env 210	2		64.05x	538	4736143	69.2	5066	4463					97.3	96.5	100			Good
1029821.3	Mycobacterium avium subsp. paratuberculosis Pt164	WGS	Pt164	2		70x	592	4669710	69.18	5038	4419		Australia	Australia		95.8	94.9	100			Good
1029813.3	Mycobacterium avium subsp. paratuberculosis CLIJ644	WGS	CLIJ644	2		100x	636	4707985	69.24	5088	4451		Australia	Australia		95.9	95.1	100			Good
1029815.3	Mycobacterium avium subsp. paratuberculosis Pt139	WGS	Pt139	2		100x	752	4647327	69.14	5145	4377		Australia	Australia		95.9	95	100			Good
1029816.3	Mycobacterium avium subsp. paratuberculosis Pt144	WGS	Pt144	2		366x	838	4582918	69.03	5153	4325		Australia	Australia		94.5	93.7	98.2			Good
1029814.3	Mycobacterium avium subsp. paratuberculosis CLIJ623	WGS	CLIJ623	2		50x	915	4523318	68.99	5198	4281		Australia	Australia		93.7	92.9	98.2			Good
1029817.3	Mycobacterium avium subsp. paratuberculosis Pt145	WGS	Pt145	2		370x	916	4568858	69.01	5178	4300		Australia	Australia		94.8	93.9	99.1			Good
1029818.3	Mycobacterium avium subsp. paratuberculosis Pt146	WGS	Pt146	2		100x	955	4582551	69.04	5296	4318		Australia	Australia		94.2	93.5	100			Good
1029820.3	Mycobacterium avium subsp. paratuberculosis Pt155	WGS	Pt155	2		370x	957	4560778	69	5210	4281		Australia	Australia		94	93.1	98.2			Good
1078001.3	Mycobacterium avium subsp. paratuberculosis 1281	WGS	JTC 1281	2		42.87x	1030	4755085	69.2	5476	4437					95.9	95	98.2		Too many contigs	Poor
1078002.3	Mycobacterium avium subsp. paratuberculosis JTC 1285	WGS	JTC 1285	2		55.5x	1115	4745157	69.2	5545	4410					96	94.9	98.2		Too many contigs	Poor
1029812.3	Mycobacterium avium subsp. paratuberculosis CLIJ361	WGS	CLIJ361	1		100x	1147	4612386	68.96	5524	4359		Australia	Australia		94.1	93.3	97.3		Too many contigs	Poor
