# Supplementary material for: Genomic diversity of Mycobacterium avium subsp. paratuberculosis: pangenomic approach for highlighting unique genomic features with newly constructed complete genomes
Source: Vet Res. 2021 Mar 18;52:46. doi: 10.1186/s13567-021-00905-1 (PMC7977185; doi:10.1186/s13567-021-00905-1)
Supplement: Supplementary file 5 — Additional file 5. List of pangenome data. [file 13567_2021_905_MOESM5_ESM.xlsx]

## Sheet: MAP_40_pan_genome_info
Cluster Number	Affiliation	Predicted function	Predicted COG	Reference	Contig	Start	End	Strand	NT seq	K10	4B	2015WD_1	2015WD_2	A3	C4A4	TANUVAS	CLIJ623	CLIJ644	DT3	E1	E93	Env210	FDAARGOS_305	JII_1961	JTC1281	JTC1285	Pt139	Pt144	Pt145	Pt146	Pt154	Pt155	Pt164	MAP4	NL_89C	NL_93B	NL_95A	NL_95B	NL_95E	NL_96E	MAPK_CN7	MAPK_CN9	MAPK_CN4	MAPK_JB16	MAPK_JJ1	CLIJ361	JIII_386	S397	Telford
0	ACCESSORY	Polyketide synthase modules and related proteins	QH	2015WD_2	NZ_LKUT01000254.1	32169	13012	-	gtgaaacgcggtgaccgggcatatccggtgacgcgaggccagctggacatctggctggcggagcagaccggccacttggatgtggcatggcagctgggcgtgctggtgcgcatcgacggcgccatcgaccccgcgctgctgcaccagaccatgcgacacgtggtcggcgaggccgagagcctgcgcgccagcttcttcgaggccgacggccaggtcttccagaaggcggtcgaatactccgacgtcgacctgaccttctacgacctgagcggctcgtccgatccggagcgggaagtccgcgagatgacggcgtcgatccagcgcaccccgatgccgctgaccggtccgatgatcaaattcgctttgttccgaaccggttccgccgagtactactggttc…	1	1	1	1	1	1	1	1	1	1	1	1	1	1	1	1	1	1	1	1	1	1	1	1	1	1	1	1	1	1	1	1	1	1	1	1	1	0	1	0
1	ACCESSORY	Polyketide synthase modules and related proteins	QH	Env210	NZ_AGAO01000321.1	1	13302	+	gacgactccttcttcgacctcggcggcgacagcatctcggcgctgcaggtggtggcccgcgcccgtgccgccgggctgacttgccggccgcgagacgttttcgtcgagcagaccgtcgcccggctggcccgggtggtcggctccggcgaccgggcggccgaggtggccgacgagggcgtcggccccgtgccgcccaccccgatcatgcggtggctgcaggccgccgaacgggccggcggggccactgaccagttcaaccagaccgtcctggtgcaagcgcccgcgggtgtgaccgagaccgaggtcgcaatcgtgttgcaggcgttggtagatcggcacgccatgctgcggttgcgggtcaccgacgacggcgccgacggctggtcgttcgaggtgccc…	0	1	0	0	0	0	0	1	1	0	0	0	1	0	0	0	0	1	0	0	1	0	1	1	0	0	0	0	0	0	0	0	0	0	0	0	0	0	0	0
2	ACCESSORY	Polyketide synthase modules and related proteins	Q	JIII_386	NZ_NKRI01000002.1	347601	360422	+	gtgaaacgcggtgaccgggcatatccggtgacgcgaggccagctggacatctggctggcggagcagaccggccacttggatgtggcatggcagctgggcgtgctggtgcgcatcgacggcgccatcgaccccgcgctgctgcaccagaccatgcgacacgtggtcggcgaggccgagagcctgcgcgccagcttcttcgaggccgacggccaggtcttccagaaggcggtcgaatactccgacgtcgacctgaccttctacgacctgagcggctcgtccgatccggagcgggaagtccgcgagatgacggcgtcgatccagcgcaccccgatgccgctgaccggtccgatgaccaaattcgctttgttccgaaccggttccgccgagtactactggttc…	0	0	0	0	0	0	0	0	0	0	0	0	0	0	0	0	0	0	0	0	0	0	0	0	0	0	0	0	0	0	0	0	0	0	0	0	1	1	1	1
3	CORE	Modular polyketide synthase	IQCR	TANUVAS	NZ_CP015495.1	1972313	1959801	-	atggtggaccaactccagcatgcgaccgaggcgctgcgcaaagcgctggtccaggtcgaacgcctgaagcgcaccaaccgcgcgctcctggagcggtcgagcgagccgatcgcgatcgtcgggatgtcgtgccgcttcccgggcggcgtggacagccccgaggcgctgtggcaaatggtggccgagggccgcgacgtgatctcggagtttcccaccgaccgcggctgggacctggcggcgctgtatgaccccgaccccgacgcccgccacaagtgctacgtcaacaccggcggtttcgtcgacaacgtcgccgacttcgacccggcgttcttcggcatcgcccccagcgaagccctggccatggatccccagcagcgcatgttcctcgagctgtcctgg…	1	1	1	1	1	1	1	1	1	1	1	1	1	1	1	1	1	1	1	1	1	1	1	1	1	1	1	1	1	1	1	1	1	1	1	1	1	1	1	1
4	ACCESSORY	Polyketide synthase modules and related proteins	Q	Telford	NZ_CP033688.1	1577773	1589835	+	atggcgagggatgatcgggcgtttccgctgacgcgagggcagcttgatatctggttatcccaggaagccggtttcgccggcacccagtggcagctcggtctgctggtcaagatcgacggcaaggtccatcgcgacgcgctcgagcaggccatcacccaggccgtcgccgaagccgaacccggccgggtctcgttcttcgagctcgacggccaggtggtgcagaagccgatcgactacccgcacgtcgagctggcttttcacgacctgaccgaccacgccgacccggtggccgaggcgcgggagatgtcttcggccattcagcgcacgccgatgccgttgaacggccaaatgttcaaattcgtgcttttccaaacagggcacgacgaattctatttgttt…	1	1	1	1	1	1	1	1	1	1	1	0	1	1	1	1	1	1	1	1	1	1	1	0	1	1	1	1	1	1	1	1	1	1	1	1	1	1	1	1
5	UNIQUE	Polyketide synthase modules and related proteins	QH	MAPK_CN9	NZ_CP033427.1	3838881	3850043	+	gtgcggtcggtggccgccgcgcccacctggtcgtggaccgactgcaccgactgcgccggactgcgcgaccaactggcggcgcggcgccccgccgtcgtccgcgtcaccgacattccgcaggccggggtgatcgacgacgtccgggtcgaagccgcgctggccgccgggttacccgtcgccgacgcgctcgccgcggccggatccgacaccgccgccgccgtcgccgaggaactgcatcgcgtcggtgaggccaccggttaccgcgtcgccgtcacctggggcgcccaacccggcactcttagcgcggttttcgtgcaggacggcgaccaggccgccgagccgctgaccgatctctacctgccgcccgccggggcccgacagcgcacccggcacgccaac…	0	0	0	0	0	0	0	0	0	0	0	0	0	0	0	0	0	0	0	0	0	0	0	0	0	0	0	0	0	0	0	0	1	0	0	0	0	0	0	0
6	CORE	Polyketide synthase / Multifunctional mycocerosic acid synthase membrane-associated mas	IQCR	FDAARGOS_305	NZ_CP022095.2	3065231	3076270	+	atgtcgaccgtcgagggtctgagggacccggcgtccagtttcgcgatcgttggctatgcggcgcgttttcccgacgccgcggacgccgatgaattctggcgggtgctggccgaaggccgggacgcggtatcggaggtgcccaaggaccggtgggacgccgacgagttcttcgacccggatcccgacgcgcccggcaaagttgtcacccgccgggccggtttcgtcgacgacgtaaccgggttcgacgcgccgtttttcggcatgtcggcgcgcgaggccaggctgctggacccgcagcatcggctgctgctcgagacggcgtggcgggcggtggaacattgcggcaccgcgccaacggatttggcgaacaccaacaccggtgtgttcatcggaatatcc…	1	1	1	1	1	1	1	1	1	1	1	1	1	1	1	1	1	1	1	1	1	1	1	1	1	1	1	1	1	1	1	1	1	1	1	1	1	1	1	1
7	ACCESSORY	Modular polyketide synthase	IQCR	MAPK_JB16	NZ_CP033911.1	2032614	2042105	+	atgccgggcaccgagcagcacctcgactacctgaagcgcctcacggccgatctcaggcggacccggcggcgggtcgcggagctggaaggccggctgtccgaaccggtggcggtggtgggcatggcgtgccgctacgccggcggggtggactcgccagaagcgttgtgggacctcgtgatcgagggccgcgacacggtgtcggactttccggtcgaccgcggctgggatgtcgaggggttgtacgaccccgatccggacgccaagggcaagatgtacacccggcagggcagttttctgcagcacgcgggcgacttcgacgccgggttcttcggcatcggacccagcgaggcgctggccatggatccccagcaacggatcatgctggagatctgctgggaa…	0	1	1	1	0	1	0	1	1	0	0	0	1	0	0	1	1	1	0	0	1	1	0	0	0	1	0	1	0	1	0	1	0	1	1	1	1	0	0	1
8	CORE	[Acyl-carrier-protein] acetyl transferase of FASI (EC 2.3.1.38) / Enoyl-[acyl-carrier-protein] reductase [NADPH, Si-specific] (EC 1.3.1.10) / 3-hydroxypalmitoyl-[acyl-carrier-protein] dehydratase of FASI (EC 4.2.1.61) / [Acyl-carrier-protein] malonyl transferase of FASI (EC 2.3.1.39) / [Acyl-carrier-protein] palmitoyl transferase of FASI (EC 2.3.1.-) / Acyl carrier protein of FASI / 3-oxoacyl-[ac…	IQ	JIII_386	NZ_NKRI01000002.1	682237	672959	-	gtgacgatccacgagcacgaccgggtgtccgccgaccgcgacgggcagggcccgcacggggtcaagcacccaccagccggggacacgcatgctctggtcgaccgcctggcggccggcgagccctacgcggtggccttcggcggccagggcagcgcctggctggagaccctcgaagagctggtctcgtcggccggcatcgagccggagctggcaaccctggtcggtgaggtcgacctgctgctcgagccggtggcaaaagagctcgtcgtggtgcgcccgatcggcttcgagccgctgtcctgggtgcgcgcgctggccgccgaggacccggtcccgtccaacaagcacctgacctcggccgcggtctccatccccggcgtgctgctgacccagatcgcg…	1	1	1	1	1	1	1	1	1	1	1	1	1	1	1	1	1	1	1	1	1	1	1	1	1	1	1	1	1	1	1	1	1	1	1	1	1	1	1	1
9	CORE	hypothetical protein	KRT	E93	NZ_CP010114.1	1903260	1894105	-	atgagtacccttttaccggtggagctgggggttttggggcctctccaggtccggcggcacggcacgccggtcgcgattccgggcgccaaaccccgcgccgtcctcaccatgctcggcctgcacggtggcgccctggtctcggccgacgccctcatggagctgctgtggggcgaggaaccgccgcgcaccgcggccaaggcgctgcaaacgcacatctcctcgctccgtcgcatcctgggtgacggtgtcgtgctgacgcagggcgcgggttggatcctggccgacgccgacgtcgacgccgcgcgatacaaggtggccgcccgccgcggacgcgacgccgccgcggccggcgacaacggccgagcggtggcctgcttcgacgaggcgctggccctgtgg…	1	1	1	1	1	1	1	1	1	1	1	1	1	1	1	1	1	1	1	1	1	1	1	1	1	1	1	1	1	1	1	1	1	1	1	1	1	1	1	1
10	CORE	hypothetical protein	Q	Pt154	NZ_AFPG01000030.1	3072	12077	+	gtgcgcgagatccgggacgtcgccttctccggactctccgcaggtatacggatcccgatggccttgccgggcggcgccgattatgtggcaggcatgctcgccgcgctggcggcgggcctgatcccggtaccggtgtacctgccctcgactcgcgaaccgcagcggtttctggcccgcgcgcagcacatattgcgcgactgcgaaccctcagcggtgtacacctgcggcgagttggtcgaggtcctcgagcgtgatcccatcctcggggcgctgccaatccgcacaccggcctcgacggccgacggtctcgccccccatccaggtggcacaaccgccgacgccgaccatggagaacacgtcgccttcctccagtattcgtccggatctaccgggaaaccc…	1	1	1	1	1	1	1	1	1	1	1	1	1	1	1	1	1	1	1	1	1	1	1	1	1	1	1	1	1	1	1	1	1	1	1	1	1	1	1	1
11	ACCESSORY	Polyketide synthase modules and related proteins	Q	Pt154	NZ_AFPG01000574.1	9454	1403	-	cggctgcccgcctacatggtccccgccgccgtgctggggctcgacgcaatcccgttgacccccaacggcaaactcgacgcccgcgccctgcccgcacccgactacgccgccggcgagtaccgcgcccccgaatcaccgaccgaggagatcctggccggcatctacgccgaggtgctgggcgtgcagcgggtcggggtcgacgactccttcttcgacctgggcggcgacagcatctcggcgatgcgcctgatcgcggccgtcaacgccgccctgaacgccgacctgccggtgcgcaccgtgttcgaggcgcccacggtcgccgcgctagcgccccggatcggggagggcggcagcggactcgagccgttgacggccggtgagcggcccacggtggtgccg…	0	0	0	0	1	0	0	1	1	0	0	1	1	0	0	1	1	1	0	0	1	1	0	1	0	0	0	0	0	0	0	0	0	0	0	0	1	0	0	0
12	ACCESSORY	Polyketide synthase modules and related proteins	Q	E93	NZ_CP010114.1	2873113	2865728	-	atggcgagggatgatcgggcgtttccgctgacgcgagggcagcttgatatctggttatcccaggaagccggtttcgccggcacccagtggcagctcggtctgctggtcaagatcgacggcaaggtccatcgcgacgcgctcgagcaggccatcacccaggccgtcgccgaagccgaacccggccgggtctcgttcttcgagctcgacggccaggtggtgcagaagccgatcgactacccgcacgtcgagctggcttttcacgacctgaccgaccacgccgacccggtggccgaggcgcgggagatgtcttcggccattcagcgcacgccgatgccgttgaacggccaaatgttcaaattcgtgcttttccaaacagggcacgacgaattctatttgttt…	0	0	0	0	0	0	0	0	0	0	0	1	0	0	0	0	0	1	0	0	0	0	0	1	0	0	0	0	0	0	0	0	0	0	0	0	0	0	0	0
13	CORE	Polyketide synthase modules and related proteins	QH	MAPK_JJ1	NZ_CP033909.1	2010791	2003655	-	atgacgatcgatgaccgggctctgcacgttgggcgagaacaactgacggaactcgatggtgggccattcccgctgacacgcggacagctcgacatctggctcgcacaggaaacggatcagcagggtgcgaggtggcagctgggctatctgctgcgaatcgaaggcaccgtcgacccgtggttgctggagcacacgatccggcaagtggtgcgcgaggccgaaccactccgagccgcctttttccaggtggatggccaggttttccagaaggccgtcgattacccggacgtcgagctcgcgtgctatcagcggatgggctcgcaagatcccgtccaggaagcctatcggctggcagcctcgattcagcgcaccgtgatgccgctcgatggcccgctgttc…	1	1	1	1	1	1	1	1	1	1	1	1	1	1	1	1	1	1	1	1	1	1	1	1	1	1	1	1	1	1	1	1	1	1	1	1	1	1	1	1
14	CORE	Polyketide synthase / Multifunctional mycocerosic acid synthase membrane-associated mas	IQCR	JIII_386	NZ_NKRI01000004.1	150959	157333	+	gtgactacctacccgatcgacgacgttattcagcgctcgccttccaccgattcgtcccccccgatccgcaccacacccgtcgttccggtcgccgtgatcggcatggcctgccggctacccggagccgtcgactccccggagcggttgtgggaggcattgttgcgcggcgacgacttcgtcaccgaaatcccgcccgaccgctgggacgccgacgaatactacgaccccgagccgggtgtgccgggccggtcggtatcgcgctggggcgcattcatcgacgacgtcgccggcttcgaccccgagttcttcgggatcaacgagcgggaagcgaccgcgatggacccgcaacaccgcttgctgctggagacctcatgggaggcaatggaacacgccggtctc…	1	1	1	1	1	1	1	1	1	1	1	1	1	1	1	1	1	1	1	1	1	1	1	1	1	1	1	1	1	1	1	1	1	1	1	1	1	1	1	1
15	CORE	Polyketide synthase / Multifunctional mycocerosic acid synthase membrane-associated mas	IQCR	MAPK_CN9	NZ_CP033427.1	2297753	2304019	+	atggacgaaagcgcgaccccggttgctgtcatcggtatggcctgtcggctgcccggagcgatcgattcccccgacgcgttgtgggcggcgttgttgcgcggtgacgacttcgtcaccgagattccgcttgaccgttgggatgccgatgagcactacgatccggagccgggtttgcccggccgttcggtgtgccggtggggtgcgttcctcgacgatgttgggggcttcgatgccgactttttcggcatcagcgagcgcgaggcaaccgcgatagatccgcaacaccgcttgctgctggagacgtcgtgggaggccctcgaacatgcgggcattaatccggccgccttgaccggctcgaggaccggtgtgttcgtcgggttgatgcacgacgaccacaca…	1	1	1	1	1	1	1	1	1	1	1	1	1	1	1	1	1	1	1	1	1	1	1	1	1	1	1	1	1	1	1	1	1	1	1	1	1	1	1	1
16	CORE	Modular polyketide synthase	QICR	MAP4	NC_021200.1	2735548	2729594	-	ttgaccccgcgcacgctgcgcggatcggcgaccggggtgttcgccgggatattccacggctcctacggcggccagggccgggtgcccggaaacctggagcgatacggcctgcgcggctcgacgctgagcgttgcctcggggcgggtggcctacgcgctgggcctggaaggcccggcggtctccgtcgacaccgcgtgttcgtcgtcgttggtggcgctgcacctggcggcgcagtcgctgcgctccggcgaatgcgacctggcgctggccggcggggtgacggtgatggccaccccggcgatgttcatcgagttcagccggcagcgggcgctggccgccgacggccgctgcaaggcctacgcgggcgccgcggacggcaccggcttctccgaaggcgtc…	1	1	1	1	1	1	1	1	1	1	1	1	1	1	1	1	1	1	1	1	1	1	1	1	1	1	1	1	1	1	1	1	1	1	1	1	1	1	1	1
17	CORE	hypothetical protein	QH	S397	NZ_AFIF01000064.1	24386	18888	-	atgaccgcggccgagctcgtcgaccacctgcggggtatcggcgtccaactgtgggccgacggtgagaatttgcgctaccgagcaccgcaacaagtcctcaccgcggacctgaaagctcaactggcggcggtcaaaacggacgtgattaccctgctggcggaagagacgaccctgctgcgcgcgccgcaggaccggttcgagccgtttccgctcaccgacgtgcaagccgcatatctggtcgggcgcacgtcggcgtttcagtggggcggggtaggctgccacggctacgccgagttcgcggtcgaccacaccgtggcaacaccgagcgccgagcaatatcgggaggcgtggcgcaaggttgccgaccgccacgacatgttgcgctgcgtcgttcatccc…	1	1	1	1	1	1	1	1	1	1	1	1	1	1	1	1	1	1	1	1	1	1	1	1	1	1	1	1	1	1	1	1	1	1	1	1	1	1	1	1
18	UNIQUE	Modular polyketide synthase	IQCR	CLIJ644	NZ_AFNR01000620.1	1	5487	+	gtcttccccggccagggatcccaaacgctgggcatgggaaggcaattgcatgccggatatccggttttcgccgaggcgttcgacgcggtcgtcgccgaactcgaccgccatctgcttcgcccgctgcgcgacgtcatctggggtgacgacgaaaacgtcttgaacagcaccgaattcgcgcagccagcgctgttcgcggtggaagtcgccctgttccggctgctcgaatcgtggggagtgcgacccgatttcgtgatgggacactcgatcggggagctgtcggccgcgcacgtcgccggtgtgctgtcgttgcagaacgccgcggtgttggtggcggcgcggggccggttcatgcaggcgctgcccgagggcggggcgatgatcgccgtgcaggccacc…	0	0	0	0	0	0	0	0	1	0	0	0	0	0	0	0	0	0	0	0	0	0	0	0	0	0	0	0	0	0	0	0	0	0	0	0	0	0	0	0
19	ACCESSORY	Polyketide synthase / Multifunctional mycocerosic acid synthase membrane-associated mas	IQCR	MAPK_CN4	NZ_CP033910.1	4152016	4157469	+	ttgacgcacggcgactaccaattgctggccgccgacacccgctccgtggaaggcgcctatggcttctccgggagcaacttcagcctggcttccgggcgcatcgcctacgctctgggcgtccacggtcccgcactgacggtggacaccgcgtgtccgtccggcctgaccgccatccacctggcctgccgaagcctgcacgagggtgaaagcgatctcgccctggccggcggcgccaccctggcgttggacccgcgcaagttctccgccgggtcggccgagggcatgctgtcgcccaccggacgctgccgcgccttcgacgtcgcggccgacgggttcgtgggcggcgagggcagcgtcatgctgctcctcaagcggctgaacgacgcgctccgagacggt…	0	0	0	0	0	0	0	0	0	0	1	0	0	0	0	0	0	0	0	0	0	0	0	0	0	0	0	0	0	0	0	0	0	1	1	1	0	0	0	0
20	ACCESSORY	Polyketide synthase in FadD32 cluster	IQ	Pt164	NZ_AFPI01000534.1	8899	14274	+	atggctgacatagacgaacctcaggagaacacgcccgccaagaagagcgatatgcgcgccggcgacgatgcagagcgaagcgatgctgaggagcggcgcccgacaaccgtgcccgagatgcgcgagtggctgcgcaactgggtgggccgggccgtcgggaagtcacccgacgagatcgacgagtcggtgccgatggtcgagctgggtctgtcgtcgcgggacgcggtggcgatggccgccgacatcgaggacatgaccggcgtcaccctgtcggtggcggtggccttccagcatccgaccatcgagtcgctggccacccgcatcatcgagggcgagccggaggccgtcgacgccggcgacgacatggactggtcgcgcagcgggccggccgagcgggtc…	1	1	1	1	0	1	1	1	1	1	1	1	1	1	1	1	1	1	1	1	1	1	1	1	1	1	1	1	1	1	1	1	1	1	1	1	1	1	1	1
21	CORE	Probable ATP-dependent helicase lhr (EC 3.6.1.-)	L	MAPK_CN4	NZ_CP033910.1	2418219	2412859	-	gtgagcactcccgccgagccccggccgtccaggccgtccgacccgctgggccggttcagcgcgatcacccgggagtggttcaccagcaccttcgccgccccgaccacggcgcaggcgcaggcctggagcgccatcgccgacggccacaacacgctggtgatcgccccgaccgggtcgggcaagacgctggccgcgttcctgtgggccctggacagcctggccggccagtccgagcgtgcgcccggcacccgggtgctctacgtgtcgccgctcaaggcgctggccgtcgacgtcgagcgcaacctgcgcaccccgctggccgggctcacccgcatcgccgagcgcgccggcctgccggcccccgacatcagcgtcggggtgcgctccggtgacaccccg…	1	1	1	1	1	1	1	1	1	1	1	1	1	1	1	1	1	1	1	1	1	1	1	1	1	1	1	1	1	1	1	1	1	1	1	1	1	1	1	1
22	UNIQUE	Polyketide synthase in FadD32 cluster	IQ	A3	NZ_MWQD01000014.1	27695	33028	+	atggctgacatagacgaacctcaggagaacacgcccgccaagaagagcgatatgcgcgccggcgacgatgcagagcgaagcgatgctgaggagcggcgcccgacaaccgtgcccgagatgcgcgagtggctgcgcaactgggtgggccgggccgtcgggaagtcacccgacgagatcgacgagtcggtgccgatggtcgagctgggtctgtcgtcgcgggacgcggtggcgatggccgccgacatcgaggacatgaccggcgtcaccctgtcggtggcggtggccttccagcatccgaccatcgagtcgctggccacccgcatcatcgagggcgagccggaggccgtcgacgccggcgacgacatggactggtcgcgcagcgggccggccgagcgggtc…	0	0	0	0	1	0	0	0	0	0	0	0	0	0	0	0	0	0	0	0	0	0	0	0	0	0	0	0	0	0	0	0	0	0	0	0	0	0	0	0
23	ACCESSORY	Peptide synthetase MbtE @ Siderophore biosynthesis non-ribosomal peptide synthetase modules	Q	K10	NC_002944.2	2412810	2407531	-	gtgacagaaaccaccggcgccggcacccgcctcgacgacgagcggctggagttgttgcgccgcaagcttgctgagcgcggcctgtcccggtcgaccggcacggccaggcacgacgagccacgcatgtccgtcggtcagcaccggatgtggttcgtgcagtcggtcgatcccgacagcgcgctgctcaacatctgcgtttcctatcgcctcaccggcggcgtcgacaccgggcggctgcaccgcgcggtcgacgccgttgcggcccgacacccggtcctgcacaccacgtatgacaccaccgatgagggggacccgcggccggtgctccgcgcggacctgcggcccgagtgggccgaacacgacctgtccgggctgaccgagcaggcccgccggttgcgg…	1	1	1	1	1	1	1	1	1	1	1	1	1	1	1	1	1	1	1	1	1	1	1	1	1	1	1	1	1	1	1	1	1	1	1	1	0	0	0	0
24	UNIQUE	Valyl-tRNA synthetase (EC 6.1.1.9)	J	MAPK_CN9	NZ_CP033427.1	5190	277	-	gtgaccgccagccgcagccccgccaccgacctgcccaagtcgtgggacccgcccgcggccgaatacgcgatctaccgccagtgggtggacgccgggtacttcaccgcgaacccggccagcgacaaacccggctactcgatcgtgttgccgccgcccaacgtcaccggcagcctgcacatgggccacgcgctggagcacaccatgatggacgccctgacccggcgcaagcggatgcagggctacgaggtgctctggcagcccggcatggatcacgccggcatcgcgacccagagcgtggtggaaaagcagctcgccgtcgacggcaagaccaaagaggacttcggtcgcgagctgttcatcgagaaggtgtgggactggaagcgcgagtccggcggcgcc…	0	0	0	0	0	0	0	0	0	0	0	0	0	0	0	0	0	0	0	0	0	0	0	0	0	0	0	0	0	0	0	0	1	0	0	0	0	0	0	0
25	ACCESSORY	Polyketide synthase modules and related proteins @ Long-chain fatty-acid-CoA ligase (EC 6.2.1.3), Mycobacterial subgroup FadD9	Q	Pt146	NZ_AFPF01000492.1	6295	1424	-	cggctgcccgcctacatggtccccgccgccgtgctggggctcgacgcaatcccgttgacccccaacggcaaactcgacgcccgcgccctgcccgcacccgactacgccgccggcgagtaccgcgcccccgaatcaccgaccgaggagatcctggccggcatctacgccgaggtgctgggcgtgcagcgggtcggggtcgacgactccttcttcgacctgggcggcgacagcatctcggcgatgcgcctgatcgcggccgtcaacgccgccctgaacgccgacctgccggtgcgcaccgtgttcgaggcgcccacggtcgccgcgctagcgccccggatcggggagggcggcagcggactcgagccgttgacggccggtgagcggcccacggtggtgccg…	0	0	0	0	0	0	0	0	0	0	0	0	0	0	0	0	1	0	0	0	1	0	0	0	0	0	0	0	0	0	0	0	0	0	0	0	0	0	0	0
26	CORE	hypothetical protein	XM	MAP4	NC_021200.1	1120471	1125324	+	atggcgacctcccgggcgctggtcgatcacttcgcccgcgtcggcaacgacatctcccacggcctgggagggtcgctgtcgaaggcgttcgccgcggtggacggcaccgccgcccgccgggatttgctggcgctgcagcaggagtggcggcgcgccgcggacgtggaagcggatgcggccgcccggatgatccgcgatcagcgccggctcgccgaggccaccgtgaagtacggggacgacagcagccgcaccgcggctgcgcaggcgatgctcgcccgctcgcagcgcgaccatatcgacgcgatgatcgcggccgaagccgcgcacggccggctggccaaggccggcaacgagaccgcggactcggtcagccggatgcagaagctcggggcgaacccg…	1	1	1	1	1	1	1	1	1	1	1	1	1	1	1	1	1	1	1	1	1	1	1	1	1	1	1	1	1	1	1	1	1	1	1	1	1	1	1	1
27	CORE	NAD-specific glutamate dehydrogenase (EC 1.4.1.2), large form	E	TANUVAS	NZ_CP015495.1	2569970	2565120	-	atgacgatcgatcccagagctcagcaggatctcaagccgtggacgaccttcacccgacagcaggacatccccgagtggatctcgaaagcctatgtggagagctatcgcggtccgcatagcgacgaatccgggggcgccgaggccgggcccatcgacctgacggtcccgacggcgctcgtcaccccggccatgctcagcgcgcactaccggctcgggctgcatcgccccgacggcgaaagccgggtcgccgtctacccggccgacgatcccgccgggttcgggccggcgctgcaggtcgtcaccgaccacggcggcatgctgatggactcggtcacggtgctgctgcaccgcctcggcgtgccctacacggccatcatgacgccggtgttcgacgtgcac…	1	1	1	1	1	1	1	1	1	1	1	1	1	1	1	1	1	1	1	1	1	1	1	1	1	1	1	1	1	1	1	1	1	1	1	1	1	1	1	1
28	CORE	Probable cation-transporting ATPase I (EC 3.6.3.-)	P	MAPK_JB16	NZ_CP033911.1	4455968	4451133	-	gtgaagattcccggcgtttccagcgtcgtcgctggggtggctggtggggccgcacaggtggtgcgggccggcgtatccaccgcggcgggagccgccggtgccctgcagacgttggccagcccggtggccgagctcgccggcccggtgatccagtcgatggcgcagaccaccggccgggccatcgggttggacggctcggccgacggcgcgcccgcgatcgtcccgccggtgcgctggcacagcgggcggcgcgtgcacctggacctggacccgctgctgcccttcccccgctggcacgagtacgcgccggccgtcgaggagccggtgcgcaggatcccgggggtggccaaggcacacgtcgagggctcgctgggccggctggtggtcgaactcgccgac…	1	1	1	1	1	1	1	1	1	1	1	1	1	1	1	1	1	1	1	1	1	1	1	1	1	1	1	1	1	1	1	1	1	1	1	1	1	1	1	1
29	UNIQUE	Modular polyketide synthase	IQCR	Pt144	NZ_AFPD01000310.1	1	4749	+	gcgggcaagacggtgttcgtcttccccggccagggatcccaatggctgggcatggcaaccgaattgctggacactgcaccggttttcgcgcagcacatccaggcgtgcgaggaggccttcgccgaattcgtggactggtcgctgatcgatgcgctgcgcggcgcacccggcgcagcggggatggatcgcgtcgacgtcgtgcagccggcgctcttcgcggtgatggtgtcactggccgagctgtggaagtccgtcggggtgagccccgacgccgtgatcggccactcgcagggcgagatcgccgcggcctatgtcgccggcgcgctgtcgttgcgtgacgccgcccgagtggtcaccctgcgcagcaagctgttgcggtcactggccggtcccggcggc…	0	0	0	0	0	0	0	0	0	0	0	0	0	0	0	0	0	0	1	0	0	0	0	0	0	0	0	0	0	0	0	0	0	0	0	0	0	0	0	0
30	ACCESSORY	Probable ATP-dependent helicase lhr (EC 3.6.1.-)	L	NL_96E	NZ_LGSD01000014.1	60301	64941	+	gtgagcactcccgccgagccccggccgtccaggccgtccgacccgctgggccggttcagcgcgatcacccgggagtggttcaccagcaccttcgccgccccgaccacggcgcaggcgcaggcctggagcgccatcgccgacggccacaacacgctggtgatcgccccgaccgggtcgggcaagacgctggccgcgttcctgtgggccctggacagcctggccggccagtccgagcgtgcgcccggcacccgggtgctctacgtgtcgccgctcaaggcgctggccgtcgacgtcgagcgcaacctgcgcaccccgctggccgggctcacccgcatcgccgagcgcgccggcctgccggcccccgacatcagcgtcggggtgcgctccggtgacaccccg…	1	1	1	1	1	1	1	1	1	1	1	1	1	1	1	1	1	1	1	1	1	1	1	1	1	1	1	1	1	1	1	1	1	0	0	0	1	1	1	1
31	ACCESSORY	Peptide synthetase MbtE @ Siderophore biosynthesis non-ribosomal peptide synthetase modules	Q	S397	NZ_AFIF01000142.1	69676	74313	+	gtgacagaaaccaccggcgccggcacccgcctcgacgacgagcggctggagttgttgcgccgcaagcttgctgagcgcggcctgtcccggtcgaccggcacggccaggcacgacgagccacgcatgtccgtcggtcagcaccggatgtggttcgtgcagtcggtcgatcccgacagcgcgctgctcaacatctgcgtttcctatcgcctcaccggcggcgtcgacaccgggcggctgcaccgcgcggtcgacgccgttgcggcccgacacccggtcctgcacaccacgtatgacaccaccgatgagggggacccgcggccggtgctccgcgcggacctgcggcccgagtgggccgaacacgacctgtccgggctgaccgagcaggcccgccggttgcgg…	0	0	0	0	0	0	0	0	0	0	0	0	0	0	0	0	0	0	0	0	0	0	0	0	0	0	0	0	0	0	0	0	0	0	0	0	1	1	1	1
32	CORE	Glutamate synthase [NADPH] large chain (EC 1.4.1.13)	E	A3	NZ_MWQD01000024.1	718	5301	+	atgacgcccaagcgcgccgggttgtacaaccccgcgttcgagcacgacgcgtgcggggtagccatggtcgtcgacatgcacggccgacgcagccgcgacatcgtcgacaaggcgatcaccgcgttgctcaacctcgaacaccggggtgcccaaggtgccgagccacgcagcggtgacggcgccggcatcctgatccaggttcccgacgccttcctgcgcgaggtggtggacttcgagctgccgcccgagggcagctacgccaccggcatcgcgtttttgccgcagtcgtccaaggacgccgcgaccgcttgtgccgcagtggaaaagatcgccgaggccgagggcctgacggtgttgggctggcgcaacgtccccaccgacgactcgtcgctgggcgcg…	1	1	1	1	1	1	1	1	1	1	1	1	1	1	1	1	1	1	1	1	1	1	1	1	1	1	1	1	1	1	1	1	1	1	1	1	1	1	1	1
33	CORE	Peptide synthetase MbtF @ Siderophore biosynthesis non-ribosomal peptide synthetase modules	Q	Telford	NZ_CP033688.1	1434316	1438758	+	atgaccgccgccgaaaccgatgtcgcccccgacatcgaggacgtgatggcgctgagcccgctgcaggagggcttgtattcgctgaccacgcttgccgagttcgccgacggccagccggcggacgacccgtacgtgatcgggatggccgccgacatcaccgggacactcgatgtcgccctgctgcgcgattgcgcggaaaagatgttggtgcgccacccgaacctgcgggccagcttcttttcccggggcgtcccgcggccggtgcagatcgtgccgtcccgggtcgagctgccgtggaggtccgtcacggcctcgcccgctgaggtgccgacgctggaaaccgccgaacgccggcgccccttcgatctcgagcgcgggccggccatccgtttcctgctc…	1	1	1	1	1	1	1	1	1	1	1	1	1	1	1	1	1	1	1	1	1	1	1	1	1	1	1	1	1	1	1	1	1	1	1	1	1	1	1	1
34	UNIQUE	Glutamate synthase [NADPH] large chain (EC 1.4.1.13)	E	C4A4	NZ_MWPB01000036.1	21106	16727	-	gtgcatatgacgcccaagcgcgccgggttgtacaaccccgcgttcgagcacgacgcgtgcggggtagccatggtcgtcgacatgcacggccgacgcagccgcgacatcgtcgacaaggcgatcaccgcgttgctcaacctcgaacaccggggtgcccaaggtgccgagccacgcagcggtgacggcgccggcatcctgatccaggttcccgacgccttcctgcgcgaggtggtggacttcgagctgccgcccgagggcagctacgccaccggcatcgcgtttttgccgcagtcgtccaaggacgccgcgaccgcttgtgccgcagtggaaaagatcgccgaggccgagggcctgacggtgttgggctggcgcaacgtccccaccgacgactcgtcgctg…	0	0	0	0	0	1	0	0	0	0	0	0	0	0	0	0	0	0	0	0	0	0	0	0	0	0	0	0	0	0	0	0	0	0	0	0	0	0	0	0
35	UNIQUE	Modular polyketide synthase	QICR	C4A4	NZ_MWPB01000026.1	92037	87685	-	ttgaccccgcgcacgctgcgcggatcggcgaccggggtgttcgccgggatattccacggctcctacggcggccagggccgggtgcccggaaacctggagcgatacggcctgcgcggctcgacgctgagcgtggcctcggggcgggtggcctacgcgctgggcctggaaggcccggcggtctccgtcgacaccgcgtgttcgtcgtcgttggtggcgctgcacctggcggcgcagtcgctgcgctccggcgaatgcgacctggcgctggccggcggggtgacggtgatggccaccccggcgatgttcatcgagttcagccggcagcgggcgctggccgccgacggccgctgcaaggcctacgcgggcgccgcggacggcaccggcttctccgaaggcgtc…	0	0	0	0	0	1	0	0	0	0	0	0	0	0	0	0	0	0	0	0	0	0	0	0	0	0	0	0	0	0	0	0	0	0	0	0	0	0	0	0
36	CORE	hypothetical protein	RT	2015WD_2	NZ_KV880625.1	16884	12574	-	gtgacggctccggtgctcgaccttgatgaccgggtgaccgaccggcagcgggagctcgcccggctccgggccgccgtcgacgcggcggcgcgcggcggcggggaatgcgtcctgatcagcggggtgccgggcgtcggcaagtcggcactgatgaaggccttcggcgtcgaggtggccgggcgcggctgtgtcttcgcctacggcaggtgccgggacggcgcgccggcgccgtacgccgcggtgcgcgacgcgctgggatcgctggtccgcaccatggcggcgacggccccggccgaacgtgaccgctggcgcgcggatctggccggcggggtgtcgccgatcgccggcgtgctcggggaactggtccccgacctgccgcgggtgctgggcgagaccgcg…	1	1	1	1	1	1	1	1	1	1	1	1	1	1	1	1	1	1	1	1	1	1	1	1	1	1	1	1	1	1	1	1	1	1	1	1	1	1	1	1
37	CORE	Assimilatory nitrate reductase large subunit (EC 1.7.99.4)	PC	FDAARGOS_305	NZ_CP022095.2	3227496	3223246	-	gtggccagggagtccatggcgccggagaacgccgtgaacaccatgtgcgcttactgcggcgtcggctgcggcatggtgttgcagatcacaaccgatccgcaaaccgggcgccgtcacgtcgccaagtcggttggcaacaaagaacatccggccaacttcggccgcctgtgcaccaagggggccaccaccgccgacctgctcgccgccccgggccggatggactcggcgcacgcgcgggccggccgcggcgaaccgctcgaaccgatcgacacggatcaggcgatcacccggtgcgcgaaacagttacgggcgatcatcgacgagcacggcccggacgcgatcgcgatgtacgtgtccggccagatgtcgctggaggcgcagtacctggcgaacaagctg…	1	1	1	1	1	1	1	1	1	1	1	1	1	1	1	1	1	1	1	1	1	1	1	1	1	1	1	1	1	1	1	1	1	1	1	1	1	1	1	1
38	ACCESSORY	Peptide synthetase MbtF @ Siderophore biosynthesis non-ribosomal peptide synthetase modules	Q	NL_89C	NZ_LGRY01000031.1	42048	46286	+	atgaccgccgccgaaaccgatgtcgcccccgacatcgaggacgtgatggcgctgagcccgctgcaggagggcttgtattcgctgaccacgcttgccgagttcgccgacggccagccggcggacgacccgtacgtgatcgggatggccgccgacatcaccgggacactcgatgtcgccctgctgcgcgattgcgcggaaaagatgttggtgcgccacccgaacctgcgggccagcttcttttcccggggcgtcccgcggccggtgcagatcgtgccgtcccgggtcgagctgccgtggaggtccgtcacggcctcgcccgctgaggtgccgacgctggaaaccgccgaacgccggcgccccttcgatctcgagcgcgggccggccatccgtttcctgctc…	1	0	1	1	0	0	1	0	1	1	1	1	0	1	1	0	1	1	0	1	0	0	1	1	1	1	1	1	1	1	1	1	1	1	1	1	0	0	1	0
39	ACCESSORY	Arabinofuranosyltransferase AftD	I	C4A4	NZ_MWPB01000014.1	97089	101306	+	ttgtggctggtcggcgcgatcgcgctggcgttgacgttcgcccagtcgcccgggcggatctccccggacaccaagctcgacctgaccgcgaacccgctgcgcttcctggcccgcgcgaccaacctgtggaacagcgagctgccgttcgggcaggcgcagaaccaggcctacggatacctgtttccgcacggcaccttcttcctgatcggccatgcgctcggcgtgcccggctggatcacccagcggctgtggtgggcgctgctgttgacggtcggcttctggggcctgttgcgggtcgccgaggcgctggggatcggcagcccgggctcccgggtgatcgccgccgccgcgttcgcgttgtcgccacgggtgctgaccacgctggggtcgatctcgtcg…	1	1	1	1	1	1	1	1	1	1	0	1	1	1	1	1	1	1	1	1	1	1	1	1	1	1	1	1	1	1	1	1	1	1	1	1	1	1	1	1
40	UNIQUE	Modular polyketide synthase	IQCR	CLIJ623	NZ_AFHX01000245.1	4728	514	-	gcggtggtggtgtccggcgaggtggatgccctgacggaactgctggaccggtgcgcggccgacgacatccgtgcccgccggatcgacgtcgactacgcctcgcattcggttcaggtggaggaaattcgcgattcgctcgccgaggcgctgcgcggtatcgcgccgcggtcgtcggcggtggcgttcttctccacggtcaccggcgagctgatggacaccgccgcgctggacggcgactactggttccgcagcatccggcagacggtgcaattcgagcgggcggtgcgcggcgccgccgaagcgggctatcgggcgttcatcgaatgcagcccgcatccggtgctgacggccgccatcgaagaaaccatgcccgacggcggtcagggctgcgtcatcccg…	0	0	0	0	0	0	0	1	0	0	0	0	0	0	0	0	0	0	0	0	0	0	0	0	0	0	0	0	0	0	0	0	0	0	0	0	0	0	0	0
41	CORE	FtsK/SpoIIIE family protein EccC2, component of Type VII secretion system ESX-2	D	Pt164	NZ_AFPI01000459.1	30172	25961	-	atgtccaagaaagcgttccccatcaaccgcgtcaagatcgagccgccgaaaccggttcgggtggcacccgccgcccccatcgccctgccggaacgtgaaccgcgcaacatctgggtgatgatcggggtgccggccctgatcgtcgcgctgatcggcaccatcgtcatgctgtacgtctccggcgtgcgcagcctgtccaccggtttcttcccgttgatgggcatcggcgccttcagcatgctcgcgttctccggtcgcttcgggcgggcccgcaagatcacctggggcgaaatggaaaagggccgccgccgctatctccgggacctggacagcaaccgcgacgaaatccagagcgccgtgtgcgcgcaacgcgaatggcagaactcggttcactccgac…	1	1	1	1	1	1	1	1	1	1	1	1	1	1	1	1	1	1	1	1	1	1	1	1	1	1	1	1	1	1	1	1	1	1	1	1	1	1	1	1
42	CORE	alpha-mannosidase (EC 3.2.1.24)	G	C4A4	NZ_MWPB01000027.1	62606	66790	+	atggaaataacgtcggcgctctcgaccgagctgttcgtcgggccacccgaggcgccgctgcagctggtccgcgtcgccgtcgccggctgcgccgagcgcaccccggtccgcgtcgacggccccggtctgcgcgggcgcgcgctcgccgaagccggcgccgaggtcatcgaggtggcggtgacggtcgacgaacccgtcgtcgggcagcgccggcccgcgcgggcgggcgccggagaggcggagctgccgttcgaatttaccgtggccgagcccggctggacgatgttcatggtcagccacttccactacgacccggtgtggtggaacacccagggcgcctacaccagcgagtggaccgaggacccgcccgggcgggcccggcagaccaacggcttcgac…	1	1	1	1	1	1	1	1	1	1	1	1	1	1	1	1	1	1	1	1	1	1	1	1	1	1	1	1	1	1	1	1	1	1	1	1	1	1	1	1
43	CORE	FtsK/SpoIIIE family protein EccC5, component of Type VII secretion system ESX-5	D	K10	NC_002944.2	1645365	1649492	+	gtgatcaagccggagaacatcgtcctacccaccccgctgagcattccgccgccggagggcaagccgtggtggctcgtggtggtcggcgtcctggtggtcggcctgctgatcggcatggtcggcatgaccttcgccagcggctcgcacgtgttcggcggcgccggcgccatcttcccgattttcatgatcggcggcgtcgcgatgatgatgttcggcggccggttcggcggccagcagcagatgagccggcccaagctggactcgatgcgcgcccagttcatgttgatgctggacatgctgcgcgagaccgcgcacgagtcggccgacagcatggacgccaactaccgctggttccaccccgcgcccaccacgctggccgccgcggtcgggtcgccgcgg…	1	1	1	1	1	1	1	1	1	1	1	1	1	1	1	1	1	1	1	1	1	1	1	1	1	1	1	1	1	1	1	1	1	1	1	1	1	1	1	1
44	ACCESSORY	Polyketide synthase / Multifunctional mycocerosic acid synthase membrane-associated mas	IQCR	2015WD_1	NZ_LKUS01000161.1	6653	10663	+	gtgcgattcgcggcggccgtgcaggccgcgctcaaggacggattccgtgtgttcggtgagctggcgccgcatccgttgctcacccatgccgtcgagcagaacgccgccagcctggacgtgccgatcgccgcgctggccgcgatgcgccgcgagcaggagctgccactggggttgcgcggcttcgtcggtgacctgcacagtgccggcgccctggtcgacttctcggtgcagtaccccgccgggcgattggtggatgcgccgctgcccacctggtcgcaccggcggctgatgcttcgccgcgagtcggtgcagcgggcgcacggctcgtcggtccaggcggtgcacccgctgctcggggcgcacgtgcacctgcgggaggaaccggaacggcacgtgtgg…	1	1	1	1	0	0	1	1	1	1	1	1	1	1	1	1	1	1	1	1	1	1	1	1	1	1	1	1	1	1	1	1	1	1	1	1	1	1	1	1
45	CORE	FtsK/SpoIIIE family protein EccC3, component of Type VII secretion system ESX-3	RD	Pt145	NZ_AFPE01000236.1	14546	18535	+	atgagccgactgatcttcgaagcgcgccgccggctggcgccgccggtgacccgcaagggcaccatcgccatcgaggccccgcccgagctgccgcgggtgatcccgccgtcgttcctgcgccgggcgatgccgtacgtgctggtgatcctgatcgtcggcatgatcgtcgcgctgttcgcgaccggaatgcggttgatctccccgcagacgctgttcttcccgttcgtgctgctgctcgccgcgacggcgatgtaccgcggcaacgacaacaagacgcgcaccgaggaggtcgacgccgaacgcgccgactacctgcgctacctgtcggtggtccgcgacaacatccgcacccaggccgccgcgcagcgcgccgccgcgcaatggtcccacccggagccc…	1	1	1	1	1	1	1	1	1	1	1	1	1	1	1	1	1	1	1	1	1	1	1	1	1	1	1	1	1	1	1	1	1	1	1	1	1	1	1	1
46	ACCESSORY	Polyketide synthase / Multifunctional mycocerosic acid synthase membrane-associated mas	IQCR	A3	NZ_MWQD01000002.1	632429	628467	-	gtgcgattcgcggcggccgtgcaggccgcgctcaaggacggattccgtgtgttcggtgagctggcgccgcatccgttgctcacccatgccgtcgagcagaacgccgccagcctggacgtgccgatcgccgcgctggccgcgatgcgccgcgagcaggagctgccactggggttgcgcggcttcgtcggtgacctgcacagtgccggcgccctggtcgacttctcggtgcagtaccccgccgggcgattggtggatgcgccgctgcccacctggtcgcaccggcggctgatgcttcgccgcgagtcggtgcagcgggcgcacggctcgtcggtccaggcggtgcacccgctgctcggggcgcacgtgcacctgcgggaggaaccggaacggcacgtgtgg…	0	0	0	0	1	1	0	0	0	0	0	0	0	0	0	0	0	0	0	0	0	0	0	0	0	0	0	0	0	0	0	0	0	0	0	0	0	0	0	0
47	CORE	ATP-dependent helicase HrpA	J	Pt145	NZ_AFPE01000071.1	6756	10709	+	gtggcagcggtggccgaaccgtccttcccggtgtccggggcgcagctgcgcggccggcttgacggtctgaccattcgcgacgccgcgcgcctcggccggcggctgaagaagctgcgcggcgccgcgcccgacaagctgcgccagctggccgatcagatcgccgccgcggaagcggtcgtcgccgcccgccacgccgccgtcccggccgtcagctatcccgatctgccggtcagcgagcggcgccgggagatcgccgacgcaatacgcgcgcatcaggtggtggtgatcgccggggagaccggatcgggcaagacgacccagctgcccaagatctgcctcgaggccggccggggcatccgcggaaccatcggacacacccaaccgcgccggctcgccgcg…	1	1	1	1	1	1	1	1	1	1	1	1	1	1	1	1	1	1	1	1	1	1	1	1	1	1	1	1	1	1	1	1	1	1	1	1	1	1	1	1
48	CORE	DNA-directed RNA polymerase beta' subunit (EC 2.7.7.6)	K	Pt154	NZ_AFPG01000029.1	10172	6222	-	gtgctcgacgtcaacttcttcgatgaactccggatcggtctggccaccgcggaggacatcaggcaatggtcgtacggcgaggtcaagaagccggagaccatcaactaccgcacgctcaagccggagaaggacggcctgttctgcgagaagatcttcggaccgactcgcgactgggagtgctactgcggcaagtacaagcgcgtgcgcttcaagggcatcatctgtgagcgctgcggcgtcgaggtgacccgcgccaaggtgcgccgcgagcgcatgggccacatcgagttggccgcgcccgtcacgcacatctggtacttcaagggcgtgccgtcgcgattgggctacctgctcgacctggcgcccaaggacctcgagaagatcatctacttcgccgcg…	1	1	1	1	1	1	1	1	1	1	1	1	1	1	1	1	1	1	1	1	1	1	1	1	1	1	1	1	1	1	1	1	1	1	1	1	1	1	1	1
49	UNIQUE	alpha-mannosidase (EC 3.2.1.24)	G	E93	NZ_CP010114.1	4549394	4553278	+	atggaaataacgtcggcgctctcgaccgagctgttcgtcgggccacccgaggcgccgctgcagctggtccgcgtcgccgtcgccggctgcgccgagcgcaccccggtccgcgtcgacggccccggtctgcgcgggcgcgcgctcgccgaagccggcgccgaggtcatcgaggtggcggtgacggtcgacgaacccgtcgtcgggcagcgccggcccgcgcgggcgggcgccggagaggcggagctgccgttcgaatttaccgtggccgagcccggctggacgatgttcatggtcagccacttccactacgacccggtgtggtggaacacccagggcgcctacaccagcgagtggaccgaggacccgcccgggcgggcccggcagaccaacggcttcgac…	0	0	0	0	0	0	0	0	0	0	0	1	0	0	0	0	0	0	0	0	0	0	0	0	0	0	0	0	0	0	0	0	0	0	0	0	0	0	0	0
50	CORE	5-methyltetrahydrofolate--homocysteine methyltransferase (EC 2.1.1.13)	E	E1	NZ_CP010113.1	2145581	2149354	+	gtgaccgcccccgtgaccaccccggcgtcggacagcttcgcgccgaacatccgccccgactgcaccgacgaactgacggcggcgctgcgccagcggatcatggtgatcgacggcgccatgggcaccgcgatccagcgggaccgccccgacgaggccggctaccgcggcgagcggttcaaggactggccgagcgatctggtcggcaacaacgacctgctcaacctgacgcagccgcagatcatcgagggcattcaccgcgagtacctcgaggcgggcgccgacatcctcgagaccaacaccttcaacgcgaacgcgatctcgctgtccgactacggcatggaggagctgagctacgaactgaactacgccggcgccgccctggcccgtaaggccgccgac…	1	1	1	1	1	1	1	1	1	1	1	1	1	1	1	1	1	1	1	1	1	1	1	1	1	1	1	1	1	1	1	1	1	1	1	1	1	1	1	1
51	UNIQUE	ATP-dependent helicase HrpA	J	A3	NZ_MWQD01000003.1	206183	202422	-	gtggcagcggtggccgaaccgtccttcccggtgtccggggcgcagctgcgcggccggcttgacggtctgaccattcgcgacgccgcgcgcctcggccggcggctgaagaagctgcgcggcgccgcgcccgacaagctgcgccagctggccgatcagatcgccgccgcggaagcggtcgtcgccgcccgccacgccgccgtcccggccgtcagctatcccgatctgccggtcagcgagcggcgccgggagatcgccgacgcaatacgcgcgcatcaggtggtggtgatcgccggggagaccggatcgggcaagacgacccagctgcccaagatctgcctcgaggccggccggggcatccgcggaaccatcggacacacccaaccgcgccggctcgccgcg…	0	0	0	0	1	0	0	0	0	0	0	0	0	0	0	0	0	0	0	0	0	0	0	0	0	0	0	0	0	0	0	0	0	0	0	0	0	0	0	0
52	CORE	Dihydrolipoamide succinyltransferase component (E2) of 2-oxoglutarate dehydrogenase complex (EC 2.3.1.61) / 2-oxoglutarate dehydrogenase E1 component (EC 1.2.4.2) @ 2-oxoglutarate decarboxylase (EC 4.1.1.71) @ 2-hydroxy-3-oxoadipate synthase (EC 2.2.1.5)	C	MAP4	NC_021200.1	1360063	1356320	-	gtgagcaacataagttcaccattcgggcagaacgaatggctggtcgaggagatgtaccgcaagttccgcgacgacccctcgtcggtcgatccgagctggcacgaattcctcgtcgactacaaccccgagcccaccggcgactcggtgctggccgccccggccagcaccgacggcccgtccgccccggcgccggctgccccgcaaaccgcccagcccgccctgcccgcccaaacggccccgccggctcagaccgcccagccggcccggcccgcgccccagcccgccgcggccccgggcaacggggcgagcacccgcccggccaagcccgccactcccccgccggccgagggtgacgagctgcagacgttgcgcggcgccgccgcggccgtcgtcaagaac…	1	1	1	1	1	1	1	1	1	1	1	1	1	1	1	1	1	1	1	1	1	1	1	1	1	1	1	1	1	1	1	1	1	1	1	1	1	1	1	1
53	CORE	Chromosome partition protein smc	D	C4A4	NZ_MWPB01000012.1	9808	13509	+	gtgaccattgtgaccagtgcgtcgaatgtgcggaacgcggcccgatttcgggccggccgacaccccgcgctgcggcggtgcgggccgatttgggcggtagtctggctggccgtgtacctcaagagtctgacgctgaagggcttcaagtcctttgcctcgccgacgactctgcgtttcgagccgggcatcaccgcggtcgtcgggcccaacggctcgggcaagtccaacgtcgtcgacgcgctggcctgggtgatgggcgagcagggggccaagacgctgcgcggcggcaagatggaagacgtcatcttcgccgggaccagctcgcgcgcgccgctgggccgcgccgaggtcaccgtcaccatcgacaactccgacaacgcgttgcccatcgagtactcc…	1	1	1	1	1	1	1	1	1	1	1	1	1	1	1	1	1	1	1	1	1	1	1	1	1	1	1	1	1	1	1	1	1	1	1	1	1	1	1	1
54	CORE	Respiratory nitrate reductase alpha chain (EC 1.7.99.4)	PC	E93	NZ_CP010114.1	1244723	1248415	+	ttgactgccacaccccacgtcggtggagtgctcgaggagctgctggagcgcagcgggcggttcttcacgccgggcgagttctccgccgacctgcgcacggtgacccggcagggcggccgcgaggccgacgtgttctaccgcgaccggtggagccatgacaaggtggttcgctccacgcacggggtgaactgcaccgggtcgtgctcgtggaagatctacgtcaaggacggcatcatcacctgggagacccagcagaccgactacccgtcggtgggtccggaccggcccgagtacgagccgcgcggctgcccccgcggcgcgtcgttttcctggtacagctactcgcccacccgggtgcgctacccatacgcccgcggcgtcctggtcgagatgtaccgg…	1	1	1	1	1	1	1	1	1	1	1	1	1	1	1	1	1	1	1	1	1	1	1	1	1	1	1	1	1	1	1	1	1	1	1	1	1	1	1	1
55	CORE	Transcription-repair coupling factor	KL	NL_95E	NZ_LGSC01000041.1	21625	25293	+	atgaccgcaccgggggctgctcgcccagaaaccccgatcgcggggctcgttgaattggcgctcaccgcgccgaccttccagcagttgatcgacaccgcggccgcatcgccggccgacctgagcctggtgggtccagccagcacgcgactgttcgtcgccagtgcgctggcgcggttgggccctttgctggtagtcaccgcgaccgggcgcgaagccgacgacctgaccgctgaactgcgcggcgtcgtcggcgatgccgtggccgtcttcccgtcctgggagacgctgccgcacgagcggctctcgcccggcgtcgacaccgtcggcgcccggttgacggtgctgcgccggctggcccaccccgacgacgcgaggctggggccgcccctgcaggtggtg…	1	1	1	1	1	1	1	1	1	1	1	1	1	1	1	1	1	1	1	1	1	1	1	1	1	1	1	1	1	1	1	1	1	1	1	1	1	1	1	1
56	CORE	Peptidoglycan lipid II flippase MurJ / Pseudokinase domain in MviN	M	MAPK_JB16	NZ_CP033911.1	4785869	4782234	-	atgaaccccgcctaccggcaggccgcaccgcaccaccgccgcctgcccgagccgccgcggcgtccccgcatgccgggctccccgccgaccgggccgctgccgcccgtccccgccggaatcgaccggcgccgcccggagctgtcggactcggcgctggtgtcgcggtcgtgggcgatggcgttcgcgacgttggtcagccgtcttaccggcttcgcccgggtggtgctgctggccgcgatcctgggcgcggcgctgtccagcgcgttctcggtggccaatcagctgcccaacctggtggcggccctggtgctggaggcgacgttcaccgcgatcttcgtgccggtgctggcccgcgccgagcagagcgaccccgacggcggcgccgcgttcgtgcggcgc…	1	1	1	1	1	1	1	1	1	1	1	1	1	1	1	1	1	1	1	1	1	1	1	1	1	1	1	1	1	1	1	1	1	1	1	1	1	1	1	1
57	CORE	Carbamoyl-phosphate synthase large chain (EC 6.3.5.5)	EF	2015WD_2	NZ_KV880608.1	3999	370	-	gtgccccggcgcaccgacctcaaccacgtcctggtgatcggctcgggcccgatcgtgatcgggcaggcctgcgagttcgactattccggcacccaggcctgccgggtgctcaaggccgagggcctgcaggtcagcctggtcaactccaacccggccaccatcatgaccgatccggagtacgccgaccacacctacgtcgagcccatcacgccggccttcgtcgaacgggtgatcgcgcagcaggccgagcggggcaacaagatcgacgcgctgctggccaccctgggcgggcagaccgcgctgaacaccgccgtcgcgctgtacgagaacggggcgctggaccgctacggggtggaactgatcggcgccgacttcgacgccatccagcgcggcgaggac…	1	1	1	1	1	1	1	1	1	1	1	1	1	1	1	1	1	1	1	1	1	1	1	1	1	1	1	1	1	1	1	1	1	1	1	1	1	1	1	1
58	CORE	FtsK/SpoIIIE family protein, putative EssC/YukB component of Type VII secretion system	D	S397	NZ_AFIF01000049.1	13283	9690	-	atgacccaggccgacatcgttgtcgaggctccgccggaactgccggcgccggagtcggcgggcctgccggcccggctgctgccggtggcgctgtcggtggccggcatgggcgtcatgacggtcgtgttcgcctcgggtggcgcggcggcccgccagcccgcgttcctggcgttcccggcgacgatgctggtttcgacggtggcggcggcgctgatcggtcggagccgccgcgggggcggcggactcgacgccgatcgcggccggtatctggaatacctgaatcagctcgcgcggtccgtctccgagatcgccgcggcgcagtgcgcgtccgcactgcgcgaccatcccgatcccgacacgctgtggacgctgatcggcggcccccgaatgtggcggcgc…	1	1	1	1	1	1	1	1	1	1	1	1	1	1	1	1	1	1	1	1	1	1	1	1	1	1	1	1	1	1	1	1	1	1	1	1	1	1	1	1
59	CORE	Aerobic cobaltochelatase CobN subunit (EC 6.6.1.2)	H	Pt164	NZ_AFPI01000048.1	5908	9483	+	gtggctgagccgaccatcctgctgctgtcgacatccgacacggacctgatcagcgcccgttccagcgggaaaaactatcggtgggccaacccgtcgcggctgtccgacgacgaactgcccgatctcttggccgacgccgccatcgtggtggtgcgcatcctcggcggttaccgcgcctggcaacacggcatcgacacggtgctcgccagcggcgtgcccaccgtgctggtcagcggtgagcaggccgccgacgccgagttgaccggcctgtccacgccggccgccggcatcgcggtgcaggcgcacatctatttagcgcacggcggcgtcgagaatctgcgccagctgcacgcctttctgtcggacaccgtgctgatgaccggattcggtttcgcccca…	1	1	1	1	1	1	1	1	1	1	1	1	1	1	1	1	1	1	1	1	1	1	1	1	1	1	1	1	1	1	1	1	1	1	1	1	1	1	1	1
60	CORE	DNA polymerase III alpha subunit (EC 2.7.7.7)	L	NL_89C	NZ_LGRY01000016.1	39531	35998	-	atgaaccactcgtccttcgtgcacctgcacaaccacaccgagtattcgatgctggacggtgccgcgaagatcaccccgatgctcgccgaggtggaacggctgggcatgcccgcagtcgggatgaccgaccacggaaacatgttcggcgccagcgagttctacaacgccgccaccaaggccgggatcaagccgatcatcggcgtggaggcctacatcgcgccgggctcccggttcgacacccggcggatcctgtggggggatcccagccagaaggccgacgacgtgtccggcagcggctcctacacccacctgaccatggtggccgagaacgcggccggcctgcgcaacctgttcaagctgtcctcgctggcctcgttcgagggccagctgggcaagtgg…	1	1	1	1	1	1	1	1	1	1	1	1	1	1	1	1	1	1	1	1	1	1	1	1	1	1	1	1	1	1	1	1	1	1	1	1	1	1	1	1
61	CORE	Polyketide synthase modules and related proteins @ Long-chain fatty-acid-CoA ligase (EC 6.2.1.3), Mycobacterial subgroup FadD9	IQ	JII_1961	NZ_CP022105.1	1088179	1084658	-	atgtcgactgccacccatgacgaacgactcgaccgtcgcgtccacgaactcatcgccaccgacccgcaattcgccgccgcccaacccgacccggcgatcaccgccgccctcgaacagcccgggctgcggctgccgcagatcatccgcaccgtgctcgacggctacgccgaccggccggcgctgggacagcgcgtggtggagttcgtcacggacgccaagaccgggcgcacgtcggcgcagctgctcccccgcttcgagaccatcacgtacagcgaagtagcgcagcgtgtttcggcgctgggccgcgccctgtccgacgacgcggtgcaccccggcgaccgggtgtgcgtgctgggcttcaacagcgtcgactacgccaccatcgacatggcgctgggc…	1	1	1	1	1	1	1	1	1	1	1	1	1	1	1	1	1	1	1	1	1	1	1	1	1	1	1	1	1	1	1	1	1	1	1	1	1	1	1	1
62	CORE	Phenyloxazoline synthase (EC 6.3.2.-) [mycobactin] siderophore / Thioesterase [mycobactin] siderophore @ Phenyloxazoline synthase siderophore, Irp2-like / Thioesterase in siderophore biosynthesis gene cluster	Q	S397	NZ_AFIF01000142.1	61080	64574	+	gtgcacgccccggcacgctcggaggacatccgggaagaggtggctgaactgctcggcgtcgacgtcgatgcagttcagccgggtagcaacctcatcggccagggcttggactcgatccggatcatgaccctggccggccgctggcggcgccggggcatcgccgtcgacttcgccacgctggccgagacgcccaccatcgaggcctgggcacaactggtcaccgccggccgccaggacaccgattcggcggccccgcccgccgattcatccggggacccgtcgggcgagaacgagccgtttgccctggccccgatgcagcacgccatgtgggtgggccgccaggacaaccagcagctcggcgaggtggccgggcacctctacgtggagttcgacgccggc…	1	1	1	1	1	1	1	1	1	1	1	1	1	1	1	1	1	1	1	1	1	1	1	1	1	1	1	1	1	1	1	1	1	1	1	1	1	1	1	1
63	CORE	DNA-directed RNA polymerase beta subunit (EC 2.7.7.6)	K	MAPK_CN9	NZ_CP033427.1	1903344	1899910	-	gtgcccggagcgcccaaccgagtttccttcgccaagctgcgcgaaccgctcgaggttcccggcctgctggacgtgcagatcgactccttcgagtggttgatcggcgcgccgcggtggcgtgaggccgcgatcgcccgcggcgacgcggagcccaagggcgggttggaagaggtgctcgacgagctgtcgccgatcgaggacttctcgggctcgatgtcgctgtctttctccgacccccgcttcgacgaggtcaaggcgccggtcgacgagtgcaaagacaaggacatgacgtacgcggccccgctgttcgtcacggccgagttcatcaacaacaacaccggcgagatcaagagccagacggtgttcatgggtgacttcccgatgatgaccgagaagggc…	1	1	1	1	1	1	1	1	1	1	1	1	1	1	1	1	1	1	1	1	1	1	1	1	1	1	1	1	1	1	1	1	1	1	1	1	1	1	1	1
64	CORE	Superfamily I DNA and RNA helicases and helicase subunits	RL	MAPK_CN7	NZ_CP033428.1	4462178	4458756	-	gtggctgaagtgttcgtcaccggcgacagcatcgtttacagcgcgtcggatctcgccgccgccgcacgctgcgagttcgcgctgctgcgcgatttcgacgccaaactcggccgcgggccggccgtcaccgtcgaggacgacctgctgatccggacggccaccctgggcgccgagcacgagcggcgcgaactggcgcggctgcgcgagcggttcggcgatgccgtcgcggtcatcggccgcccggcctacacgccggccgcgctgacggcagccagcgaggccacccgccgcgcggtcgccgaccgggctcccgtcatctaccaggccgccatgttcgacggccgcttcctggggttcgccgacttcctggtgcgcgacggcgagcgctaccaggtggtg…	1	1	1	1	1	1	1	1	1	1	1	1	1	1	1	1	1	1	1	1	1	1	1	1	1	1	1	1	1	1	1	1	1	1	1	1	1	1	1	1
65	CORE	Pyruvate carboxylase (EC 6.4.1.1)	C	MAP4	NC_021200.1	3895017	3898400	+	gtgttagcgaaagtcctggtcgccaaccgcggggagatcgcgatccgcgcgttccgcgcggcctacgagctggaaatggccaccgtggcggtgtatccctacgaggaccgcaattcggtgcaccggttgaaggccgacgagtcctaccagatcggtgaggaaggtcacccggtccgcgcctacctgtccgtcgacgagatcgtcgacacggcgctggcctgcggcgcggatgcgatctaccccggctacggcttcctgtcggagaaccccgatctggcggcggcgtgcgcggcggccggcatcacgttcgtcggccccagcgccgaggtgctcgagctcaccggcgacaagtcgcgggccatcgcggcggcgcgggccgcgggtcttccggtgctggcc…	1	1	1	1	1	1	1	1	1	1	1	1	1	1	1	1	1	1	1	1	1	1	1	1	1	1	1	1	1	1	1	1	1	1	1	1	1	1	1	1
66	UNIQUE	Polyketide synthase modules and related proteins	Q	CLIJ361	NZ_AFNS01000280.1	1	3360	+	gtgccggccgcccgcgccgcatggcgcgcggtgctcgacggtttcgacacccccaccctggtggccccgcggggtgccgacgcgcccgggcggcgcggggtcgcctcgttccgggtggccgccgaaaccaccagcgcggtaagcgaactcgcacgccgccgccgcaccaccgtcaacaccgtgttgcaggccgcctgggcgcagctgctgatgatgctgaccggccagcacgacgtcgcgttcggcaccgccgtctctggccggccggccgagctgcccggcgccgagtcgatggtcgggctgttgatcaacaccgtcccggtgcgcgcccacgccaccgcggcgaccaccatcgcggacctcgtcgaccagctgcaacgcgcccacaaccacaccgtg…	0	0	0	0	0	0	0	0	0	0	0	0	0	0	0	0	0	0	0	0	0	0	0	0	0	0	0	0	0	0	0	0	0	0	0	0	1	0	0	0
67	ACCESSORY	Peptide synthetase MbtF @ Siderophore biosynthesis non-ribosomal peptide synthetase modules	Q	C4A4	NZ_MWPB01000007.1	55452	58781	+	atggcgctgagcccgctgcaggagggcttgtattcgctgaccacgcttgccgagttcgccgacggccagccggcggacgacccgtacgtgatcgggatggccgccgacatcaccgggacactcgatgtcgccctgctgcgcgattgcgcggaaaagatgttggtgcgccacccgaacctgcgggccagcttcttttcccggggcgtcccgcggccggtgcagatcgtgccgtcccgggtcgagctgccgtggaggtccgtcacggcctcgcccgctgaggtgccgacgctggaaaccgccgaacgccggcgccccttcgatctcgagcgcgggccggccatccgtttcctgctcatcgaattaccggatgcgcattggcgtttggtgctgaccgcccat…	0	0	0	0	1	1	0	0	0	0	0	0	0	0	0	1	0	0	0	0	0	0	0	0	0	0	0	0	0	0	0	0	0	0	0	0	0	0	0	0
68	CORE	Formate dehydrogenase O alpha subunit (EC 1.2.1.2)	CR	2015WD_2	NZ_LKUT01000222.1	32372	29058	-	atggccccgaaaaaagccctgagcaaggtgtttctggaatggcccgtgctgcgccaggtgcgctcgacggacaaactcggccgcggctcggcggtgacctccaaacacacccgcgcgctggcgccgcgcaccgccaccgccgaccgggtggtgcagagcgtgtgcccgtactgcgccgtcggctgcggccagcgggtgtacgtcaaggacgagcgggtcgtggcgatcgagggcgaccccgattcgccgatctcgcgaggacgcttgtgccccaagggatctgcgagcgagcagttggtgaactcgccggggcggcagctgcaggtgctctaccgcgcgccgcgcgccaccgaatggcagccgctgcagctggacaccgcgatcgacatgatcgccgac…	1	1	1	1	1	1	1	1	1	1	1	1	1	1	1	1	1	1	1	1	1	1	1	1	1	1	1	1	1	1	1	1	1	1	1	1	1	1	1	1
69	CORE	Exodeoxyribonuclease V gamma chain (EC 3.1.11.5)	L	CLIJ644	NZ_AFNR01000200.1	6873	3583	-	atgccgcttcacctgcaccgtgccgagcgcaccgatctgctggccgacggtctcggcgcgctgttggccaatccaccggccgacccgttcgccctcgagctcgtcgtggtgcccgcgcgtggggtggagcgctggctgagtcaacggctgtcgcatgtgctgggccgcgcccgcgacggggacggggtctgcgccggcgtgcaattccgcagtcccggctcgctgatcgccgagatcaccggcacggccgacgacgatccctggtcgccggacgccctggcctggccgctgctggaggcgatcgactgttcgctggacgagccgtggtgccgcacgctggcgacgcacctgggccacttcgacaccggcgccgaggccgagctgcgccgcacccgccgc…	1	1	1	1	1	1	1	1	1	1	1	1	1	1	1	1	1	1	1	1	1	1	1	1	1	1	1	1	1	1	1	1	1	1	1	1	1	1	1	1
70	CORE	ATP-dependent DNA helicase SCO5184	L	MAPK_JJ1	NZ_CP033909.1	3618622	3615332	-	atgagcgaccgctacagcccccgcgaattggcttgcgccctcgggcttttcccgccaaccgaggagcaggccgccgtcatcgccgcgccgccggggccgctggtcgtcatcgcgggggccggtgccggcaagaccgagaccatggccgcccgggtggtgtggctgatcgccaacggctacgcccaccccggccaggtgctggggctgacgttcacccgcaaggccgctggccagctgttgcgccgggtccgctcccggctggcccggttggccggcgtcgggttgggggcggcgagcccgaaccacggtgccgtcgaccccgaagccgccccggtggtcagcacctatcacgccttcgccggctcgctgctgcgcgactacggcctgctgctgccggtc…	1	1	1	1	1	1	1	1	1	1	1	1	1	1	1	1	1	1	1	1	1	1	1	1	1	1	1	1	1	1	1	1	1	1	1	1	1	1	1	1
71	ACCESSORY	Modular polyketide synthase	QCR	A3	NZ_MWQD01000022.1	85551	82264	-	atgccgggcaccgagcagcacctcgactacctgaagcgcctcacggccgatctcaggcggacccggcggcgggtcgcggagctggaaggccggctgtccgaaccggtggcggtggtgggcatggcgtgccgctacgccggcggggtggactcgccagaagcgttgtgggacctcgtgatcgagggccgcgacacggtgtcggactttccggtcgaccgcggctgggatgtcgaggggttgtacgaccccgatccggacgccaagggcaagatgtacacccggcagggcagttttctgcagcacgcgggcgacttcgacgccgggttcttcggcatcggacccagcgaggcgctggccatggatccccagcaacggatcatgctggagatctgctgggaa…	1	1	0	0	1	1	1	0	1	1	1	1	1	1	1	1	1	0	1	1	0	0	1	1	1	0	1	0	1	0	1	0	1	0	0	0	0	1	1	0
72	CORE	Integral membrane indolylacetylinositol arabinosyltransferase EmbA (EC 2.4.2.-)	M	MAPK_CN7	NZ_CP033428.1	2226056	2229337	+	gtggccgccgtcgcgggcatcgccggcctgctgctgtgcctggccgtcccgctgctcccggtgcgccagaccacggccaccgtgctgtggccgcagggcacggtcgacggacacgtcagccagatcaccgcgcctctggtgtcgggggcgccccgcgcgctggacatctccatcccctgcccggccgtcgccaccctgcccgccgacggcggcctggtggtctccacgctgccgcccggcggcatggacgccggcaagaacgggctgttcgtgcgggccaacaaggacgtggtcgtcgtcgccttccgggacaccgtcgcggcggtggcgcagcgcccggccgtcgccgccggggcctgcagcgtgctgcacgcctgggccgacgccggcgcggccggt…	1	1	1	1	1	1	1	1	1	1	1	1	1	1	1	1	1	1	1	1	1	1	1	1	1	1	1	1	1	1	1	1	1	1	1	1	1	1	1	1
73	CORE	Integral membrane indolylacetylinositol arabinosyltransferase EmbC (EC 2.4.2.-)	M	2015WD_1	NZ_LKUS01000266.1	20100	23375	+	atgagcaccgacaccgggtcccgcatcgccgaagaactagcatctagctccgtgcacgacacggaggcaaatcaccggatcgctcggtgggttgcctctgtcgccgggctgctcggggtgctgctggcggtggccaccccgctgttgccggtcgaccagaccaccgcccagctgaactggccccagaacggcagcttcggcagcgtggaggcgccgctgatcggttacgtggccaccgatttgaacatcaccgtcccgtgccaggccgccgccgggctggccggccggggcaaccccggcaagacggtgttgttgtcgacggtgcccaagcaggcgcccaaggcggtcgaccgcgggctgctgatcgtgcgggccaacgacgacctggtgctggtggtg…	1	1	1	1	1	1	1	1	1	1	1	1	1	1	1	1	1	1	1	1	1	1	1	1	1	1	1	1	1	1	1	1	1	1	1	1	1	1	1	1
74	ACCESSORY	Glycerol-3-phosphate acyltransferase (EC 2.3.1.15)	I	Telford	NZ_CP033688.1	3318875	3315612	-	gtgaccgaaccggcggcagacgccagcgcgctgctcaccgaacaagactcgctggtgttggcgtccatggcctctgcggtcgaggtggacctggtcaccgtctggctggagcagcagcgcgccggccacccgggtgcgcaattcgagctggtcaaactgcccgcgctggacgcgccgccggcggagatgaccgcgctggccgagcggctcgaggccggcgacgaccgctcggtggtgccggtgcgggtgttctggctgccgccaccggatcgcgggcgaatcgccaagctggccgggctggttcccggccgtgacccctaccaccccaaccagcgtctgcaagcacagatcctgcgccgcgccccgcagcgggcccgggtggtggccggtgaggcggtc…	0	0	0	0	0	0	0	0	0	0	0	0	0	0	0	1	0	0	0	0	0	0	0	0	0	0	0	0	0	0	0	0	0	0	0	0	1	1	1	1
75	CORE	Cell division protein FtsI [Peptidoglycan synthetase] (EC 2.4.1.129)	MD	A3	NZ_MWQD01000012.1	33925	37188	+	atgagagcagagcgcgagacggcgaaacggcgcggcggcagcgatcgtcggggcgcccgcgacggtgccgcccgccgcggcaggcgtccggcggccgacgccggcgcggcgcggcgcgcccgcggtggccgggcctcggcgcccgcccgggaatcccgcgcgcccaagccgggtccgcagaccagccccgtcgcgcggccggccgagcgatcggcccggcccaggaacaccagccaggccaaggcgcgggccaaggctcgtaaagccaaggcgcccaaggtcgttcggccccggctgaccgagcggctggccgcccggctggcagcgatcgacctgcggccgcgcaccctggccagcaaggtcccgttcgtcgtcctggtcatcggtgcgctgggcgtc…	1	1	1	1	1	1	1	1	1	1	1	1	1	1	1	1	1	1	1	1	1	1	1	1	1	1	1	1	1	1	1	1	1	1	1	1	1	1	1	1
76	CORE	L-O-lysylphosphatidylglycerol synthase (EC 2.3.2.3) / Lysyl-tRNA synthetase (class II) (EC 6.1.1.6), L-O-lysylphosphatidylglycerol synthetase specific	SJ	K10	NC_002944.2	1454006	1450749	-	gtgccggcggccgccgggtggaccgtgggtgtgatcgccacggtgtcgctgctgggcagcgtgtccccgctgatccggtacctgatcaaggtcccgcgcgagttcatcaacgactacctgttcaacttccccgacacaagcatcgcctggtcgttcgtgctggccctgctggcggcggcgctgacggcacgcaagcggatcgcctggctgctgttgctgggcaacatgatcctggccgccgccctcaacgtcgccgacatcgccgccggtgacaacaccgccgccgagatcttcggcgagaacctgggtttcgccgtccacatcgtcgcgatcgtcctgctggtgctggcgtatcgggagttctgggccaaggtccgcaagggcgcgctggtcaaggcg…	1	1	1	1	1	1	1	1	1	1	1	1	1	1	1	1	1	1	1	1	1	1	1	1	1	1	1	1	1	1	1	1	1	1	1	1	1	1	1	1
77	CORE	Putative sensor and ATPase, component of G-protein-coupled receptor (GPCR) system	T	A3	NZ_MWQD01000001.1	11034	7780	-	atgttcagccgcccggccgaaccggccgcggcggaagcccccgggcccgcaccgctgggcggcgatgccgtgccggccaaacgcccgccggcctggtcgctgagcaactggccggtgcggtggaaagtgctggccatcgtcctggtcccgctgatgctggcgacggttttcggggtgctgcgcatccacggcgcgatggccaacgcggcgggcctgcggctggccgccgcccgcgccgacgtcgtcccggcgatcaccaagtacatgtcggcgctggacgtcgcgctgctggcgggctccgccgggcgcgacgccgagggcgcgaagaagaactacgaggcccgcaagaacgaactgcagacccggctgggcgacaccgacgtcaccgacgacgtccgc…	1	1	1	1	1	1	1	1	1	1	1	1	1	1	1	1	1	1	1	1	1	1	1	1	1	1	1	1	1	1	1	1	1	1	1	1	1	1	1	1
78	CORE	Polyketide synthase modules and related proteins	IQ	E93	NZ_CP010114.1	557028	560279	+	atggagacgctgatcgattacctgcacctgtgggaacagcgcaggcccgagcaaaccctcttccggttcgtcgacgtcgacggccgcgaacttgagcactacacctaccgcagcttcgccgagcgcacccgcgagctggccgcctacctgtccaccgaggccgggctgcgggcgggtgactgtgcgctgctggtctacccgccgggcctggagatggtggcggccctgtacgcctgcgcccgcatcggcgtgatcgccgttccggtcagcccgccgctgccgatgtcgttcgagtccgggctggccaagctcggcttcatcgcgcgcgactgccaggcccgggcggtgctgtcgaccaagcagttcgagtacgacttccggatgctgctcggtcagcgc…	1	1	1	1	1	1	1	1	1	1	1	1	1	1	1	1	1	1	1	1	1	1	1	1	1	1	1	1	1	1	1	1	1	1	1	1	1	1	1	1
79	CORE	Error-prone repair homolog of DNA polymerase III alpha subunit (EC 2.7.7.7)	L	NL_96E	NZ_LGSD01000062.1	10119	6874	-	atggagcgggtgctcgacagcaagccgcgccgcgccggcgagtctgccgccccggaaccagacggcccgctgtcgcgcgggcgcgcgacgtaccggccgcccgacgagggccgggcggcccgttcgtcggttccctatgccgaattgcacgcgcattccgcgttcagcttcctggacggggcgagcacgcccgaggagatggtcgaggaggccgcccggctggacctgcgcgccctggcgctcaccgaccacgacgggttgtacggggcggtgcggttcgccgaggcggcggccgaactcgacgtgcgcaccgtgtttggcgccgaactgtctttgggccccagcgcgcgcaccgaggcgcccgacccgcccggcccgcacctgctggtgctggcccgc…	1	1	1	1	1	1	1	1	1	1	1	1	1	1	1	1	1	1	1	1	1	1	1	1	1	1	1	1	1	1	1	1	1	1	1	1	1	1	1	1
80	CORE	Probable pyruvate carboxylase	IH	C4A4	NZ_MWPB01000017.1	35742	38969	+	atgaccgcgagcctgctggtcgccaaccgcggcgagatcgcacttcgaatcatccgcaccgcaacagaactgggtatgcgaaccgtcgccgtgtacgccgcggacgacgcgcacagcccgcacgtgcacgccgccgacgaggcgatgccgctgcccggcagcggcccgcccgcctacctgaaccaggctgccctgctggccgtggccgagaacaccggcgcaacgctgattcatccgggctacggattcctttccgagaacgccgaattcgccaaggcctgcgccgccgccagtcacaccttcgtgggccccgacgggcgcgtgctcgagctgctgggcaacaagacggcggcccgccgcgccgcgatcgccgccggggtgccgacgctggccgccacc…	1	1	1	1	1	1	1	1	1	1	1	1	1	1	1	1	1	1	1	1	1	1	1	1	1	1	1	1	1	1	1	1	1	1	1	1	1	1	1	1
81	UNIQUE	Polyketide synthase modules and related proteins	Q	Env210	NZ_AGAO01000444.1	2	3202	+	acccagcggttgcggcgggtgctggcggccatgaccgccgaccccggccgccggttgtcctcgatcgacctgctcgaccccgacgagcacgcccgcctcgacgccctcggcaaccgcgcagcactgacccgaccacaaaacccgcccacctccatccccgcgatgttcgccgcccagatggcgcgcaccccgcacgccgtggcgctgaccgccaacggtcgctcggtcacctatcgccggctcgaggaacacgcaaaccaattagcgcaccaacttattcgttacggcgcagggccgggcgattgcgtggcgctgctgctggagcgttccgccgaggccgtcgcggccatcctgggggtgctcaaggccggggccgcctacctgcccatcgaccccagc…	0	0	0	0	0	0	0	0	0	0	0	0	1	0	0	0	0	0	0	0	0	0	0	0	0	0	0	0	0	0	0	0	0	0	0	0	0	0	0	0
82	CORE	Integral membrane indolylacetylinositol arabinosyltransferase EmbB (EC 2.4.2.-)	M	CLIJ623	NZ_AFHX01000022.1	20318	17121	-	atgagcgtttcgaccgtcggcggcgacgtgcgggtgacgcgctgggtggcgaccatcgccgggctgatcgggttcgtgctgtcggtcgccaccccgctgctgcccgtcgtgcagaccaccgcgactctgaactggccgcagggcggtcagttgaacagcgttaccgcaccgctgatttcgctcaccccggtggacctgaccgcgacggtgccctgctcgtcggtgcgcgacctgccgcccgagggcggggtgatcctgtccaccgggcccaagaagggcaaggacgccgcgctcaacgcgttgttcgtcgtcgcccacggcaagcgcgtcgacgtcaccgaccgcaacgtggtgatcgccagcgcatcccgggatcaggtggccggagccgggtgttcc…	1	1	1	1	1	1	1	1	1	1	1	1	1	1	1	1	1	1	1	1	1	1	1	1	1	1	1	1	1	1	1	1	1	1	1	1	1	1	1	1
83	CORE	Isoleucyl-tRNA synthetase (EC 6.1.1.5)	J	K10	NC_002944.2	1324371	1327532	+	gtgaccgacaatctcgggttccaggctgaccgcgaggctcagccggcggattccgtccagacttacccgaagccggccggcggcgcgcccgacttcccggcgctcgagctcgaggtgctcgactactgggcccgcgacgacaccttccgggccagcatcgcccgccgcgacggcgccgaggaatacgtgttctacgacgggccgccgttcgccaacgggctgccgcactacggccacctgctcaccggctacgtcaaggacatcgtcccgcgctaccgcaccatgcgcggcaacaaggtggagcgccgcttcggctgggacacccatgggctgccggccgaactggaagtggaacgccagttgggcatcaccgacaaatcgcagatcgacgacatgggc…	1	1	1	1	1	1	1	1	1	1	1	1	1	1	1	1	1	1	1	1	1	1	1	1	1	1	1	1	1	1	1	1	1	1	1	1	1	1	1	1
84	CORE	ATP-dependent DNA helicase SCO5183	L	MAPK_JJ1	NZ_CP033909.1	3621747	3618619	-	atgtcattcacctgggatgcgcaggcgggcgccgtgctggcgcccggtgtccgcgggaccgtccgggtgctcggcgggccgggcaccggcaagagcagcctgctcgtcgacgccgcggtcgcccagatcgaggccggcgtcaacccggaatcggtgctgctgctcaccggttccggccggctcccgatggccgagcgcagcgccttgacgacggcgctgctgcggtcggcgggcgccggcccggccgtccgcgaaccgttggtgcgcaccgtgcacggttacgcgtacgcggtgttgcgccgcgccgccgagcgcgccggcgaggcgccgccgcggctggtcaccagcgccgaacaggacgcgatcatccgggaactgctggccggggatctggccgac…	1	1	1	1	1	1	1	1	1	1	1	1	1	1	1	1	1	1	1	1	1	1	1	1	1	1	1	1	1	1	1	1	1	1	1	1	1	1	1	1
85	CORE	NADH-ubiquinone oxidoreductase chain M (EC 1.6.5.3)	C	2015WD_1	NZ_KV880589.1	8422	5336	-	gtggtgaatcacctgccctggctgagcatcctgtggctggtgccgctggccggctcggtactgatcatcctgatgccgcccgggctgcggcagctcgccaagtggaccggcctggtgttcggggtgctgaccctggcggtggcgatcgtggtcaccgccggcttcaaaaccggcggcgccccctatcagttcgtcgaaaaacaccagtggatcccggctttcggcgccggctacacgctgggcgtggacggcatcgcggtggtgctggtgctgctgaccgcggtgctgatcccggtgctgcaggtggccggctggaacgacggcggcgatcggcagcgcggcgtgcacgcctacgtcgccctgacgctggccatcgagtcgatggtgctggtctcggtg…	1	1	1	1	1	1	1	1	1	1	1	1	1	1	1	1	1	1	1	1	1	1	1	1	1	1	1	1	1	1	1	1	1	1	1	1	1	1	1	1
86	CORE	hypothetical protein	HC	2015WD_1	NZ_LKUS01000262.1	8469	5386	-	atgagcgagcacatccggaccccggcgtcgctggcacgacgtcccaccgtcgcggtgctcggcgccggcatcgccggactcaccgccgcccacgaactcgccgagcgcggcttcgtcgtgacggtgtacgaggcgcagcaggacgaacgcaacgggttgggatccgagccggccggagcctacccgcccgtcaagctgggaggccttgccgcgtcgcaatattcgaccgtgggcacccacgacgggagccacgccgaactgcgtcccttcccgggccggcccagccggcccaccgacctggggcgcgccgtcgccggcgaacacggcttccgcttcttcccggcctactacctgcacatctgggacctgttccagcgcatcccggtctacgagctcagg…	1	1	1	1	1	1	1	1	1	1	1	1	1	1	1	1	1	1	1	1	1	1	1	1	1	1	1	1	1	1	1	1	1	1	1	1	1	1	1	1
87	CORE	hypothetical protein	R	E1	NZ_CP010113.1	3818603	3815538	-	gtgtcgatcccggacgggctgcagcgggcccgccgcatggcgttagcggccgacgaggccggcgcccgcgatctgctgctgtccctgataccgcgcatcgaacgggacgaccgagacgatctcatgctggaagtgcttgcccagcttggcgagatctacctggcgcgcggcgccgacgacggcgtcgaggaatcgatccggcgcatccaagactgcctggtcgcctatgcgagcatgcccgccgacgccgagaacgcgcgcatgatctgccgctactcgcggcgggccaggttcctgcaaacgggcttggccgccgcacgcggcgaccacgaaggcgccgcggcggccctggacctgttgagcgacaccggcggcgaattccccgagctcgccgccgaa…	1	1	1	1	1	1	1	1	1	1	1	1	1	1	1	1	1	1	1	1	1	1	1	1	1	1	1	1	1	1	1	1	1	1	1	1	1	1	1	1
88	CORE	Polyketide synthetase MbtD @ Polyketide synthase	IQR	CLIJ623	NZ_AFHX01000084.1	12112	9074	-	atgccgacccacggcctgccggacgggcgcatcccggtgctgctcagttcccacgacccggagctgatccgccgcgacgccgcggcgatcctcgagtatctcgaccgcatcggcgaatcgaccgaagcgaccggtgcggtagccgcgaccttgctgcggctgcggcgggtgcgccggcaccgcgccctgctgcgcgcggcggaccgcgccgaactcgccgccggactgggggcgatcgcccgcggcgaggagcacgcgctgatcacccgctcggcccggacgacgccgccgcggatcgcgttcgtgtttccggggcagggcaatcaatggcaggcgatgggagccgacgcctaccggctgctgccggcctaccgcgaggcggccgatcggtgcgcgcag…	1	1	1	1	1	1	1	1	1	1	1	1	1	1	1	1	1	1	1	1	1	1	1	1	1	1	1	1	1	1	1	1	1	1	1	1	1	1	1	1
89	CORE	hypothetical protein	PTN	NL_96E	NZ_LGSD01000047.1	29533	26501	-	atgtatgccgccggcagcgccgtggcggccatcggcgattcgttggcggcgaacctgacaatcttgacggccggcttttcggcccacacgggtgttgaccgtgccggcgaggtgttcggcctggggtatcaagactcggccgagtcgatgttgaaggcggcggccggcgtcgtcaacgcgtgccggaaatgcggggcgctgatccagcaaggcgcgtcgaactattcggcggccgaagcggcctcgacactcggcggcggaagcggcgctttgccggcggcgtccgcgcccgctgaccttgccgcgcccgggcccccggggacctggggtaagggagggccgccgccactgctgtgggcggtcatacaggcgctcgtctccgaggtgtggcccgacgga…	1	1	1	1	1	1	1	1	1	1	1	1	1	1	1	1	1	1	1	1	1	1	1	1	1	1	1	1	1	1	1	1	1	1	1	1	1	1	1	1
90	CORE	Pyruvate dehydrogenase E1 component (EC 1.2.4.1)	C	MAPK_CN7	NZ_CP033428.1	269463	266431	-	ttgacaaccgaattcgtgcgccacgatctggccacaaaccccaccggcccggccgaacccgaccgcgtccgggtgatccgcgagggggtcgcgtcctacctccccgacatcgacccggaagagacgtcggagtggctggagtccttcgacgaactgctggagcgctccgggccgtcacgggcccgctatctgatgctgcggctgctggaacgcgccggcgagcagcgggtcgccctcccgtcgctgacctccaccgactacgtcaacaccattcccaccgaactcgagccgtggttccccggcgacgaggacgtcgaacggcgctaccgggcgtggatccggtggaacgccgccatcatggtgcaccgcgcgcagcggccgggagtcggtgtgggcggc…	1	1	1	1	1	1	1	1	1	1	1	1	1	1	1	1	1	1	1	1	1	1	1	1	1	1	1	1	1	1	1	1	1	1	1	1	1	1	1	1
91	CORE	Transmembrane heme transport protein MmpL11	S	Telford	NZ_CP033688.1	4656611	4659631	+	atgcgcctgagccgcagcctgcgtaagtaccgctggtcggtcttcgcaggctggttgttggcgttggttcccgcggtctatttggccctgacccagtccggcaacctcaccggcggcggtttcgacgtcgccggttcgcagtcgctggcggtgcacgaccagctcgaggatctctaccacgaccagggcgggtcgtccctggcgttggtcgccgccccccgcgccgacgccagctaccaggacatgaacgacgccgtcgcgcagctgcgccggatcgccgccgaagtcccgggcaccaccgagatccccaaccccacccagcggcccccgcagccggaccggccgtacgtgctgtcggtgcggctggattcccgcaacaccagcgacgtggccaagcag…	1	1	1	1	1	1	1	1	1	1	1	1	1	1	1	1	1	1	1	1	1	1	1	1	1	1	1	1	1	1	1	1	1	1	1	1	1	1	1	1
92	CORE	Transmembrane transport protein MmpL8/MmpL10/MmpL12	SR	JIII_386	NZ_NKRI01000002.1	553225	556233	+	atgcgccggatagccgatttcgtggtgcgctggccctggctggtgatcgggttctgggcggcattggtggtcgccctgccgctggccttcccgtccctggccgagatggcccagaagcatccgctggcgatcttgcccggcaacgcaccgtccaatgtcgccgcccgccagatgaccgaggcgttccacgaatcgggctcggatgacctgctgttggtggcgttgaccgacgagaagggtctgggccccgccgacgaagccgtctaccgcaggctggtggacgcgctgcgccgggacacccgtgacgtggtgatggtgcaggacttcatcagcgcgccgccgctgcgttcggccgtgaccagcaaggaccgcaaagcctgggtactgcccgtcggcgtc…	1	1	1	1	1	1	1	1	1	1	1	1	1	1	1	1	1	1	1	1	1	1	1	1	1	1	1	1	1	1	1	1	1	1	1	1	1	1	1	1
93	CORE	Glutamine synthetase adenylyl-L-tyrosine phosphorylase (EC 2.7.7.89) / Glutamate-ammonia-ligase adenylyltransferase (EC 2.7.7.42)	O	Pt144	NZ_AFPD01000017.1	5583	8579	+	gtggtcgtgaccaaacccgcgacgcagcgcccccggctgcccagcgtcggccggctcgggttggtcgatccccaagcggccgaacggatggcgcagctgggttggtacgaccatgacgaccaggcccacgtcgatctgctgtgggcgctgtcccgggcgccggaccccgacgccgcgctgctcgccctggtccggctggccgagacgcccgacgccgggtgggacgaactgggcgccgccctgctcaccgaacgcccgctgcggggacggctgttcgcggtgctcggctcctcgctggccctgggcgaccacctggtcgcccaaccgcgatcctggaaactgttgcgcggcaacgtctctctgcccacccacgacgagctgtgcgcgatgttcaccggc…	1	1	1	1	1	1	1	1	1	1	1	1	1	1	1	1	1	1	1	1	1	1	1	1	1	1	1	1	1	1	1	1	1	1	1	1	1	1	1	1
94	CORE	Polyhydroxyalkanoic acid synthase / Acyl-CoA synthase	IQ	Telford	NZ_CP033688.1	1770237	1773233	+	gtggatctcaatttgtcgatggtcacgcgaccggtcgggcggctgatcgccacggcgcagaacgggctggaggtcttgcgactggggggattggaaaccggcacggtcgcgtcgccgtcgcagatcgtcgagagcgtgcggatgtacaagcttcggcgctacttcccgccggacagccggcccggccagccgccggtcggcccgccggtgctgatggtgcacccgatgatgatgtcggccgacatgtgggacgtcacccgcgacgagggggcggtggggatcctgcacgcgcacgggctcgatccctgggtgatcgacttcggcgaaccggacaaggtggagggcgggatgcgccgcaccctcaccgaccacatcgtcgcgctcagccaggccatcgac…	1	1	1	1	1	1	1	1	1	1	1	1	1	1	1	1	1	1	1	1	1	1	1	1	1	1	1	1	1	1	1	1	1	1	1	1	1	1	1	1
95	CORE	UPF0182 membrane protein Mvan_1814	S	NL_95E	NZ_LGSC01000038.1	43524	46505	+	gtggggatgcggcccaccgcaaggatgccgaagctgacccggcgtagccggattctgatcctgatcgcactgggtgtgatcgcattgctgctcgcgggtccccggctgatcgacgcctacgtggactggctgtggttcggcgagctcggctaccgctcggtgttctccaccgtgctggtcacccgcttcgtggtctttttgatcgccggtctgctggtgggcggcatcgtgttcgccggcctggcggtggcctaccgcacccgcccggtgttcgtgcccagcaacgacaacgatccggtggcgcgctaccgcgccctggtcctttcccggctgcggctggtcagcgtcggcgtcccggtggcgatcggcctgctggccggcatcatcgcgcagagctat…	1	1	1	1	1	1	1	1	1	1	1	1	1	1	1	1	1	1	1	1	1	1	1	1	1	1	1	1	1	1	1	1	1	1	1	1	1	1	1	1
96	CORE	Protein translocase subunit SecF	E	E1	NZ_CP010113.1	3085230	3082249	-	atgacttcctccaaggcctccaaagccgccaagggcgcgaccgagatcaccgaaacctcttcgggcgcttcggaattgaccgacagcgacgccgccgcggccgggctgccgcggcacagcttcctgtcccgcctctacaccggcaccggcgcgttcgaggtggtcgggcggcgccggctgtggttcggcatcagcggcgcgatcgtcgcggtcgcgatcctgtccatcgcgctgcgcggcttcaccttcggcatcgacttcaacggcggcaccacggtgtcgatgcccgccgccgggacgcacggcacggtgcacaccgcgcaggtgcaggaggtgttccgcaagaccctcggcaccgacccggagtcggtggtcgtggtcggcaacggcgccgcggcc…	1	1	1	1	1	1	1	1	1	1	1	1	1	1	1	1	1	1	1	1	1	1	1	1	1	1	1	1	1	1	1	1	1	1	1	1	1	1	1	1
97	CORE	Leucyl-tRNA synthetase (EC 6.1.1.4)	J	A3	NZ_MWQD01000013.1	81673	78695	-	gtgcgcaacgcaaccgagaccaacctgtggccggcgaacccgccgcgtcggcccttataccctgttcaggtgaccgaatccccgaccacttcgcccgccaccggctccggtgccgccgcgccggactccgacgcgccgccgtatcgctacaccgcggcgctggcgggccggatcgagggcagctggcaggacacctgggccaagctcgggacgttcaacgtgcccaacccggtcggttcgttggccccgacggacgggaccccggtccccgaggacaagctgttcgtgcaggacatgttcccctacccgtcgggggaggggctgcacgtcggccacccgctgggctacatcgccaccgacgtgtacgcccgctacttccggatgaccggccgtaacgtg…	1	1	1	1	1	1	1	1	1	1	1	1	1	1	1	1	1	1	1	1	1	1	1	1	1	1	1	1	1	1	1	1	1	1	1	1	1	1	1	1
98	CORE	Nitric-oxide reductase (EC 1.7.99.7), quinol-dependent	P	Telford	NZ_CP033688.1	701807	698850	-	atgaccgctcccgagacctccgctcaacagacgtcgtcgcagccgctggtttcaaggggctggatccaaggtgtcgccctggtcatgattttcggcttcctggtgatgggcatcctggcctatcgcacctactcggcgtcgatgccgatgccggacaaggtggtcagcgagtccgggcggctgctgttcaccggcgcggacatcacccgcggccaggagctttaccaggcacgcgggctgatggaatacgggtcggtgctgggccacggcgcctacctggggcccgactacaccgccgaatatctgcggacggcaacgcaggatgtcgccgaccaactgcgggcgcagggcgtcgccgacccgcgcgagcgggtggtcaccgagttccgcaccaaccgc…	1	1	1	1	1	1	1	1	1	1	1	1	1	1	1	1	1	1	1	1	1	1	1	1	1	1	1	1	1	1	1	1	1	1	1	1	1	1	1	1
99	ACCESSORY	Transmembrane heme transport protein MmpL3	S	E93	NZ_CP010114.1	165116	168067	+	gtgttcgcctggtggggtcgaactgtgtaccggtatcggtacatcgtgatcggggtcacggtagctctgtgcctgctcggcggcgttttcggcatcagcctgggcaagcacgtcacccagagcggcttctacgacgacgccagccagtccgtcaaggcgtcggtgctcggcgaccagacctacggccgcgaccgcaccagccacgtggtggccaccttcacgacgcccgacgggaaaaccgtcgacgacgcgggctggcgggacaaggtcgtcgccgagctgaacaagttcaaagccgaccaccccgaccaggtcgtcgggtgggccggctggctggcggcgccggacagcaccaacccggtgatcaagggcatggtcagcgaggacaagaagcacacc…	0	1	1	1	0	0	0	1	1	1	0	1	1	0	0	1	1	1	1	1	1	1	1	1	0	0	0	0	0	0	0	0	0	0	0	0	1	0	0	0
100	ACCESSORY	Transmembrane transport protein MmpL5	SR	CLIJ361	NZ_AFNS01000839.1	10672	7724	-	atgagcatcgaccacttcgggcagccccccaaaccccagacgttcgcccgcgcggtccgtaggtttgcggtgcccgtcgttgtgttctggataggactcgtcgtcgggctcagcgtctttgtcccgtcactggacaaagtcgcgaaactgcgctccgtgggcgttagccccagcgaagcgccctcgatgcagtcgatgaagcgcgccggcaaggtgttccacgagttcgacagcgacagcgtgacgatgatcgttctggagggcgaccacccgctgggcgacaatgcgcatcacttctacgatcagatcgtccacatgctcgagcaggaccacaagcatatccagcatgtccaggacttctggggcgatccgctcaccgcagccggatcgcaaagctcc…	1	1	0	0	1	1	1	1	1	1	1	1	1	1	1	1	1	1	1	1	1	1	1	1	1	1	1	1	1	1	1	1	1	1	1	1	1	1	1	1
101	CORE	Na+/H+ antiporter	P	MAPK_CN7	NZ_CP033428.1	4252827	4249888	-	atgctatcggggcggccgaacggcgagcagggccgtcgagtagccaccgtccggtccggcacaatgaggtcgatgggcgcgcagacggctttgaccttgctgctcgctgccatcgcggtcatcgtgctggtcgactggatcagcgagcgcacccgcctgcccagcgcgacgctgctggtcctggtcggcatcgggcaggcgctgctgccgggaccgaccatcggcctcgagcccgacgtcgtgatgacctgcatcctgccgcccctgctctaccacgcggcgctggaatcgtcgctggtcggcatccgccgcaatctacgcacggtggtcagcctgtcggtcgtcctcgtgctgctgaccgctgcgtcggtcggtgtcgcgttcagcctgctcgtgggc…	1	1	1	1	1	1	1	1	1	1	1	1	1	1	1	1	1	1	1	1	1	1	1	1	1	1	1	1	1	1	1	1	1	1	1	1	1	1	1	1
102	ACCESSORY	MCE-family protein MceD	M	C4A4	NZ_MWPB01000027.1	26425	29364	+	atgaggacgctgaccgagttcaaccgcacccgggtcggcctgatgggcgcgctggtgacggtgctggttgtcggtgtgggacaaagcttcaccagcgtgccgatgctgttcgccacgccgacctactacgcgcaattcaccgacgccggcggtatcaacgtcggcgacaaggtgcagatcgccggggtgaacgtgggattggtgagttcgctggtgatccgcggcgaccgggtgctggtcggcttctcgatgcccggcaagacgatcggcgcgcagagccggtcggcgatccgcaccgacaccttcctgggacgcaagaacatggccatccagccgcgcggcgcggatccgttgccgccccacgggataatcccgtccgggcagaccaccacgccctac…	1	1	1	1	1	1	1	1	1	1	1	1	1	1	1	1	1	1	1	1	1	1	1	1	1	1	1	1	1	1	1	1	1	1	1	1	1	0	1	1
103	CORE	Transmembrane transport protein MmpL5	SR	2015WD_1	NZ_LKUS01000270.1	14563	17493	+	atgagcgagccggtcgaggctgcgccgcgcgtcgatcagccgctgatcccgccgttcctgccgcggatgatccatcggctggccctgccgatcgtcctggtgtggttgggcatcgtgttcatcaccaacacggtggccccgcagctggaggtggtcgccaaaacccactcggtgtcgatgagcccgaccgacgcggcctccttccagtcgatgatgaaggtcggagcgacgttcaaggagttcaactccgacaactcggccatgatcctgctggagggcgacaagcccctcggggccgaggcgcaccgctattacgacgagatcgtcaggcgcgtcgagcaggacaagaaacacgtgcagcacgtccaggatttctggagcgatccgctgacggcggcg…	1	1	1	1	1	1	1	1	1	1	1	1	1	1	1	1	1	1	1	1	1	1	1	1	1	1	1	1	1	1	1	1	1	1	1	1	1	1	1	1
104	CORE	Phosphoenolpyruvate carboxylase (EC 4.1.1.31)	C	TANUVAS	NZ_CP015495.1	1226135	1229062	+	atgattccggcggacatgtcgtcaaccaacgcgggcgcccgcgcgacaattccgggcggccccgggcgccgcgattgcgccgacgggcggccgccggcgccggcaccgatactgggttccatggttgaggcatccgagggcacgctggaaccgatcggcgccgtccagcgcaccctggtggggcgcgaggccaccgagccgatgcgggccgacattcggctgctcggcgccatcctgggcgacacggtgcgcgagcagaacggccagcaggtgttcgagctcgtcgaacgcgcccgggtggaatcgttccgggtgcggcgctccgagatcgaccgggccgagctggcccggatgttcgcgggcatcgacatccaccaggccatcccggtcatccgcgcc…	1	1	1	1	1	1	1	1	1	1	1	1	1	1	1	1	1	1	1	1	1	1	1	1	1	1	1	1	1	1	1	1	1	1	1	1	1	1	1	1
105	CORE	Transmembrane transport protein MmpL4	SR	CLIJ644	NZ_AFNR01000141.1	13990	16911	+	atgagcgacacggacgaaatccccgtcgcgcaccgcacccgcgtcgaacacaaaccccgtctggcacgcacgattcgggtgctggcgctgccgatcgtgctgggctggttggtgctcgcggtcggggtcaatgtctttgtcccgcagttggagaaggtggccgaggaggtctcggtgccgctgtcgccgtcggacgcgccgtcggtgaccgggatgaagcacatcggggagaagttcaaggagtacgactccgacaacctcgtgctggtgaccctggtcggggacaaacccctcggcgaggacgcgcaccgcttctacgacggcttggtcgaaaagctcaagcgggacccgcatgtcgagcacgcgctgaacttctgggggcagcgcttcacgtcctcg…	1	1	1	1	1	1	1	1	1	1	1	1	1	1	1	1	1	1	1	1	1	1	1	1	1	1	1	1	1	1	1	1	1	1	1	1	1	1	1	1
106	UNIQUE	Transmembrane heme transport protein MmpL3	S	E1	NZ_CP010113.1	164759	167680	+	gtgttcgcctggtggggtcgaactgtgtaccggtatcggtacatcgtgatcggggtcacggtagctctgtgcctgctcggcggcgttttcggcatcagcctgggcaagcacgtcacccagagcggcttctacgacgacgccagccagtccgtcaaggcgtcggtgctcggcgaccagacctacggccgcgaccgcaccagccacgtggtggccaccttcacgacgcccgacgggaaaaccgtcgacgacgcgggctggcgggacaaggtcgtcgccgagctgaacaagttcaaagccgaccaccccgaccaggtcgtcgggtgggccggctggctggcggcgccggacagcaccaacccggtgatcaagggcatggtcagcgaggacaagaagcacacc…	0	0	0	0	0	0	0	0	0	0	1	0	0	0	0	0	0	0	0	0	0	0	0	0	0	0	0	0	0	0	0	0	0	0	0	0	0	0	0	0
107	CORE	Transmembrane transport protein MmpL4	SR	S397	NZ_AFIF01000147.1	20108	17190	-	atgactaccgaacgcgtccggcctcccggggcctttgcgcgggtcatccgccggctggcggtgttcatcatcctcggctgggtggcactgacgctgttggtgacgttcggcgtgccacggctggagatcgtcggtcagcagcattcggtgccgttggcgccgcaggacgcgccggcggtgcaggccatgcagcgcatgggccgggacttcaaagaatccgattcggacagcttcgccatgctggtgctcgaggggcagcagcagctgggcgatgacgcgcacgcctactacgacaagctggttcgtgaattacgcaacgacacaaagcatgtcgagcacgtgcaggacctgtggggcgatcgcctcacccaggcgggtgcgcaaagcccggacggcaag…	1	1	1	1	1	1	1	1	1	1	1	1	1	1	1	1	1	1	1	1	1	1	1	1	1	1	1	1	1	1	1	1	1	1	1	1	1	1	1	1
108	ACCESSORY	Transmembrane transport protein MmpL6	SR	4B	NZ_AGAM01000336.1	10021	12939	+	atgaccacggatcaggccaccagatccgttgtggcgcagacgattcgtcgtctctcggtaccgatactgctggtgtgggtggcggtggccgccatctccaacatcgccgtgccgaacctggaggatgtggccaaggcccacaacgtgtccctgaacaccccggccgcgccgtcgtttcaggcgatgcagcacatcggcaaggtgttccacgaatacgattccgacagtgcggcgatgatcgtgttggagggcgacaagccgctgggcgacgacgcccaccggttctacgacgcgttggtcggcaagctcgaacacgacaccaaacacgtcgagcacgtacagaacttctggggcgatccgctgaccgcggcgggctcgcagagcaaggacggcaaggcc…	1	1	0	1	1	1	1	1	1	1	1	1	1	1	1	1	1	1	1	1	1	1	1	1	1	1	1	1	1	1	1	1	1	1	1	1	1	1	1	1
109	CORE	Excinuclease ABC subunit A	L	MAPK_JB16	NZ_CP033911.1	1990411	1993326	+	gtggctgaccgtctgatcgtcaagggcgcccgcgagcacaacctgcgcggcgtcgacctcgacctgccccgggatgcgctgatcgtgttcaccgggctgtcgggatcgggcaaatcgtcgctggccttcgacaccatcttcgccgaggggcagcggcgctacgtggagtcgctgtcggcctacgcccgccagttcctggggcagatggacaagccggacgtggacttcatcgaggggctgtcgccggcggtgtccatcgaccagaagtccaccaaccgcaacccgcgctcgaccgtcggcaccatcaccgaggtctacgactacctgcggctgctctacgcccgcgcgggcaccccgcactgcccggtgtgcggcgagcggatcgcccggcagacgccc…	1	1	1	1	1	1	1	1	1	1	1	1	1	1	1	1	1	1	1	1	1	1	1	1	1	1	1	1	1	1	1	1	1	1	1	1	1	1	1	1
110	CORE	Transmembrane transport protein MmpL family	SR	Pt146	NZ_AFPF01000250.1	2085	4991	+	atgagcgacgcgagcaacaagacccaacccgacctgagcgcggccgacaccggtccgatcaacgtcaaggggctgtccaaggccgagcggggccaccggccctaccttccgcatgcgatccgcatcttcgcggtgcccatcatcctgggctggttgttcgtcacggtgctggtgaacgtcatcgtgccgacgctggaaaaggtcggcgaggcgcactcggcgccgatgacaccgctggacgcgccgtcgatgaaggcgatgatgcggctgggccacaacttccacgagttcgactccaacagcaccgtgatgatcgtgctggagggtcagcagccgctgggccccgacgcacacaagtactacgacaacctcattcgccagctgcgccaggaccccaag…	1	1	1	1	1	1	1	1	1	1	1	1	1	1	1	1	1	1	1	1	1	1	1	1	1	1	1	1	1	1	1	1	1	1	1	1	1	1	1	1
111	ACCESSORY	Transmembrane transport protein MmpL5	SR	FDAARGOS_305	NZ_CP022095.2	3657028	3654128	-	atgagcacaacgttcgacgacaccagaaccgacgccatccccgtcgtcaaggagcccgtgcgggagaagatcccccggttcatccggacgttcgccgtgccgatcatcatcggctggatcgcgctcatcgcggtgctcaacgtcgtcgtcccgcagctcgacgaggtcggcaagatgcgctcggtggagatgactcccgacgacgcgcagtcggtcgttgcgaccaagcgcatgggcgcggtgttcaacgagtacaagtccaacagctcggtgatgatcgtgctcgagggccaacaacccctgggcgccgacgcccacgcctactacgacgagatcgtgcgccggctcaatgcggacaccaaacacgttgagcacgttcaggatatgtggagcgatccg…	1	1	1	1	1	1	1	1	1	1	1	1	1	1	1	1	1	1	1	1	1	1	1	1	1	1	1	1	1	1	1	1	1	1	1	1	0	0	0	0
112	CORE	Transmembrane transport protein MmpL4	SR	JII_1961	NZ_CP022105.1	1307565	1304674	-	atgagtacccagcaattggagacccagcaggccgcgcgaccacgggtggcgcggatcattcaccgtttgtccgttcccattattttgggctggctggcggttgcggtgctgatcaccatcggcgttccctcgctggagcaggtcgaggccgagcacgcggtgtcgctgagtcccattggggcgccgtcgttcaaggcgatggagcgcctcggcgaggacttcaaggaaaccaacaccggcgcgctggccatgatcctgctggagggccagcagcaactcggcgacgacgcgcacacctactacgaccgcctgattcggctgctggaaaacgaccacaggcacgtccagcacgtgcagaacttctggggcgatccgctcacccgcggcgccgcgcaaagc…	1	1	1	1	1	1	1	1	1	1	1	1	1	1	1	1	1	1	1	1	1	1	1	1	1	1	1	1	1	1	1	1	1	1	1	1	1	1	1	1
113	CORE	Adenylylsulfate reductase alpha-subunit (EC 1.8.99.2) / HEAT repeat-containing protein	CR	E93	NZ_CP010114.1	3019394	3016503	-	atgcagatacccgaccccaccgccccgctccggctggactgtgacgtcctggtgatcggcggcggcaccgcgggcaccatggccgcgctgtcggccgccgagcacggggcgcaggtgctgctgctggagaaggcgcacgtgcggcactccggcgcgctggcgatgggcatggacggcgtcaacaacgcggtgatcccgggcaaggccgaacccgaggactacgtcgccgagatcacccgcgccaacgacggaatcgtcaaccagcgcaccatctatcagaccgccacccgcggcttcgccatggtgcagcggctggagcgctacggggtgaagttcgaaaagaacgagcacggcgaatacgccgtgcgccgcgtgcaccgctccgggtcgtacgtgctg…	1	1	1	1	1	1	1	1	1	1	1	1	1	1	1	1	1	1	1	1	1	1	1	1	1	1	1	1	1	1	1	1	1	1	1	1	1	1	1	1
114	UNIQUE	Transmembrane transport protein MmpL5	SR	2015WD_1	NZ_KV880571.1	7282	4391	-	atgaccacggatcaggccaccagatccgttgtggcgcagacgattcgtcgtctctcggtaccgatactgctggtgtgggtggcggtggccgccatctccaacatcgccgtgccgaacctggaggatgtggccaaggcccacaacgtgtccctgaacaccccggccgcgccgtcgtttcaggcgatgcagcacatcggcaaggtgttccacgaatacgattccgacagtgcggcgatgatcgtgttggagggcgacaagccgctgggcgacgacgcccaccggttctacgacgcgttggtcggcaagctcgaacacgacaccaaacacgtcgagcacgtacagaacttctggggcgatccgctgaccgcggcgggctcgcagagcaaggacggcaaggcc…	0	0	1	0	0	0	0	0	0	0	0	0	0	0	0	0	0	0	0	0	0	0	0	0	0	0	0	0	0	0	0	0	0	0	0	0	0	0	0	0
115	CORE	Iron-sulphur-binding reductase	CD	E1	NZ_CP010113.1	4239899	4237020	-	gtgacaacgcagatgctcatcagactggtcgtgggcatgggcatgacgctgatcgtggccgcgctcgccgcacgccgggtgctgtggctgttcaagctgatcacgtccggcaagccggccccggggcacaccgacgaccccggcaagcgggtctgggcggaggtctccgaggtcttcgggcagcgccgcctgctcaagtggtcgatccccggcctggcccacttcttcaccatgtggggctttttcatcctgttgacggtctacatcgaggcctacggcctgctgttccaggacaacttccacatcccgatcattgggcgctgggacgcgctgggctttttgcaggacttcttcgccaccgccgtgttcctgggcatcgccaccttcgccgtcatccgg…	1	1	1	1	1	1	1	1	1	1	1	1	1	1	1	1	1	1	1	1	1	1	1	1	1	1	1	1	1	1	1	1	1	1	1	1	1	1	1	1
116	ACCESSORY	Ribonuclease E (EC 3.1.26.12)	J	MAPK_CN9	NZ_CP033427.1	4831206	4828330	-	gtggtagacggtgcaccgactgcagacccatcagaagaatcgacccggtccggggacctgcccgaccgtttgagagttcattcgctggcccgaacgctgggaaccaccagcaagcgggtgctggacgcgctcagcgagctggacggccgcgtgcgcagcgcgcactccacggtggaccgcgaggacgcggtccgggtgcgtgacctgctcgccgcccagccgtcggcagaaccggagccggctgccgaggacgcggcgagcggcggaccggacgccgggatcgccggcgaacccgaatcccggctgctgctggaaacccccgacgctaccgagcggccgcattacatgccgctgttcgtcgcgccgcagccgctggaaagcagcgacgacgacggcgat…	1	1	1	1	0	0	1	1	1	1	1	1	1	1	1	1	1	1	1	1	1	1	1	1	1	1	1	1	1	1	1	1	1	1	1	1	1	1	1	1
117	ACCESSORY	Transmembrane heme transport protein MmpL3	S	K10	NC_002944.2	4044034	4041161	-	gtgttcgcctggtggggtcgaactgtgtaccggtatcggtacatcgtgatcggggtcacggtagctctgtgcctgctcggcggcgttttcggcatcagcctgggcaagcacgtcacccagagcggcttctacgacgacgccagccagtccgtcaaggcgtcggtgctcggcgaccagacctacggccgcgaccgcaccagccacgtggtggccaccttcacgacgcccgacgggaaaaccgtcgacgacgcgggctggcgggacaaggtcgtcgccgagctgaacaagttcaaagccgaccaccccgaccaggtcgtcgggtgggccggctggctggcggcgccggacagcaccaacccggtgatcaagggcatggtcagcgaggacaagaagcacacc…	1	1	1	1	1	1	1	1	1	1	0	0	1	1	1	1	1	1	1	1	1	1	1	1	1	1	1	1	1	1	1	1	1	1	1	1	0	1	1	1
118	CORE	Transmembrane transport protein MmpL4	SR	NL_95E	NZ_LGSC01000003.1	177003	174136	-	atgagtaacccgcacgcgcagtcccgactcccggtcattcccaggctcattcgcgtgctgtcgctgccgatcaccctgggctgggtgttcgtcgcggtcgccctgggggtgctgtcgccgtcgctcgacgacgtcgcgtcccagcactcggtgccgatgaccccgcgggacgcgccggcgttcaagtcgatgatgcacatcggcgacaagttcaacgagttccacaccgattccacggcgatggtggtcctggaggggaaggacaaactcggcgacagcgcgcacgagttctacgaccgcatcgtgcgcaaactgcgggacgaccatcagcacgtccagaacatccaggacttctggagtgatccgctgaccgccgccggctcgcagagccccgacggc…	1	1	1	1	1	1	1	1	1	1	1	1	1	1	1	1	1	1	1	1	1	1	1	1	1	1	1	1	1	1	1	1	1	1	1	1	1	1	1	1
119	CORE	Protein translocase subunit SecA	U	E93	NZ_CP010114.1	479437	482301	+	gtgctgtcgaagttgctgcgccttggcgaaggtcgcatgctcaagcgtctcaagcgggtggctgactacgtcaacaccttgtccgacgaggtcgaaaagctcaccgacgccgagttgcgggccaagaccgacgagttcaagaagcggcacgccgacggcgagagcctcgacgacctgctgcccgaggcgttcgcggtggcccgggaggcggcctggcgggtgctcgaccagcgcccgttcgacgtgcaggtgatgggcgcggcggcgctgcacttcggcaacgtcgccgagatgaagaccggtgagggcaagaccctgacctcggtgctgcccgcctacctcaacggcatcggcggcaagggcgtgcacgtcgtcaccgtcaacgactacctggccaaa…	1	1	1	1	1	1	1	1	1	1	1	1	1	1	1	1	1	1	1	1	1	1	1	1	1	1	1	1	1	1	1	1	1	1	1	1	1	1	1	1
120	CORE	hypothetical protein	T	JIII_386	NZ_NKRI01000003.1	1172566	1175427	+	gtgcatcggctggaacaggccgtcgcgcgccggcatcccgacggcacgcccatcgccgtgctgtgcctggacctcgacaacttcaaggcggtcaacgacgccctgggccatcccgccggcgacgagctgctggtccgggtggccgagcggctcaccgcggcgctgggcgacagcggcaccatcgcccggctcggcggcgacgagttcgcggccgtcatcgaggcctccgtcgacgaatcccaagcggccgcgcaccgcatcctcgaggcgttcaccggggccatcctgatcgacggcattccgatcaccgtgcggcccagcatcggattcacggtgtgcaccggcgcgtccacctgcaccgtcgaccagctgttgcggcacgccgacctggccatgtat…	1	1	1	1	1	1	1	1	1	1	1	1	1	1	1	1	1	1	1	1	1	1	1	1	1	1	1	1	1	1	1	1	1	1	1	1	1	1	1	1
121	CORE	Transmembrane transport protein MmpL family	S	E1	NZ_CP010113.1	4741518	4744376	+	ttgcctgaccggccgggcatcctcgggcggctgaccggccggtacgcgctgctggtggtggggctgtgggtgctggccgcggccgtcgccaatgtggctgtgccgcaactggaacgggtggtcgacagccacgcccggtccttcatgccgccgagcgccccgagcgcggtggccgccgcccgggccgcccagttgttcgaccagacgccgagcaacaacttcgtttacgttgtgctggaacgcaatcagcggctgggcgccggcgatcggcagttctacgacgcgttgacggcggcgctgggctccgaccaccggcacgtgtacgcggtgaccgacctgtggtcacagcccgccaccgcggccggcgcccagagcaccgacggccaggccgtcagcgtg…	1	1	1	1	1	1	1	1	1	1	1	1	1	1	1	1	1	1	1	1	1	1	1	1	1	1	1	1	1	1	1	1	1	1	1	1	1	1	1	1
122	CORE	Arginine decarboxylase (EC 4.1.1.19)	E	4B	NZ_AGAM01000233.1	13854	16706	+	atgatccgatacagcacccagccgcgacggctgcgggtgtccgcgctggcggccgtggccaacccgtcgtacgcccgggtggacacctggaacctgctcgacgacgcctgccggcacctcgccgaggtcgacctggccgggctggacaagacgcacgacgtggcccgggtgaagcgcctgctggaccgcatcgccgcctacgagcgctactggctgtaccccggcgcggagaacctggcgatcttccgcgcccacctggacagcctgtccacggtgcggctcaccgaggaggtctccctggcggtgcggctgttgagcgaatacggcgatcgcgcagggcttttcgacacgtcggcgccgctggacgaccaggagctggtggcccaggccaagcaacag…	1	1	1	1	1	1	1	1	1	1	1	1	1	1	1	1	1	1	1	1	1	1	1	1	1	1	1	1	1	1	1	1	1	1	1	1	1	1	1	1
123	CORE	Transmembrane transport protein MmpL family	SR	CLIJ361	NZ_AFNS01000872.1	4085	1257	-	atgaccgagcatcgcctcggcgcctcccgggtcaaacgtcccctcatccccaggatggtccgcgccttcgcgataccgatcatcttcttctggggactgctcgccgtcaccacgaatacctttatgccgcaagtggaacgggtcgccgaagagctcgccgggccgatggtcccgcactatgcgccctcgcagcgctcgctgctgcacatcggcgagaagttccacgaatccaactcgaccaacctgaccatggtggtgttcgaggccaaccggccgctgggagactccgaccacctctactacgacgacctgatgcgccgcctgcagcgcgacaccaaacacgtgcagtacgtgatggacctgtggggcaagccgttcaccgcggccggggcgcaaagc…	1	1	1	1	1	1	1	1	1	1	1	1	1	1	1	1	1	1	1	1	1	1	1	1	1	1	1	1	1	1	1	1	1	1	1	1	1	1	1	1
124	CORE	Glycine dehydrogenase [decarboxylating] (glycine cleavage system P protein) (EC 1.4.4.2)	E	Env210	NZ_AGAO01000311.1	19104	16279	-	gtgcccgaccacaccactttcgccgcccggcacatcggcccggaccctcaggccgtcgcggccatgctcgacgtcatcggtgtcggctcgttggacgagctggccgccaaggccgttccggccggcatccgcgaccggctctcggccgacgggatcgcgccgggcctggaccggctgccgccgccggccagcgaaaccgaggcgctggccgagctgcgcggcctggccgaggccaacaccgtcgccgtgtccatgatcgggcagggctactacgacacgctgaccccgccggtgttgctgcgcaacatcctggagaaccccgcctggtacaccgcctacacgccgtatcagccggagatcagccagggccggctggaggcgctgctgaacttccagacc…	1	1	1	1	1	1	1	1	1	1	1	1	1	1	1	1	1	1	1	1	1	1	1	1	1	1	1	1	1	1	1	1	1	1	1	1	1	1	1	1
125	CORE	Aconitate hydratase (EC 4.2.1.3) @ 2-methylisocitrate dehydratase (EC 4.2.1.99)	C	Pt164	NZ_AFPI01000468.1	21068	18255	-	gtgactgattctgtgaactcgttcggagcccgcaacaccctcaaggtcggcgacaagagttaccagatctatcgcctcgacgccgtccccaataccgagaagcttccctacagcctcaaggtgctggccgagaacctgctgcgcaacgaggacggcagcaacatcaccaaagaccacatcgaggccatcgcgaactgggatcccaaggcggagcccagcattgaaatccagtacacgcccgcccgggtggtgatgcaggacttcaccggggtgccgtgcatcgtcgacctggccaccatgcgggaggcgatcgccgacctgggcggcaacccggagaaggtcaacccgctcgcgccggccgacctggtgatcgaccactcggtgatcgccgacctgttc…	1	1	1	1	1	1	1	1	1	1	1	1	1	1	1	1	1	1	1	1	1	1	1	1	1	1	1	1	1	1	1	1	1	1	1	1	1	1	1	1
126	CORE	Candidate substrate-specific domain of ECF transporters in Mycobacteria / Duplicated ATPase component of energizing module of predicted ECF transporter in Mycobacteria	PR	MAPK_JJ1	NZ_CP033909.1	3431216	3434020	+	atgggcgcgctgtgcgcggcgatcgccatcatcgcggtcgttcttccgcacggcggcgggctggggctgctcggtagcgtgccgaccggcctgctcgcctaccgctaccggatccgggtgctgatcaccgcgacggtcgccgccggcgtgatcggctttttggtcgtcgggttgagcggtttggcggcgatcgcgttgtgcgcctacaccggcgggctggccggaatcgtcaaacggcaccgccgcggcacacccaccgtgctggcggtgtcattggtggcggccggcgtcgtcggcgcgggcatggtcatcgcgctcaccgtgttgacccggttgcgccagttggcctttcatgccatcggcgcggcggtggacggcgccgcgtcggtggtggcgcga…	1	1	1	1	1	1	1	1	1	1	1	1	1	1	1	1	1	1	1	1	1	1	1	1	1	1	1	1	1	1	1	1	1	1	1	1	1	1	1	1
127	ACCESSORY	Putative sensor and ATPase, component of G-protein-coupled receptor (GPCR) system	T	E1	NZ_CP010113.1	349013	351808	+	atgttcagccgcccggccgaaccggccgcggcggaagcccccgggcccgcaccgctgggcggcgatgccgtgccggccaaacgcccgccggcctggtcgctgagcaactggccggtgcggtggaaagtgctggccatcgtcctggtcccgctgatgctggcgacggttttcggggtgctgcgcatccacggcgcgatggccaacgcggcgggcctgcggctggccgccgcccgcgccgacgtcgtcccggcgatcaccaagtacatgtcggcgctggacgtcgcgctgctggcgggctccgccgggcgcgacgccgagggcgcgaagaagaactacgaggcccgcaagaacgaactgcagacccggctgggcgacaccgacgtcaccgacgacgtccgc…	0	0	0	0	0	0	0	0	0	0	1	0	0	0	0	0	0	0	0	1	0	0	1	0	0	0	0	0	0	0	0	0	0	0	0	0	0	0	0	0
128	CORE	Translation initiation factor 2	J	NL_95A	NZ_LGSA01000001.1	98626	101403	+	gtggcaggtaaggcccgcgtacacgagttggcaaaggaactcggtgtcaccagcaaggaagtcctcgcccgactgaatgaacagggcgaattcgtcaaatccgcgtcgtcgacggtagaagcgccggtggcgcgccggctgcgcgagtccttcggcggcggcaaggccgccgagggcgccgcgaaggcacccgccaaggccgcggccaagggcgacgcgaagaccgcggccaagggggacgtcaaggcgcccgacaaggcgctggacgccgccctggacaacgcgatcaaggccggcggcaacggcgaggcggccgcgccgcccgcccagcccggcggcaccgcgaccaccccggccgcgcaggccacgcccgaggccccggcccgaccggggcccgcg…	1	1	1	1	1	1	1	1	1	1	1	1	1	1	1	1	1	1	1	1	1	1	1	1	1	1	1	1	1	1	1	1	1	1	1	1	1	1	1	1
129	CORE	DNA polymerase I (EC 2.7.7.7)	L	2015WD_2	NZ_LKUT01000282.1	68584	65825	-	gtgcctaaagtgagagccgtgcccgccacgaaagccgcgacgaaaaccgccaccaaaaccgccgccggggccggcgaggaacaaaaccggccgacactgatgctgctggacggcaactcgctggcgttccgggcgttctatgcgctgcccgccgagaacttcaagacccgcggcgggctgaccaccaacgcggtctacggcttcaccgcgatgctgatcaacctgctgcgcgacgaggccccgacccacatcgccgcggccttcgacgtgtcccggcagaccttccgctccgatcgctacccggaatacaaggccaaccgctcggcgacccccgacgagttccacggccagatcgacatcaccaaggaagtcctggcggcgctgggcatcacggtgctc…	1	1	1	1	1	1	1	1	1	1	1	1	1	1	1	1	1	1	1	1	1	1	1	1	1	1	1	1	1	1	1	1	1	1	1	1	1	1	1	1
130	CORE	DNA topoisomerase I (EC 5.99.1.2)	SL	JIII_386	NZ_NKRI01000001.1	1084533	1087271	+	gtgatcgtcgagtcgcccaccaaggcgcgcaaactggccagctacctgggctcgcggtacatcgtcgagtcgtcgcgcgggcacatccgcgacctgccccgggccgcggccgacgtgccggcgaaatacaagtcggagccgtgggcgcggctcggcgtgaacgtcgacgccgacttcgagccgctgtacatcatcagcccggagaagaagcacaccgtcagcgagctcaagggcctgctcaaggacgtcgacgagctctacctggccacggacggcgaccgcgagggcgaggccatcgcctggcacctgctggaaaccctcaaacccaacattccggtcaagcggatggtgttccacgagatcaccgagccggccatcctggaggccgccgagaaccct…	1	1	1	1	1	1	1	1	1	1	1	1	1	1	1	1	1	1	1	1	1	1	1	1	1	1	1	1	1	1	1	1	1	1	1	1	1	1	1	1
131	CORE	DNA double-strand break repair Rad50 ATPase	L	2015WD_1	NZ_KV880587.1	1934	4669	+	gtgaagctgcaccggctgaccctgacgaactaccgcggcatcgcgcaccgggaaatcgaattccccgaccacggtgtggtggtggtgtgcggcgccaacgagatcggcaagtcgtcgatgatcgaggccctggatctactgctggaggccaaggaccgctccaccaagaaggaagtcaaacaggtcaagcccacccacagcgacgtgggttccgaggtttcggccgaaatcagttgcggcccataccgattcgtctaccgcaaacggttccacaaaaagtgtgagacggagctgacggtgatcacgccgtaccgcgaacagctgaccggcgacgaagcccacgaacgggtccgggcgatgctggccgagacggtggacagcgacctgtggcatgcccag…	1	1	1	1	1	1	1	1	1	1	1	1	1	1	1	1	1	1	1	1	1	1	1	1	1	1	1	1	1	1	1	1	1	1	1	1	1	1	1	1
132	CORE	hypothetical protein	KRT	MAPK_JJ1	NZ_CP033909.1	2019348	2016643	-	atgcctggggaagtcgggtcgtggcccatcgtgggccgagaggcggagctgcgccggtcactggcggcgctgagcaacgcggagttccacggggtggcgttggtcggcgacgccggtgtgggcaagtcgacgctggcgcgcatgctggccaagaccgtcgagtctgcggggcgcacggtccgatacgcgctgggcacccagacgggctccgccgtgcctctgggcgcgttctcgcatgccgtcagcctcacggcggtgaacgaacccgcggtcatgctggccgcggcgcacaacaccttgagccaggacaagaacttggtggtcgtggtcgacgacgcgcaactgctcgacccgttgtcggccaccttggtcaaccaactcgcggcctggcgcagcgcg…	1	1	1	1	1	1	1	1	1	1	1	1	1	1	1	1	1	1	1	1	1	1	1	1	1	1	1	1	1	1	1	1	1	1	1	1	1	1	1	1
133	CORE	Alanyl-tRNA synthetase (EC 6.1.1.7)	J	C4A4	NZ_MWPB01000003.1	77666	74964	-	gtgcagacacacgagatcaggaagcgatttcttgatcacttcgtgaaggcgggccacaccgaggtgccgagcgcgtcggtgatcctcgacgaccccaacctgctgttcgtcaacgcgggcatggtccagttcgtgccctacttcctgggcgcgcgcacgccgccgtacccgacggccaccagcatccagaagtgcatccgcacccccgacatcgacgaggtcggcatcaccacccggcacaacaccttcttccagatggccggcaacttctcgttcggcgactacttcaagcgcgaggccatcgaactggcgtggacgctgctgacgggcagcgtcgagcagggcggctacggccttgaccccgaacgcatctggacgacggtctacttcgacgacgac…	1	1	1	1	1	1	1	1	1	1	1	1	1	1	1	1	1	1	1	1	1	1	1	1	1	1	1	1	1	1	1	1	1	1	1	1	1	1	1	1
134	CORE	Multimodular transpeptidase-transglycosylase (EC 2.4.1.129) (EC 3.4.-.-) => PonA1	M	MAPK_CN9	NZ_CP033427.1	2368051	2370744	+	atgagctcgaataacgaaggacgccacagccagtcgtccggtgatcaacgtgggcccgcggccgagcagggtgccggcgaacgccgggagacggcgcgtccggacgccgacccgcagcggcgccacggcccgtcgacgtccagccgtcgccggcaggccccgcccgacgatcggctcaccacgatcctgccgccggtcgacgacgaccgggcgccccggcgctccgacccgatcgaggaggtcaaggccgcgctggcgggtccgccgtcgacgccgttgcgccgcgacgcgctcgacgaggtcaaggccgccctggacagccgggggcctgcgtcgggtcgccagcagcgcgccggcctcggcggccgcccgcccgcggggcccccgccgccgcctccg…	1	1	1	1	1	1	1	1	1	1	1	1	1	1	1	1	1	1	1	1	1	1	1	1	1	1	1	1	1	1	1	1	1	1	1	1	1	1	1	1
135	CORE	hypothetical protein	S	E93	NZ_CP010114.1	4419580	4416914	-	atggcgccgctggcgtgtgatcccaccgccctagaccacgccggcgccaccgtggtggccgccggtgagtcgttgggttcggtgatctcgaccttgacggcggcgctggccggcacctccgggatggccggtgacgatccggtgggcgccgcgcttggccgccgctacgacggcgcggcggccaagttgatccaggcgatggccgacacccggaatgggttgtgcagcatcggcgatggggtgcggatgtcggcgcacaactacgcggtggccgaggcgatgtcggacctggcgggccgggcctccgccctgccggcaccccaggtgaccggaccgttgacggtcggggcgccgccgtcggcggtgggtcacggcagcggcgccccggccggctggggc…	1	1	1	1	1	1	1	1	1	1	1	1	1	1	1	1	1	1	1	1	1	1	1	1	1	1	1	1	1	1	1	1	1	1	1	1	1	1	1	1
136	CORE	Protein containing domains DUF404, DUF407, DUF403	S	C4A4	NZ_MWPB01000003.1	81863	84526	+	atggggtttgcggacaagacattcggcaccggtggaccctcggcggccgccggcggctcctacgacgccgaccgcctgctggccgggtaccgggcggcgcgggcccagcaggcgctgttcgacctgcgacagggcccggcgagcggctacgacgaattcgtcggccccgacggcaaggtgcgcccggcctggaccgagctggccgacgccatcggcgaacgcggccgcgccgggctggaccggctgcgctcggtggtccgcggcctgatcgaccacgacggcatcacctacaccgacgtcgagcccggcggccgcggccaggagccgcggccctggcagctggacaccctgccgatcgtgctgtcggcggccgactgggagccgctggaggccgggctg…	1	1	1	1	1	1	1	1	1	1	1	1	1	1	1	1	1	1	1	1	1	1	1	1	1	1	1	1	1	1	1	1	1	1	1	1	1	1	1	1
137	ACCESSORY	Valyl-tRNA synthetase (EC 6.1.1.9)	J	NL_89C	NZ_LGRY01000018.1	89489	86841	-	gtgaccgccagccgcagccccgccaccgacctgcccaagtcgtgggacccgcccgcggccgaatacgcgatctaccgccagtgggtggacgccgggtacttcaccgcgaacccggccagcgacaaacccggctactcgatcgtgttgccgccgcccaacgtcaccggcagcctgcacatgggccacgcgctggagcacaccatgatggacgccctgacccggcgcaagcggatgcagggctacgaggtgctctggcagcccggcatggatcacgccggcatcgcgacccagagcgtggtggaaaagcagctcgccgtcgacggcaagaccaaagaggacttcggtcgcgagctgttcatcgagaaggtgtgggactggaagcgcgagtccggcggcgcc…	1	1	1	1	1	1	1	1	1	1	1	1	1	1	1	1	1	1	1	1	1	1	1	1	1	1	1	1	1	1	1	1	0	1	1	1	1	1	1	1
138	CORE	hypothetical protein	KRT	CLIJ361	NZ_AFNS01000919.1	5102	7741	+	gtgacgcagcgggtaaatgggtcaacctggcccattgtgggacgcgatgtggaatttcggcgatcgctcgcggcgctcaacaacggggaattccacggggtggcgttggtcggcgacggcggtgtgggcaagtcgacgttggcgcgcatgctggccaagacggtcgagtccgccgggcgcacggtgcgattcgcgctcggtacccagacgggctgggcggtgccgctgggcgcattctcgcgcgcggtgagcctcggggtcgggcacgaaccggcgatcatgctggccgccgcgcacaacaccttgggtcaggacaagaatttggtggtggtggtcgacgaggcgcagttgctcgatccgttgtcggccaccttggtgaatcagcttgcggccgggcgc…	1	1	1	1	1	1	1	1	1	1	1	1	1	1	1	1	1	1	1	1	1	1	1	1	1	1	1	1	1	1	1	1	1	1	1	1	1	1	1	1
139	CORE	Replicative DNA helicase (DnaB) (EC 3.6.4.12) @ intein-containing	L	NL_89C	NZ_LGRY01000027.1	33907	31280	-	gtggcggtcgtcgatgacttgacgtcgggcatggattcgtcgtcgcccagtgaggatttcgggcgacagccaccgcaggacctggcggccgagcaggccgtgctgggcggcatgctgctgagcaaggacgccatcgccgacgtgttggaacggctgcggcccggcgacttctaccgtcccgcgcaccagaacgtctacgacgcgatcctggacctgtacgggcggggtgagccggccgatgccgtgaccgtcgccgcggagctggaccgccgtaatctgctgcgccgcatcggcggtgcgccgtatctgcacacgctgatctcgacggtgccgaccgcggcgaacgcgggctactacgcgaccatcgtggccgagaaggcgctgttgcgccgcctggtg…	1	1	1	1	1	1	1	1	1	1	1	1	1	1	1	1	1	1	1	1	1	1	1	1	1	1	1	1	1	1	1	1	1	1	1	1	1	1	1	1
140	CORE	hypothetical protein	L	E93	NZ_CP010114.1	903044	905668	+	atgatcaagaagatgggttatcgctggcggctgcgtgacttgatggccgatcagcagatgtttaagaccactgatctgattccgcacctggtggagcgcgggatcacgctctcacgcgagcaggtttttcgattggtgacacagcctcctcagcgcttgagcatggacacgttggtggcgttgtgcgacatcctcggatgcacacccaatgacctcatcgtcctcgaggtcgtcaacaaacccgtccgcaagaccgccggcgcggggggggagtggtgcgccggcggtcacgcccagaaaaacagtcgtacgacggcctggcaagtcatgacacggccacactcgacggcgccgatcgcgcacgtgcgcgagtctttggtgtcgtcggtgatcagcgct…	1	1	1	1	1	1	1	1	1	1	1	1	1	1	1	1	1	1	1	1	1	1	1	1	1	1	1	1	1	1	1	1	1	1	1	1	1	1	1	1
141	CORE	Alpha-1,2-mannosidase	G	NL_95B	NZ_LGSB01000003.1	205199	202575	-	atggccccgattgcgctggtcgcgaccctggccgtggtgatgacggtgatcgcgccagcgccgccccggggctacgacggaccgccgctgttcgtggccaatcccgtcgaccacgtcgtgacgctcatcggcaccggcaccggcggcgagacggtgggggagatcaacaacttccccggcgccaccgtcccgttcgggatggtgcagtactcgccggacaccgccggcaactacgccggctacaactacgacaacccgcgggcgaccgggttcagcatgacgcacgcctcggtgggatgcgctgcgttcggcgacatctcgatgctgccggtcaccggcgggctcggcgtgcagccctggaacgccaccgaacgcatcgcccacgacgacaccgagcgc…	1	1	1	1	1	1	1	1	1	1	1	1	1	1	1	1	1	1	1	1	1	1	1	1	1	1	1	1	1	1	1	1	1	1	1	1	1	1	1	1
142	CORE	Glycogen phosphorylase (EC 2.4.1.1)	G	C4A4	NZ_MWPB01000035.1	14814	17432	+	gtgaaagccctccgccggtttaccgtccgtgctcatctgcccgagcgtctggccgcgctggaccagctgtcgaccaacctgcgctggtcgtgggacaagcccactcaggacctcttcgcaagcatcgatcccgagctgtggcagcgctgcggcagcgacccggtggcgttgctgggcgcggtcaaaccggcgcggctggacgagttggcggtcgacgagacgttcctgggccggctcgacgagctgaccgccgacctgaacgactacctgagccgcccgctgtggtaccagcagcagcaggaccagggggcgcagatgccggcggccatcgcctacttctcgatggagttcggcgtcgccgaggtgctgcccaactactccggcgggctggggatcctc…	1	1	1	1	1	1	1	1	1	1	1	1	1	1	1	1	1	1	1	1	1	1	1	1	1	1	1	1	1	1	1	1	1	1	1	1	1	1	1	1
143	ACCESSORY	Phosphoenolpyruvate carboxylase (EC 4.1.1.31)	C	C4A4	NZ_MWPB01000003.1	207413	210025	+	atgattccggcggacatgtcgtcaaccaacgcgggcgcccgcgcgacaattccgggcggccccgggcgccgcgattgcgccgacgggcggccgccggcgccggcaccgatactgggttccatggttgaggcatccgagggcacgctggaaccgatcggcgccgtccagcgcaccctggtggggcgcgaggccaccgagccgatgcgggccgacattcggctgctcggcgccatcctgggcgacacggtgcgcgagcagaacggccagcaggtgttcgagctcgtcgaacgcgcccgggtggaatcgttccgggtgcggcgctccgagatcgaccgggccgagctggcccggatgttcgcgggcatcgacatccaccaggccatcccggtcatccgcgcc…	0	0	0	0	1	1	0	0	0	0	0	0	0	0	0	0	0	0	0	0	0	0	0	0	0	0	0	0	0	0	0	0	0	0	0	0	0	0	0	0
144	ACCESSORY	Efflux transmembrane permease Rv1747 family	TV	Env210	NZ_AGAO01000390.1	3946	6558	+	atgagcccaccagccacgcctgcgttgaccgtgcgctacgacggagccgagcgcaccttcgcggcaggcaacgatgtcgtgatcgggcgtgaccttcgcgccgacctgcgcgtcgcacacccactgatctcccgcacccacctgatcgtgcgctacgagcaggggcggtgggtcgccatcgacaacggcagcctcaacgggctgtacgtgaacaaccgtcgcgtcccgatggtcgacatcaacgacggaacccgggtcaacatgggcaacccggacggcccggccctgtccttcgaggtcggccgccaccaggggtcggccggccggcctccgctcaccacgtcgataccgatcgtcagcacgcccagcgggccgatgacgggcgcagcgcagggccag…	0	1	0	0	0	0	0	1	1	1	0	0	1	0	0	1	1	1	1	1	1	1	1	1	0	0	0	0	0	0	0	0	0	0	0	0	1	0	1	0
145	CORE	Iron siderophore ABC transporter, permease/ATP-binding protein IrtA	PV	E1	NZ_CP010113.1	1481969	1484578	+	atggcccgcggcctccagggtgtgatgctgcgcagcttcggcgcccgcgaccacaccgcgacggtggtcgaaaccgtccggatcgcaccgcatttcgtgcgggtccgcatgacctcgcccacgctcttcgaggacgtggatgccgaacccgccgcctggctgcggttctggttcccggacccggacgggtcgaaaaccgaattccagcgcgcctacacgatttcggaggccgaccccgccgccggacggttcgcggtcgacgtcgtgctgcacgaccccgccgggccggcgtcgcggtgggcgcgcaccgtgcagcccggcaccaccatcgccgtgatggcgctgatgggctcgtcccggttcgacgtgcccgacgagcagcccgccggttacctgctg…	1	1	1	1	1	1	1	1	1	1	1	1	1	1	1	1	1	1	1	1	1	1	1	1	1	1	1	1	1	1	1	1	1	1	1	1	1	1	1	1
146	CORE	Phosphoenolpyruvate synthase (EC 2.7.9.2)	MT	DT3	NZ_AGAN01000315.1	3088	482	-	atgagaatcgcggttaccggggccagcggcgtgctcggtcgcggcctcgccgcccggctgctcagcaagggccacgacgtcgtcggcatcgcccggcatcggcccgacagctggtcgagcgcagcggatttcatcgaggccgacatccgggatgccgccgcggtcaaccgcgcggtcaccggtgcggacgtcgtcgcgcatttcgcgtgggcccacgacactcgggaggggaccggctcgcaggtcaacatcgccggcaccgccaacgtgctggcggcgatggccgaaacctcggcgcgccgcattgttttcccatcgtcgccgcacgtctacggcggcggcgacaccccgcgcagcgaggccgacgcgccggccccgtcggccgccgacgcggtgcag…	1	1	1	1	1	1	1	1	1	1	1	1	1	1	1	1	1	1	1	1	1	1	1	1	1	1	1	1	1	1	1	1	1	1	1	1	1	1	1	1
147	ACCESSORY	Molybdopterin-binding oxidoreductase, [4Fe-4S] cluster binding and molybdopterin cofactor binding site containing	C	JTC1281	NZ_AGAK01000566.1	1500	4100	+	atgaccggtgaatggcaaccgagcgcctgcatcctctgcgaatgcaactgcggcatcgtcgtccaagtggaagaccgccggctggcccgcatccgcggcgacaaggcgcaccccgcctcgcagggctacacctgcaacaaggcgctgcggctggaccactaccagaacagccgcgcccggttgacctcgccgctgcgccgccgccccgacggcagctacgaggagatcgactgggacaccgcgatcgtcgagatcgccgaggggttcaagcgcattcgcgacagctacggcggcgacaagatcttctactacggcggcggcgggcagggcaaccacctgggcggggcctacagcggcgccttcctgaaggcgctgggctcgcgctaccggtcgaatgcg…	0	0	1	0	0	0	0	0	0	0	0	0	0	0	0	1	0	0	0	0	0	0	1	0	0	0	0	0	0	0	0	0	0	0	0	0	0	0	0	0
148	CORE	Efflux transmembrane permease Rv1747 family	TV	Telford	NZ_CP033688.1	1694401	1691804	-	gtgactcgacccgccccgcccatcctgacaattcggcacgacgggtcccaacgatccttcgcggccggccacgaggtggtcgtcggacgccacgtgcaggccgatgtgcgcatcccggatccgcggatctcgcgtgcgcatctgatcctgcgtttcgagcagggccgctggctggcgatcgacaacggctcgctcaacggcacgtacctcaacggctaccggatgccggtcgtcgacatccacgacggccagagcatccacgtcggaaacccgcacggcccgcggctgaccttcgcgctggggccgcagcagggtcacgcgggccacccgggccggccccggccgagtcatgactccgggccgccgaccctgacctggaccgcgatcaccgagcagacc…	1	1	1	1	1	1	1	1	1	1	1	1	1	1	1	1	1	1	1	1	1	1	1	1	1	1	1	1	1	1	1	1	1	1	1	1	1	1	1	1
149	CORE	Membrane alanine aminopeptidase N (EC 3.4.11.2)	E	MAPK_CN4	NZ_CP033910.1	3651007	3648413	-	gtggtacttcccaatctcacccgcgaacaagccgtcgagcgcgccgcgctggtcaccgtcgccggctaccggatcgacctcgacctcaccgacgggaagggcggtcccggcgaccgaaccttccgctcgatcaccacggtggtgttcgacgcgctggccggcgccgacaccgtcatcgacattgccgccgacaccgtgcgcagcgccacgctcaacggtcgcgacatcgacgtctccggctacgacgaatccaccgggatctcgttgcaggggctggccgaccgcaatgtcgtcgtggtcgacgcggactgccgctactccaacaccggcgagggtctgcatcgcttcgtcgacccggtcgacgacgaggtctacctgtactcgcaattcgaaaccgcc…	1	1	1	1	1	1	1	1	1	1	1	1	1	1	1	1	1	1	1	1	1	1	1	1	1	1	1	1	1	1	1	1	1	1	1	1	1	1	1	1
150	CORE	MCE-family protein MceD	M	A3	NZ_MWQD01000008.1	18895	16316	-	atgatgcagcggttggccggcagcagggggctgcgctacaccaccatcatcgcgctggtcgcggtgttggtgggtggcgtgtatgtgctgacgtcgcaagcgaaaacccgcaagatcgtcggctacttcacctcggcggtcgggttgtatcccggcgaccaggtgcgcgtcctcggcgtcccggtcggcaccatcgacacgatcgacccgcggcccaccgacgtcaagatcaccatgtcggtgtcccaggacgtcaaggtgcccaaggacgccaaggccatcatcatgtcgccaaacctggtggcggccaggttcattcagttgacgccggcctacaccggggggccggcgctggccgacggcgccagcatcggcctggaccgcaccgccgtcccggtg…	1	1	1	1	1	1	1	1	1	1	1	1	1	1	1	1	1	1	1	1	1	1	1	1	1	1	1	1	1	1	1	1	1	1	1	1	1	1	1	1
151	UNIQUE	Peptide synthetase MbtF @ Siderophore biosynthesis non-ribosomal peptide synthetase modules	Q	S397	NZ_AFIF01000142.1	76062	78641	+	atgaccgccgccgaaaccgatgtcgcccccgacatcgaggacgtgatggcgctgagcccgctgcaggagggcttgtattcgctgaccacgcttgccgagttcgccgacggccagccggcggacgacccgtacgtgatcgggatggccgccgacatcaccgggacactcgatgtcgccctgctgcgcgattgcgcggaaaagatgttggtgcgccacccgaacctgcgggccagcttcttttcccggggcgtcccgcggccggtgcagatcgtgccgtcccgggtcgagctgccgtggaggtccgtcacggcctcgcccgctgaggtgccgacgctggaaaccgccgaacgccggcgccccttcgatctcgagcgcgggccggccatccgtttcctgctc…	0	0	0	0	0	0	0	0	0	0	0	0	0	0	0	0	0	0	0	0	0	0	0	0	0	0	0	0	0	0	0	0	0	0	0	0	0	0	1	0
152	CORE	Osmosensitive K+ channel histidine kinase KdpD	T	FDAARGOS_305	NZ_CP022095.2	4517795	4520368	+	atggttgacgtgaccgacgtccgcgaccaccatcccaagcgcggggaactacgcatctatctgggtgcggccccgggggtgggcaagacgtattccatgctgggtgaggcacatcggcggctggagcgcggcacggatctggtggccggggtggtggagacccacgggcgcgcgaaaaccgctgagctgcttgagggcatcgagatcattccgccgcgctacatcgaataccggggcggccgcttccccgaactcgacgtgccggccgtgctggcccgtcacccccaggtggtgttggtcgacgaactcgcacacaccaacaccccgggcagcaagaaccccaagcggtggcaggacgtcgaggagcttctggacgccgggatcacggtgatctccacc…	1	1	1	1	1	1	1	1	1	1	1	1	1	1	1	1	1	1	1	1	1	1	1	1	1	1	1	1	1	1	1	1	1	1	1	1	1	1	1	1
153	CORE	Serine phosphatase RsbU, regulator of sigma subunit	KT	C4A4	NZ_MWPB01000005.1	52465	49898	-	atggacagcgaccgggatgactccgccgccatccggcgggaccggcgcgaactggaccgcatgcacacccagctcgacgagctgatggctgcgcgcgaccagctggaacaactggtgcgggtcatcgtcgaaatcggctccgatctggacttggacgtcacgctgcgtcgcgtcctgaaagcggcgatggagctgaccggcgcccgctacgccgtgctctcttcccgcgcctccgacggcgcactcctctcgttcgtgcatgccggcctcgacgcggacacggcccggcagctcggcgagctcgcggtgggcgacggtcttcgcatcgacgatgtgagcgttgatgcgcgcagcgcccacctgtcggcacacgacccaccgctgcgggcgctgctggga…	1	1	1	1	1	1	1	1	1	1	1	1	1	1	1	1	1	1	1	1	1	1	1	1	1	1	1	1	1	1	1	1	1	1	1	1	1	1	1	1
154	CORE	7,8-didemethyl-8-hydroxy-5-deazariboflavin synthase subunit 1 / 7,8-didemethyl-8-hydroxy-5-deazariboflavin synthase subunit 2	H	NL_95E	NZ_LGSC01000006.1	156712	159270	+	gtggttccggccagggcctcatcgcgggccacgccgaaggcgaccgcctcggcgttacgacgggtgttgcggcgggctcgagatggcgttgcgctgaacatcgacgaggcggcggtcgcgatgaccgcgcgcggggacgacctggcggacctgtgcgccagcgcggcccgggtccgcgacgcgggcctgcagtcggccggccggcgcggcccgggcggcgggctgccgatcacctactcgcgcaaggttttcatcccggtcacccacctgtgccgggacaactgccactactgcaccttcgtcaccgtgccgggcaaactgcgcgcccgaggcgcgggcctgtacctcgagccggacgagattctcgacatcgcccgccgcggcggtgaactcggttgc…	1	1	1	1	1	1	1	1	1	1	1	1	1	1	1	1	1	1	1	1	1	1	1	1	1	1	1	1	1	1	1	1	1	1	1	1	1	1	1	1
155	CORE	Efflux transmembrane permease Rv1747 family	TV	NL_96E	NZ_LGSD01000041.1	27534	30089	+	atgagcccaccagccacgcctgcgttgaccgtgcgctacgacggagccgagcgcaccttcgcggcaggcaacgatgtcgtgatcgggcgtgaccttcgcgccgacctgcgcgtcgcacacccactgatctcccgcacccacctgatcgtgcgctacgagcaggggcggtgggtcgccatcgacaacggcagcctcaacgggctgtacgtgaacaaccgtcgcgtcccgatggtcgacatcaacgacggaacccgggtcaacatgggcaacccggacggcccggccctgtccttcgaggtcggccgccaccaggggtcggccggccggcctccgctcaccacgtcgataccgatcgtcagcacgcccagcgggccgatgacgggcgcagcgcagggccag…	1	1	1	1	1	1	1	1	1	1	1	1	1	1	1	1	1	1	1	1	1	1	1	1	1	1	1	1	1	1	1	1	1	1	1	1	1	1	1	1
156	CORE	Chaperone protein ClpB (ATP-dependent unfoldase)	O	MAPK_CN7	NZ_CP033428.1	2580030	2582576	+	gtggactctttcaacccgaccaccaagacgcaagcggcgttgaccgcggcgctgcaggcggcctcggccgccggcaaccccgagatccggcccgcccacctgctgatggccctgctgacgcaggcggacgggatcgccgcgccgttattggaggccgtgggtgtcgagcccgccaccattcgcgccgaggccgagcgcatgctggcccggctgccgcaggccagcggcgccagctcgcaaccgcagctgtcccgcgagtcgctggccgccattaccaccgcccagcacctggccaccgagctggacgacgaatacgtctccaccgagcacctgatggtgggcctggccaccggcgactccgacgtcgccaagctgctcaccgggcacggcgcgtccccg…	1	1	1	1	1	1	1	1	1	1	1	1	1	1	1	1	1	1	1	1	1	1	1	1	1	1	1	1	1	1	1	1	1	1	1	1	1	1	1	1
157	ACCESSORY	D-alanyl-D-alanine carboxypeptidase (EC 3.4.16.4)	M	E1	NZ_CP010113.1	378117	375577	-	gtgtcgggcacggcgtcgccgctgggacgggccgagcccggcgccgaacccaatgccgcgccggcgaactgcccgtacaaggtgaacaccccgccggccgtggattcctcggaggtccccaccgccggtgacccgccgatgccgctggcggtgcccgccaagccggtcggcggcgacgccctgggcagctgcggcatcgtcgccgcgcccaacacgccgccgctgcccggcgacgtgtccgccgaggcctggctggtggccgacctggacagcggcgcggtcatcgccgccaaggacccgcacggccggcaccgcccggccagcatcatcaaggtgctggtcgcgatggccgccatcaacacgctcaacctgaacaaggcggtgcccggcaccgccgac…	1	1	1	1	1	1	1	1	1	1	1	1	1	1	1	1	1	1	1	1	1	1	1	1	1	1	1	1	1	1	1	1	1	1	1	1	1	1	1	0
158	CORE	ATP-dependent Clp protease, ATP-binding subunit ClpC	O	NL_96E	NZ_LGSD01000011.1	92589	90058	-	atgtttgaacgatttaccgaccgcgcccgcagggtcgtcgtcttggcgcaagaagaggcccggatgctcaaccacaactacatcggcaccgagcacatcctgctgggtttgatccacgagggcgagggcgtggcggccaagtcgctggagtcgctgggcatctcgctggagggcgtccgcagccaggtcgaggagatcatcggccagggccagcaggcgccgtccggacacatcccgttcaccccgcgcgccaagaaggtgctggagctgagcctgcgcgaggcgctgcagctcggccacaactacatcggcaccgagcacatcctgctgggcctgatccgcgagggtgagggcgtggccgcccaggtgctggtcaagctgggcgccgagctgacccgg…	1	1	1	1	1	1	1	1	1	1	1	1	1	1	1	1	1	1	1	1	1	1	1	1	1	1	1	1	1	1	1	1	1	1	1	1	1	1	1	1
159	CORE	DNA translocase FtsK	D	S397	NZ_AFIF01000114.1	5695	8217	+	atgcccagtaagaccgccgcccgctccggaaaccgaacgagcaggtcaaaggccacttcgcggtccaacgggtcgcgcggcgcgcgaccggcggcgccccgccgcaagcccggcaggcccacccggcggcggcagcacccgccgctagtcgccgcgggcctgacctgcggccgcgccctgcgcgccggctggatgctggccgcccggggcaccggcggcgcggcccggtcgatcgggcgggcccgcgacatcgaccccgggcaccgccgcgacggcatcgcgctgctgctgctgggcttctcggtggtggtcgccgccagctcgtggttccacgccgccgggccggtcggggcctgggtggacaccgcgctgcggacgttcatcggcgcgggcgtgctg…	1	1	1	1	1	1	1	1	1	1	1	1	1	1	1	1	1	1	1	1	1	1	1	1	1	1	1	1	1	1	1	1	1	1	1	1	1	1	1	1
160	CORE	DNA gyrase subunit A (EC 5.99.1.3)	L	MAPK_CN9	NZ_CP033427.1	1669755	1667236	-	atgactgacaccacgctgccacccggcggtgacgccgccgaccgcgtcgaaccggtcgacatccagcaggagatgcagcgcagctacatcgattacgcgatgagcgtaatcgtcggccgcgcgctgcccgaggtgcgcgacggcctcaagccggtgcaccgccgggtactttacgccatgtacgactcgggtttccgcccggaccgcagccacgccaagtcggcgcggtcggtcgccgagacgatgggcaactaccacccgcacggcgacgcctcgatctacgacaccctggtgcggatggcccagccgtggtcgctgcgctacccgttggtcgacgggcagggcaactttggttcgccgggcaacgacccgccggccgcgatgcggtacaccgaggcg…	1	1	1	1	1	1	1	1	1	1	1	1	1	1	1	1	1	1	1	1	1	1	1	1	1	1	1	1	1	1	1	1	1	1	1	1	1	1	1	1
161	CORE	ABC transporter, ATP-binding protein	TV	MAPK_CN9	NZ_CP033427.1	1313111	1315621	+	atgcgcatcacgcaccctctgatctcgcgcgcccacctgctgctgcgctacgaccagggcaagtggctggccatcgacaacggttcgctcaacggaactttcgtcaatggccgccgggtgccggtggtcgagatccacgacgggtgcgccatcaacatcggaaacccggacggcccgctgctgaccttcgacgtcggccgccaccaaggcatggccggacgcccgccccgcaccgagtcgatgggcatcccggtggccgcccacccgcccgcacccgcggcctggtcggcccaactggcgccgccggtcgccgccccgcccccgccggccgggcgcacccccaactgggccgcgccaccgcgccgcccgcagcccgcgccgcgccccggcccgccgggc…	1	1	1	1	1	1	1	1	1	1	1	1	1	1	1	1	1	1	1	1	1	1	1	1	1	1	1	1	1	1	1	1	1	1	1	1	1	1	1	1
162	CORE	hypothetical protein	L	MAP4	NC_021200.1	4093523	4096030	+	atgcgcggaaaccgcagcgagttcgtgacggtgatcgtcactgcagtgggcgcgatcgagccgcacctgagccacgacgatgtccgcaccgcgatcgaggggatgggcctgtcggccgcgcagttgcagaggctgtctagaacgctgcggcgcgacggtagcgtgctcaccgggcccggcggcagcgactgcgccgccgacatcgagcagctgatcctgtgtctgcgccaactcggcgccatgcgtgttcgagcgccgcggtgtgcccagtgcggccgcaacgattccgaaacctactcgcgcaagctcaagaagcgcatctgccgagcctgttcgatgcagggttggcagccggctgtcggtgaatgcccgggctgcggcgcggtggacaagttgatc…	1	1	1	1	1	1	1	1	1	1	1	1	1	1	1	1	1	1	1	1	1	1	1	1	1	1	1	1	1	1	1	1	1	1	1	1	1	1	1	1
163	CORE	Nitrite reductase [NAD(P)H] large subunit (EC 1.7.1.4)	C	4B	NZ_AGAM01000046.1	7656	10157	+	atggtcggacaccggttcgtggaggcgctgcgcgcccgcgacaccgagggccgttggcgcatcacggttttcgccgaggaggctgacgccgcctacgaccgggtggggctgacttcgtacaccgagagctgggaccgcgcgctgctggcgttgcccggcaacgactaccagggtgacccgcaggtccggctggtgctcaaccagcgggtcaccgaaatagaccgcgcgacaaagtcagtggtgaccgccgacggtcagcggcaccactacgacaccctggtcctggccaccggttcctacgccttcgtgccgcccgtgcccggccacgagctgcctgcctgccacgtctaccgcaccctcgacgacctcgacgccatccgcgccgacgcccagcgtgcg…	1	1	1	1	1	1	1	1	1	1	1	1	1	1	1	1	1	1	1	1	1	1	1	1	1	1	1	1	1	1	1	1	1	1	1	1	1	1	1	1
164	CORE	hypothetical protein	V	FDAARGOS_305	NZ_CP022095.2	1192238	1189740	-	gtgaggtcggggcgtgcggtcacggccgcggcgagccggctgcgcgtgttcagcctgcgcgagatcgccgtgcatcgacgccgcaccaccgcgtcgatcgccgtgatgaccgtctccgcaacgtatttggtggcggtcttcggcatcttcggctcgatcaccggatcggtgagccggctggccgacgggatcgccggggtggccgcgctcgaggtctccggcatcaccgacgccggattcgccgactcggtgctggccgatgtcgccgcggtgcccggtgtcgccaccgccgcgccgatgatccggacgacggcggccacgccgtccgggccggttctgctgctgggcgccgacgcccgcaccgccgcgctgggcggcgccctcaccgacgcggtgtcg…	1	1	1	1	1	1	1	1	1	1	1	1	1	1	1	1	1	1	1	1	1	1	1	1	1	1	1	1	1	1	1	1	1	1	1	1	1	1	1	1
165	CORE	Phenylalanyl-tRNA synthetase beta chain (EC 6.1.1.20)	J	2015WD_2	NZ_LKUT01000282.1	20296	17810	-	atgcgcgttccgtacagctggttgcgcgaggtcgtggccgccggggcgccggactgggacgtcgcccccgccgaactggaacagaccctgatccgcatcggccacgaggtcgaagaggtcatcgagttggggccggtggacggcccgctgaccgtcggccgggtcaccgacatcgaagagctgaccggcttcaagaagccgatccggttctgccatgtcgacgtcggcgacgacgttgaccgtgaaatcgtctgcggcgcaacgaatttcgtagcaggggacctggtggtggtggcgttgcccggcaccacgctgccgggcgggttcgccatcgccgcgcgcaagacctacggccgcaattcggacggaatgatctgctcggcggccgaactcggcctg…	1	1	1	1	1	1	1	1	1	1	1	1	1	1	1	1	1	1	1	1	1	1	1	1	1	1	1	1	1	1	1	1	1	1	1	1	1	1	1	1
166	CORE	MCE-family protein MceF	M	A3	NZ_MWQD01000004.1	39355	36875	-	atgaaggcaggcaagcgcaaggcattggcggtggcgtgcagcgcggtcatggccagctcgggttgcgccaccaacgggctggccagcctgccgctgccggcaccggggatcggctcgggcggatacctgctcaacgccgtcttctccaacgcgctgaacctgcccgcccacgcgaaggtcaaacttgccggcgccgatgtggggcagctcgaatcgatggtcgcgcgcaactacaccgcggtgaccacgctgcgcatcatggacggtgtccgggtccccgtcggcagcaccgcggaactgcgttcggccaccccgctcggggacgtgttcgtcgcgatcaagccacccgtcccggccgatcccagcgccccgctgctcaaggccggcgacaccatcggg…	1	1	1	1	1	1	1	1	1	1	1	1	1	1	1	1	1	1	1	1	1	1	1	1	1	1	1	1	1	1	1	1	1	1	1	1	1	1	1	1
167	CORE	FIG005666: putative helicase	L	NL_95B	NZ_LGSB01000024.1	72429	74900	+	atgacgatgtcacctgacccgtcggcacccgacgccgcgaccgaactggtcgagctcacccggttcagctccgaactgccctttgcgctcgacggctttcagcggcgggcctgcgcggcgctggaacgcggacacggcgtgctggtctgcgcgccgaccggggccggcaagaccgtggtcggcgaattcgcggtgcacctggccctggcggccggcggcaaatgcttctacaccacgccgctgaaggcgctgagcaaccagaagcacaccgatctgaccgcccgctacggccgcgaccgcatcggcctgctcaccggggacatgtcggtgaacgcggatgcgcccgtcgtggtgatgaccaccgaggtgctacgcaacatgctgtacgcggattcacct…	1	1	1	1	1	1	1	1	1	1	1	1	1	1	1	1	1	1	1	1	1	1	1	1	1	1	1	1	1	1	1	1	1	1	1	1	1	1	1	1
168	CORE	Efflux transmembrane permease Rv1747 family	TV	NL_95A	NZ_LGSA01000077.1	2073	4532	+	atgactcgctccgcgcagcccgtgctgactgcccgatccgaccgctccgaaggcagcttcgccgcgggccgtgacgtggtcgtcggcagcgacctgcgcgccgacctgcgggtggcgcacccgttgatcgcccgggcgcacgtgctgctgcgcttcgagcagggccgctggcgggcggtggacaacaacacgctcaacggggtttatgtggacggccggcgggtgccggcggtcgacatccaggacgggcagaccatcaacatcggcaaacccgacggcccgcgcatcacgttcgaaatcggccagcacaccggcgccgtcggcctgctcccgccgccgccccggcagccgaaaccgcccgggcagccgccgacgcgctcgttccggcgtcgagacacc…	1	1	1	1	1	1	1	1	1	1	1	1	1	1	1	1	1	1	1	1	1	1	1	1	1	1	1	1	1	1	1	1	1	1	1	1	1	1	1	1
169	ACCESSORY	PPE family protein	I	FDAARGOS_305	NZ_CP022095.2	3661023	3658567	-	atgaggttcaagccggagcctgggaaaggacccagcgccgcccagtatgcggccgctcatgcgccctacgtggcctggctgacgcaggccagcgcggacagcgccgcaatggccgcacggcaggaaaccgccgcgaccgcctacacgaccgccctggcggcgatgccgacgctgggcgagctggccgccaaccacgcgatgcacgcggcgctggtctcgacgaatttctttggcgtcaacaccattccgatcgcgctgaacgaggcggactattcgcgaatgtgggtgcaggcagccaccaccatgagcacgtatcaggccgtctcgacaaccgccgttgcttccgcgccgcaggccacggcggccccgaagatcatgaacgccggcatgagcggtggc…	1	1	1	1	1	1	1	1	1	1	1	1	1	1	1	1	1	1	1	1	1	1	1	1	1	1	1	1	1	1	1	1	1	1	1	1	0	0	0	0
170	CORE	CAIB-BAIF family family	I	NL_96E	NZ_LGSD01000006.1	117461	115014	-	atgccccgccccggcgaagcgaacgaagtagtgacgcaacccccgctggccggctatacggtgatcgatctgtccaccggcatcgccggagcctactgcaccaagctcctggccgacggcggcgccgtggtggtcaaagtcgaaccgccgcaaggcgatccgctgcgcacctggtcggcctccggtgcccccgtcccggccggtggtgacggcgccctgttcagcttcctggccggcgccaaacacagcgtcgtcgccgaccccgccaacgaggacgacaccgcgctggtgcaccggttactggccgcggcggacgcggtggtctggtcgggcgggtccacggtggccgagcaccacgacttcacgccgcgtgcgatccaggcccgccacccccatctc…	1	1	1	1	1	1	1	1	1	1	1	1	1	1	1	1	1	1	1	1	1	1	1	1	1	1	1	1	1	1	1	1	1	1	1	1	1	1	1	1
171	CORE	[Protein-PII] uridylyltransferase (EC 2.7.7.59) / [Protein-PII]-UMP uridylyl-removing enzyme	TO	TANUVAS	NZ_CP015495.1	3322497	3320053	-	atgaccccgaccggccccgatccgtccgggcaccaaaacgcttgcggggcagtcgatttggctgcctcgcggcgtcagcttctctccgagggtggcaagctgcacgccgccgaactgcggcacgcctggctggatctgcacgaatcgtggttggccgccaaggcggcccagatcggtatcgccgacgacagcggcttcgccctggtgggcatcggcggcctgggccgccacgagctgctgccgtattccgatctggacctgatgctgttgcacgacaacaagtccgacgaggtgctgcagcgggtcgccgacgcgctgtggtatccgttgtgggacgccaacgttcggctcgaccacagcgtgcgaaccgtgtccggggcgctcggtgtcgcctacggc…	1	1	1	1	1	1	1	1	1	1	1	1	1	1	1	1	1	1	1	1	1	1	1	1	1	1	1	1	1	1	1	1	1	1	1	1	1	1	1	1
172	CORE	CaiB/BaiF family protein	I	2015WD_2	NZ_KV880612.1	7822	10266	+	gtgcagatggccgaccggttgctcgacgccgtgcgcgtcctggacttgtcgaacggcgtcgccgacgcggtcacccggctgttcgccgacctcggcgccgacgtcctcaaggtcgagccgccgggcggctgcctggggcgtgacgcgctgcccacgctgcgcggcgccagcattccgttcgccgtgcacaacgccaacaagcgcagcaccgtgctggacccgttcgacgacgaggactgcgcccgcttcctggacctggccgccgacgccgacatcgtggtggacaccggcgtcgacgagcgcggcgccatgttcggcacctccgccgaggagctggccgcccgctacccgcacctggtggtgctgtcgatcaccgatttcggcgccaccagcccgcgc…	1	1	1	1	1	1	1	1	1	1	1	1	1	1	1	1	1	1	1	1	1	1	1	1	1	1	1	1	1	1	1	1	1	1	1	1	1	1	1	1
173	CORE	Multimodular transpeptidase-transglycosylase (EC 2.4.1.129) (EC 3.4.-.-) => PonA2	M	4B	NZ_AGAM01000269.1	24357	21916	-	atgtcagaccgccccccggccgcgctcacggttttgaagctcgcggggttctgtttgttggccagcgtggtggccaccgcgctgctgtttcccgtcgccggcggaataggactggtgtccaaccgcgcctcggaagtggtcgccaacggctcggcgcagctgctcgagggcgaggtgccggcggtgtcgacgatggtcgacgccaagggcaacaccatcgcctggctgtattcgcagcgccgcttcgaggtgcccagcgacaagatcgccaacacgatgaagctggcgatcgtatccatcgaggacaagcggttcgccgaccacaacggggtggactggaaaggcaccctgaccgggttggccggctacgcccgcggcgacgtcgacacccgcggcggc…	1	1	1	1	1	1	1	1	1	1	1	1	1	1	1	1	1	1	1	1	1	1	1	1	1	1	1	1	1	1	1	1	1	1	1	1	1	1	1	1
174	CORE	L-aspartate oxidase (EC 1.4.3.16)	H	E93	NZ_CP010114.1	2804392	2801966	-	atgatcgcccgtccccagtggacacacagcgccgacgtcgtcgtgatcggcaccggcgtcgccggattggccgccgcgctggccgcccaccgcgccggccgcagcgtcgtcgtgctgagcaaggccgaccaggcgcgcggggccaccgccacccactacgcgcagggcggcatcgcggtggtgttgccgcacaacgacgattcggtcgaggcccatgtcgccgacaccgtcgtcgcgggcgcgggcctgtgcgacccgcaggcggtctactcgatcgtggccgacgggtacgcggcggtctccgaattggtcggtgacggagcgcgattcgacgaatcggcccccggccagtgggcgctgacccgcgagggcgggcactcccggcgccgcatcgtgcac…	1	1	1	1	1	1	1	1	1	1	1	1	1	1	1	1	1	1	1	1	1	1	1	1	1	1	1	1	1	1	1	1	1	1	1	1	1	1	1	1
175	CORE	hypothetical protein	I	K10	NC_002944.2	2638604	2636181	-	gtgcacttgagcgagcggtccgacagccggccgacaccgctacgggatttgcgtgtcgtcgagatcagcgaccggatagccggcagctactgcggcaagctgctgctcgacgccggcgcgcaggtgcgcaaaatcgaaccgccgcaaggggattggctgcgccggtattcggcgagcggttcgcccgtcgcccccggcgccgacgcgccgtttttcagctacctcaacgcgggcaaacgcagcgtgacgttcggctccggcggcgacgacaacgctgcgcgctttcgcgccgaactggccggcgccgacgtcatcgtcgtcaccgccggcccgtcgcgggccgcggcgctgggcatcgacccgtcccgactgctgcggcagtcgccgcgcgccatcgtc…	1	1	1	1	1	1	1	1	1	1	1	1	1	1	1	1	1	1	1	1	1	1	1	1	1	1	1	1	1	1	1	1	1	1	1	1	1	1	1	1
176	CORE	Xylulose-5-phosphate phosphoketolase (EC 4.1.2.9) @ Fructose-6-phosphate phosphoketolase (EC 4.1.2.22)	G	K10	NC_002944.2	1729131	1726717	-	gtgagcctagaaacctcaaccaccacgcccgccggatctccgctctccgaccgcgaactggacctcatcgacaagtattggcgcgccgccaactacctgtcggtggggcagatctacctgctggacaacccgctgctcaaagagccgctgagcgccgagcacgtcaagccgcggctgctggggcactggggcaccacgcccgggctgaacctcgtctatgcgcacctgaaccggatcatccgcaaccgcgacgccgacgtcatctacgtgaccggaccggggcacggcgggccgggcctggtcgccaacgcctatctggaaggcacctacagcgaggtgtacaccggcatcgaagaggacgccgagggattgcgaaaactgttccggcagttctctttt…	1	1	1	1	1	1	1	1	1	1	1	1	1	1	1	1	1	1	1	1	1	1	1	1	1	1	1	1	1	1	1	1	1	1	1	1	1	1	1	1
177	CORE	NADH-ubiquinone oxidoreductase chain G (EC 1.6.5.3)	C	MAPK_CN7	NZ_CP033428.1	3749775	3747364	-	gtgacccaaactgcggacaccgaaggccgcgtgacccagccggagatggtgacgctgagcatcgacggcaacgagatcagcgtccccaaggggactctggtgatccgcgcggccgagttgatgggcatccagatcccccggttctgcgaccacccgctgctggagccggtcggggcgtgccggcagtgcctggtcgaggtcgaggggcagcgcaagccgatggcctcgtgcaccacggtcgcgaccgacgacatggtggtgcgcacccagctcacctccgaggccgccgacaaggcccagcacggcgtgatggagctgctgctgatcaaccatccgctggactgcccgatgtgcgacaagggcggcgaatgcccgctgcagaaccaggcaatgtccaac…	1	1	1	1	1	1	1	1	1	1	1	1	1	1	1	1	1	1	1	1	1	1	1	1	1	1	1	1	1	1	1	1	1	1	1	1	1	1	1	1
178	ACCESSORY	hypothetical protein	I	E1	NZ_CP010113.1	4718726	4716321	-	gtgggcccggcgccgttcgcgcactggcgcgtgctggagttcagcaacggcctggcggtctcctactgcggcaagatgttcgccgacgccggcgccgacgtggtgaaagtggagtccccccaaggggattcgatgcgccgctggtcggcgggcgggccgcccggggcgctgttcggctatctggctgccggcaagaggtcggtggtcggccgcggccgggccgaggtcgcggcgctgctggccggcgccgacctggtgctcaccgacctcaccgacggctggacgctggacgaactcaccgggcgcaccgggccttcggcggtggtggtggcgatcaccccgttcggcaccaccggcccctacgtcgaccagcaggtggtggccaacgagttcattctg…	0	1	1	0	0	0	0	1	1	1	1	0	1	0	0	1	1	1	1	1	1	1	1	1	0	0	0	0	0	0	0	0	0	0	0	0	1	0	0	0
179	CORE	FIG01967133: Putative secreted protein	S	Pt144	NZ_AFPD01000281.1	2454	52	-	gtgacggcgccgcgtttgtgttgggccggcgggttgcgcatcgccgccgtgctcggcgtcctggccgggcttgcggtgctcaccgggccggtgacaccgcgcgcggtcgccggcgagccgggtgtgacgccgttcgtccgggtgcgcatcgaccaggtcacccccgacgtcgtcaccaccaccagcccgcccgtcgtcacggtcagcggcatggtgaccaacatcggcgaccgacccgtccgcgacgtcatggtccgcctcgagcacgccggcccggtcaccgcgtcggcgggtttgcgcaccagcctggacggcgacaccgaccagtaccaggccgccgccgactttctcaccgtcgcacccgaactgcagcgcgggcaggaggtcggcttcaccctg…	1	1	1	1	1	1	1	1	1	1	1	1	1	1	1	1	1	1	1	1	1	1	1	1	1	1	1	1	1	1	1	1	1	1	1	1	1	1	1	1
180	ACCESSORY	N-acetylglucosamine-6-phosphate deacetylase (EC 3.5.1.25)	G	Telford	NZ_CP033688.1	396296	393894	-	gtggcacgcggatcgcggcgcggcctgctggtcgggctgaccgccgccagcgtgggcgtcatctacggttacgacctgtccatcatcgccggcgcgcagttgttcgtcaccgaggacttcggcctgtccacccggcaacaggaactgctgacgacgatggcggtgatcggccagatcggtggggcgcttttcgccggggtgctcgccaacgcgatcgggcgccagcggtcggtgctgctgatcctgtccggctacgcggttttcgcgctgctggccgcgttctcggtgggtctgccgatgctgttgaccgcgcggctgctgctgggcctgaccatcggcgtgacggtggtggtggtgccggtttacgtggccgagtcggccccgacggcggtgcgcggc…	1	1	1	1	1	1	1	1	1	1	1	1	1	1	1	1	1	1	1	1	1	1	0	1	1	1	1	1	1	1	1	1	1	1	1	1	1	1	1	1
181	CORE	Cell division-associated, ATP-dependent zinc metalloprotease FtsH	O	NL_95E	NZ_LGSC01000010.1	104999	102600	-	atgaaccggaaaaacgttattcgcaccatcacggcgattgctgtcgtggtgctgctcggctggtcgttcttctacttcagcgacgacacccgcggctataagcccgtcgacacctcggtggcgatggcccagatcaatggcgacaacgtcaagagcgcgcaaatcgacgaccgcgaacagcaactgcgcctgaccctgaagaagggcaacggcgacaccgacaactccgacaaggtcatcaccaaatatcccagcggctacgcggtcgacctgttcaacgcgctgagcgccaagaacgcgaaggtcagcacggtcgtcaaccagggcagcatcctgggcgagctgctggtgtacgtgctgcccctgctgctgctggtcgggttgttcgtgatgttctcg…	1	1	1	1	1	1	1	1	1	1	1	1	1	1	1	1	1	1	1	1	1	1	1	1	1	1	1	1	1	1	1	1	1	1	1	1	1	1	1	1
182	CORE	Uncharacterized amino acid permease, GabP family	E	MAPK_CN9	NZ_CP033427.1	404602	402218	-	gtgaccagttcgaccggcaacctgcgcatcccgctctcgttcggggatgtggccaagcgcgtgtttctgggcaagccgctgatcaccgaggacatcgcgtccgagaagttgtccaatggtgttgcgctgggcgcactttcgccggacgcggtgtcgtccgtcgcctacggtcccgagcagatcctgatcgagctgttgccgcacgcggggctggccgcgttcctgttgctgctgcccatcaccggcgtcatcctgctcatcctggtgctggtggccgcctcctaccggcaggtcgtcatggcctacacccgcgcgggcggctcctacatcgtcgcccgggacaatttcggcccccgggtggcgcagatcgccgccgccgcgctgctgatcgactacgtg…	1	1	1	1	1	1	1	1	1	1	1	1	1	1	1	1	1	1	1	1	1	1	1	1	1	1	1	1	1	1	1	1	1	1	1	1	1	1	1	1
183	CORE	Integral membrane protein	S	E93	NZ_CP010114.1	4504883	4502508	-	atgcgagttgacgggcgcgacatcatcgtctccggcagcttgctgcagccgctgacccggcggaccaacgacatcctgcggctcgggatggcgctgatcttcctggcggtggtgatcacgggttcggtgatcacccgcccgcagtggatcgcgctggagaaatcggtctcccagatcgtcggtgtcctctcgcccacccaatccgatgtcgtctacctggtgtacgggttggcgatcgtggcgttgccgttcatgatcctgatcggtctcatcgcggccgggcagtggaagctgttgggcgcctacgccgccgcggggctgagcgccatcgtcttgttgtcgatcagcggcaccggattggccgcgccgcgatggcatttcgacgtcctcgaccggctc…	1	1	1	1	1	1	1	1	1	1	1	1	1	1	1	1	1	1	1	1	1	1	1	1	1	1	1	1	1	1	1	1	1	1	1	1	1	1	1	1
184	CORE	Uncharacterized glycosyl hydrolase Rv3401	G	C4A4	NZ_MWPB01000031.1	8470	10845	+	atgatcgccgacgaatcgtttcccgtcgacccctggcacgtgcgcgagacccagctcaacctcaacctgctggcccagtcggaatccctgttcaccctgtccaacgggcacatcgggctgcgcggcaacctggacgagggcgagccctacgggctgccgggcacctacctgaactccttctacgagatccggccgctgccctacgccgaggccggctacggctacccggaggccggccagacgctggtcgacgtcaccaacggcaagatcatccggctcctggtcgaggacgagcccttcgacgtccgctacggcgaattgctttcccacgagcgcactctcgacctgcgcgccggaacgctgacgcgaagcgcgtactggcgctcgcccgcgggcaaa…	1	1	1	1	1	1	1	1	1	1	1	1	1	1	1	1	1	1	1	1	1	1	1	1	1	1	1	1	1	1	1	1	1	1	1	1	1	1	1	1
185	CORE	Cation-transporting ATPase, E1-E2 family	P	E93	NZ_CP010114.1	3314176	3311804	-	atgaacacaggcctgaccgacgccgaggtggcccagcgggtcgcgcacggccagcgcaacgcggtgcggcagcgcgcgacgcgcagcatcgccgacatcgtccgggccaacgtgttcacccggatcaacgcgatcctgggggtgttgctgctcatcgtgctcgccaccggctcggtgatcaacggcatgttcggcctgctgatcatcgccaacagcgtcgtcggcatggtccaggaaatccgggccaagcagacgctggacaagctggccatcgtcgggcaggcaaaacccatggtgcgcaggcaatccggcactcgcgctctgcctcccgatgacgtggtgctcgacgacatcatcgaactcgggcccggcgatcaggtcgtggtcgacggcgagatc…	1	1	1	1	1	1	1	1	1	1	1	1	1	1	1	1	1	1	1	1	1	1	1	1	1	1	1	1	1	1	1	1	1	1	1	1	1	1	1	1
186	ACCESSORY	hypothetical protein	I	JIII_386	NZ_NKRI01000004.1	574495	572123	-	atgtcggcgctgaccgcgatcagggtcatcgagctggccgattccgtcgcgggggagtactgcggaaagctgctggccgacttcggcgccgaggtgatcaaggtcgagccgccggagcgcggcagtgccacccgggccatggcacccgtgctggccggcggatgcgagggcagcgtgctgttcgcctacctcaataccaacaagcagtccgtggttctcgacctcgcctcggcgtccggcaccgcgcggctgcaccagctcatcgagaccgccgacgcggtgatcggaccaccggccaccgattgggccgccagacacccgtcggtggtgttctgcaccatcaccccgcacggccagggggcacctcccgagttcgacaatgcccgcagcatcaccgtg…	0	0	0	0	0	0	0	0	0	0	0	0	0	0	0	0	0	0	0	0	0	0	0	0	0	0	0	0	0	0	0	0	0	0	0	0	1	1	1	1
187	CORE	Arylsulfatase (EC 3.1.6.1)	P	JTC1281	NZ_AGAK01000251.1	1205	3574	+	atggtggctggttcggggcaatccgcggaattttccggccgggtcgagctcgacatccgggattccgaaccggactggggtccctacgccgcgccgaccgccccgccgaacgcgcccaacatcctgtatctggtctgggacgacaccgggatcgcgacgtgggactgcttcggcggtctggtggagatgccggccatgtcgcgcatcgccgaacgcggcgtccggctctcgcagttccacaccaccgcgctgtgctcgccgacccgggcggcgttgctcaccggtcgcaacgccacgaccgtcgggatggccaccatcgaggagttcaccgagggcttccccaacgccaacggccgcatcccgttcgacaccgcgctgctgtccgaggcgctcgccgaa…	1	1	1	1	1	1	1	1	1	1	1	1	1	1	1	1	1	1	1	1	1	1	1	1	1	1	1	1	1	1	1	1	1	1	1	1	1	1	1	1
188	CORE	Assimilatory nitrate reductase large subunit (EC 1.7.99.4)	C	E1	NZ_CP010113.1	4529941	4527575	-	gtggcaacagatcgcatcgcgaacccgtgggggacgcgcacaccctatgcgcccggcacccgatggccggaacgcgtcgacacctatctggccgacggggtcaccgccgagtcggtggaccgctgggtgcaatcggcggcggtattgcattccaacggcgacggtttggacatcgccgtcaaggacggacggatcgtgggggtgcgcgggcgcgccgtcgaccgggtcaaccacggccggctcgatcccaaggatctgttcggctggcaggccaacgcctccgccgaccggctcaccacgccgctgctccgggtgcgcggcgcgttgcggccgtgcgactgggacaccgcgatggagcggatcgtcgcgcgcagccgcgaactgctggagcgccacggc…	1	1	1	1	1	1	1	1	1	1	1	1	1	1	1	1	1	1	1	1	1	1	1	1	1	1	1	1	1	1	1	1	1	1	1	1	1	1	1	1
189	CORE	Guanosine-3',5'-bis(diphosphate) 3'-pyrophosphohydrolase (EC 3.1.7.2) / GTP pyrophosphokinase (EC 2.7.6.5), (p)ppGpp synthetase II	KT	Pt145	NZ_AFPE01000412.1	2409	43	-	gtggcggaggaaaacagcgcggcgcaagcgcttgacgcgccggcggagtcgccgcccaacccggtgatcgagactcccgagccgccgaccgaatcgctcaagacgtccagcagcgcgtcgcgccgggtccgggcccggctggcccggcggatgaccgcccagcgcagcacgctcaacccggtgctggagccgctggtggcgatgcaccgcgagatctaccccaaggccaacgtgcagctgctgcagcgcgcattcgaggtcgccgaccagcggcacgccagccagttgcgccactccggcgacccctacatcacccatccgctggccgtcgccaccatcctggccgaattgggcatggacaccaccactttggtggccgcgctgttgcacgacaccgtc…	1	1	1	1	1	1	1	1	1	1	1	1	1	1	1	1	1	1	1	1	1	1	1	1	1	1	1	1	1	1	1	1	1	1	1	1	1	1	1	1
190	CORE	PPE family protein	S	E1	NZ_CP010113.1	2517498	2515135	-	gtgatcgacttcgcggcgttgccgccagagatcaattcggccagaatctacgccggacccggatcggcgccgatgatgtcggccgccgcagcgtggaacaccatggccgccgaaatgcgttctgccgcagcttcttacggcgcggtgatttcggagctgaacagtgcggactggttcggtccgtcgtcgatgtcgatgctcgcggcggtcacgccgtatctggcctggctgaccgacaccgccacccgggccgaagaggcggccgcgcaggccaactccgcggcgaccgcttacgaggcggcattcgccatgacggtgcccccggcggtggtggcggccaaccgcgcgcagctggcaatgttggtggccaccaacgtcttcggccagaacaccccggcc…	1	1	1	1	1	1	1	1	1	1	1	1	1	1	1	1	1	1	1	1	1	1	1	1	1	1	1	1	1	1	1	1	1	1	1	1	1	1	1	1
191	ACCESSORY	Glycerol-3-phosphate acyltransferase (EC 2.3.1.15)	I	MAPK_CN7	NZ_CP033428.1	4729095	4731449	+	gtgaccgaaccggcggcagacgccagcgcgctgctcaccgaacaagactcgctggtgttggcgtccatggcctctgcggtcgaggtggacctggtcaccgtctggctggagcagcagcgcgccggccacccgggtgcgcaattcgagctggtcaaactgcccgcgctggacgcgccgccggcggagatgaccgcgctggccgagcggctcgaggccggcgacgaccgctcggtggtgccggtgcgggtgttctggctgccgccaccggatcgcgggcgaatcgccaagctggccgggctggttcccggccgtgacccctaccaccccaaccagcgtctgcaagcacagatcctgcgccgcgccccgcagcgggcccgggtggtggccggtgaggcggcc…	1	1	1	1	1	1	1	1	1	1	1	1	1	1	1	1	1	1	1	1	1	1	1	1	1	1	1	1	1	1	1	1	1	1	1	1	0	0	0	0
192	CORE	Transmembrane transport protein MmpL13	S	E1	NZ_CP010113.1	1587222	1589567	+	atgctgcgagtaatcacccggctggccatcgccgcgccgcgccgcatcatcgggatcgcggtcctggtcatggtgggcgcggcgatcttcggcctgccggtggtcaacagcctgtccggcggcggcttccaggatccgacgtcggagtccgcccgggccaccgagatcctgcgggaccggttcaaccagaccgatcagcaaatgctgatcgtggtgagcgcccccgacggcgcccgcagcccccaggcgcaccgggtcggcaccgacatcgtcgacaaactgaagaattcgccgtggatgatgagtgtgtcgtcggcctggacgtcgccgccggccgccgccgcccagctgatcagcaaggacaacaagtccgggatgatcgtcgccggcctgaagggc…	1	1	1	1	1	1	1	1	1	1	1	1	1	1	1	1	1	1	1	1	1	1	1	1	1	1	1	1	1	1	1	1	1	1	1	1	1	1	1	1
193	CORE	Transmembrane transport protein MmpL13	S	NL_93B	NZ_LGRZ01000006.1	131542	133884	+	atgctgcagaaaatcgcccgagtcgccatcgcggccccgcgtcggatcatcgcgctgggcgtgctggtcttcctggccgccgccgtcttcggcatcccggtcgccaagagcctgtcacctggcggcttccaggaccccgactccgagtcggcccgggccatcggggtgctgaccgacaagttcggccagagcggccagcagatgctgatcctggtcaccgcccccggcggcagcaacagcgacccggcccgcagggtgggcacggagctggtcgggcagttgcagcgctccccgctggtgtacaacgtgtcctcgccctggaccgcgccgccgcaggcctcggcggacctggtgagccgcgacggcaagtccgggctcatcgtcgtcaacctcaagggc…	1	1	1	1	1	1	1	1	1	1	1	1	1	1	1	1	1	1	1	1	1	1	1	1	1	1	1	1	1	1	1	1	1	1	1	1	1	1	1	1
194	CORE	hypothetical protein	S	2015WD_1	NZ_LKUS01000262.1	23743	26076	+	atgcagctaaagcatctcaccatcgccgagctggttgccggggctggcggtgatccgtgggaggtcaaccggaccttgcaggccggccgcccggcccagattgagcgtttggcagaagctttccacggcgcggggcgtcacaccgccgagtccgaccatgcattcgcgcaggcgcagcaacgtttcaatgccgcctggaaccatcaggacggcggccccaacccgatcaatagctcagcggaagtgcagcggaccgtcaaatcccttggcgcgcagtctgaacagttgcccaagatcggcgccgacttggaaaacatcgccgctgcattgtccgaggcgcaaaaaagcggtgctgcagagatcgccaccttggaaggtcagctggagcagctcgaccac…	1	1	1	1	1	1	1	1	1	1	1	1	1	1	1	1	1	1	1	1	1	1	1	1	1	1	1	1	1	1	1	1	1	1	1	1	1	1	1	1
195	CORE	Protein translocase subunit SecA paralog 1	U	Pt146	NZ_AFPF01000093.1	3229	896	-	gtgcctaagacgaaccgagctcaacccggccggctgagcagccgattctggcgcctgctcggcgccagcacggaaaagaaccgcagccgttcgctcaccctggtgaccgactcgtcggaatacgacgacgaggccgccgggctgaccgacgagcagctgcgcaaggccgccgggctgctcaacctggaggatctcgccgagtccgaggacatcccacagttcctggccatcgcccgggaggccgccgagcgggcaacgggcttgcgcccatttgatgtgcagctgcttggggccttgcggatgctggccggcgacgtgatcgagatggccaccggcgagggcaagaccctggccggggcgatcgcggccgccggctacgtgctggccggccggcacgtg…	1	1	1	1	1	1	1	1	1	1	1	1	1	1	1	1	1	1	1	1	1	1	1	1	1	1	1	1	1	1	1	1	1	1	1	1	1	1	1	1
196	ACCESSORY	hypothetical protein	KUT	E93	NZ_CP010114.1	3665707	3663374	-	gtgatcggcggcgagctgctgattgggcgcgacagcgaattggccgccattcgccgcgccctgaacggggctgaccaccaccgcggagtggtgatcgccggggccgccggcgtgggcaagacctggctggcccgtgcggcgctgcggcgcgccggggcgtcgggcgagcagatcaaatggatcgtcggcacccagtccgcccaggccctgccgctcggggcgttcatcggcctgctcggcgacgcgatgtcggagccgctcaccagcgtgcggcgggtgatcgagacgttcgtggcccggcaacgccggggccgggtggtggtgggcgtcgacgacgcgcacctgctggacgggttgtcggccctggtggtgcaccagctggcgcagtccggtggggtc…	0	1	0	0	0	0	0	1	1	1	0	1	1	0	0	0	1	1	1	1	1	1	1	1	0	0	0	0	0	0	0	0	0	0	0	0	1	0	0	0
197	ACCESSORY	hypothetical protein	I	JII_1961	NZ_CP022105.1	4767288	4764958	-	gtgggcccggcgccgttcgcgcactggcgcgtgctggagttcagcaacggcctggcggtctcctactgcggcaagatgttcgccgacgccggcgccgacgtggtgaaagtggagtccccccaaggggattcgatgcgccgctggtcggcgggcgggccgcccggggcgctgttcggctatctggctgccggcaagaggtcggtggtcggccgcggccgggccgaggtcgcggcgctgctggccggcgccgacctggtgctcaccgacctcaccgacggctggacgctggacgaactcaccgggcgcaccgggccttcggcggtggtggtggcgatcaccccgttcggcaccaccggcccctacgtcgaccagcaggtggtggccaacgagttcattctg…	1	1	1	1	1	1	1	1	1	1	0	1	1	1	1	1	1	1	1	1	1	1	1	1	1	1	1	1	1	1	1	1	1	1	1	1	1	1	1	1
198	ACCESSORY	ATP-dependent helicase	L	Pt139	NZ_AFPC01000132.1	3561	1231	-	atggcgagtttcggcagtgagctgctggccgccgcgctcgccgggaccgccgccgacgagcagccgctgcgtcatgtggccgagttgccgccgcgccgcggccggccgcacgactggccggcgtgggccgagccggaggtggtcggcgcgttcgccgcgcgcgggatcaaatcaccctggtcgcatcagttcacggccgccgacctggcctggtcgggccgtcacgtggtggtcagcaccggcaccgcgtcgggcaagtcgctggcctatcagcttcccgcgctcaacgcgttggccaccgacccgcgggcccgggtgctctacctgtcgccgaccaaggcgctcggccacgaccagttacgcgccgcgcacgcgttgaccgcggcgattccgcggctg…	1	1	1	1	1	1	1	1	1	1	1	1	1	1	1	1	0	1	1	1	1	1	1	1	1	1	1	1	1	1	1	1	1	1	1	1	1	1	1	1
199	CORE	hypothetical protein	TV	NL_95E	NZ_LGSC01000024.1	62406	64733	+	atgccgaccgaggcttcggcgcttccggcctcgctgaccgtatgggccggaccgagcaggtacgtcttcgcccccggtcgcgacgtggtggtgggctacggccccggctgtgacattccgctggaacgcctcgccccgcaaccacccccggcgccgcgcgtggacgtggtgctgcgcttcaccggcgcccactgggtggccatcgacctgagccaccgcggcatcttcctggacggatcccgggtcccgacggtcgagatccgcgacggcctggccatcaccatcgaagatccccggcacggcccgcggctggttttccaggtcgccgacccgggacactcggcgccgcggccgccgaatcccccggccgcgccgcctgttccgccgggccggccgacc…	1	1	1	1	1	1	1	1	1	1	1	1	1	1	1	1	1	1	1	1	1	1	1	1	1	1	1	1	1	1	1	1	1	1	1	1	1	1	1	1
200	CORE	ATP-dependent DNA helicase UvrD/PcrA (EC 3.6.4.12)	L	MAPK_JB16	NZ_CP033911.1	1472508	1474832	+	atgagtgtgcacgtaacagatgccaagccggtctccgaagccgagcaattgctcgaggggctcaatccgcaacagcgccaggccgtggtgcacgagggttcgccgctgctgatcgtcgccggggcgggttcggggaagacggcggtgctgacccgccgcgtcgcctacctgatcgcggcccgcggggtcggggtgggccaggtgctggccatcaccttcaccaacaaggccgccgccgagatgcgggaacgggtggtgcggctggtgggcaaccgggcccgcgccatgtgggtgtccacctttcattcgacctgcgtgcgcatcctgcgcaaccaggcgtcgctgatcgagggcctcaattccaacttctcgatctacgacgccgacgactcgcggcgg…	1	1	1	1	1	1	1	1	1	1	1	1	1	1	1	1	1	1	1	1	1	1	1	1	1	1	1	1	1	1	1	1	1	1	1	1	1	1	1	1
201	ACCESSORY	Lead, cadmium, zinc and mercury transporting ATPase (EC 3.6.3.3) (EC 3.6.3.5); Copper-translocating P-type ATPase (EC 3.6.3.4)	P	E1	NZ_CP010113.1	4701518	4703842	+	atgagcacaccgccacggcacgtcgacgaggggaccttccccgaccacaccgcctcaaccgctcgcatcgagctggagatcaccgggatgacctgcgcctcatgcgcggcccggatcgaaaagaagctgaacaagctggacggcgtcacagcgaccgtcaactacgccaccgagaaggccgcggtcagcgcgcccgcgagttacgacccgcaaacgctgatcaccgagatcgaaaacgccgggtacgccgccgccgtggcgaagccgtcgccgccgcgggacgacccggagctcgcctcgctgcgcaggcgcctggtcaccgccacagccctggccgggccggtgatcgccgtggcgatgattcccgcgctgcaattccagcactggcactgggcggcg…	0	0	0	0	0	0	0	1	1	0	1	0	0	0	0	1	1	1	1	1	1	1	1	0	0	0	0	0	0	0	0	0	0	0	0	0	1	0	0	0
202	CORE	ATP-dependent protease La (EC 3.4.21.53) Type I	O	Telford	NZ_CP033688.1	2577197	2579518	+	atggctgaggcctactcggtgccggtgctgttcgtcaccgacaccatcgtgttgcccgggatggtggtgccgatcgcgctggacgacgcggcccgcgcggcgatcgacgccgctcaggcgagcgaatccggtcagctgctgatcgccccccggctcgaggaccgctacccgtcgcacggcgtgatcgccaagatcgtgcaggtcgggcgcatcgccggaggcggcaccgccgcggtggtgcgcggcgagcgccgggcccagatcggggccggcacgtccgggcccggcgcggcgctgtgggtacaggcgaccccggtccccgacgccgcgatcaccgacgagatcaagacgctggccgcggagtacaagaagctgctgctggccatgctgcaacgccgc…	1	1	1	1	1	1	1	1	1	1	1	1	1	1	1	1	1	1	1	1	1	1	1	1	1	1	1	1	1	1	1	1	1	1	1	1	1	1	1	1
203	CORE	Alpha-glucosidase (EC 3.2.1.20)	G	MAPK_CN9	NZ_CP033427.1	27438	29759	+	gtgatgtcagcccacgaagtgatgtcagcccacgaaaccgagcggggtgcaatgcaatccaagccgtggtggtcgagcgcggtgttctatcaggtgtatccgaggtcgttcgccgacagcgacggcgacggcgtgggcgacatcgacggggtgacggcgcatctggaccacctcgagcaactgggggtcgacgcgatctggctcaatccggtcaccgtctccccgatggccgaccacggctacgacgtcgccgacccgcgcgacatcgacccgctgttcggcgggatggccgcgatcgaacggctgatcgccgcggcgcaccggcggggcatcaagatcaccatggacgtggtgcccaaccacaccagctcggcgcatccgtggttccaggcggcgctg…	1	1	1	1	1	1	1	1	1	1	1	1	1	1	1	1	1	1	1	1	1	1	1	1	1	1	1	1	1	1	1	1	1	1	1	1	1	1	1	1
204	CORE	Phosphoribosylformylglycinamidine synthase, synthetase subunit (EC 6.3.5.3)	F	JTC1285	NZ_AGAL01000377.1	2481	163	-	gtgcgccatagactggcgggcgtgactgtctccccgacgagtgcgcccacccaggcgatcgacaccgtcgagcgcgccgcgaccacccccgacgagccgcagcccttcggcgagttgggcctcaaagacgacgaataccagcgcatccgcgaaatcctgggccgccggcccaccgacaccgagctggcgatgtactcggtgatgtggagcgagcactgctcctacaagtcgtccaaggtgcacctgcgctacttcggggagaccaccaccgacgagatgcgcgccggcatgctggccggcatcggcgagaacgccggcgtcgtcgacatcggcgacggctgggcggtcaccttcaaggtggaatcgcacaaccacccctcctacgtcgagccctatcag…	1	1	1	1	1	1	1	1	1	1	1	1	1	1	1	1	1	1	1	1	1	1	1	1	1	1	1	1	1	1	1	1	1	1	1	1	1	1	1	1
205	UNIQUE	ATP-dependent helicase	L	JTC1285	NZ_AGAL01000350.1	2	2314	+	gagccggaggtggtcggcgcgttcgccgcgcgcgggatcaaatcaccctggtcgcatcagttcacggccgccgacctggcctggtcgggccgtcacgtggtggtcagcaccggcaccgcgtcgggcaagtcgctggcctatcagcttcccgcgctcaacgcgttggccaccgacccgcgggcccgggtgctctacctgtcgccgaccaaggcgctcggccacgaccagttacgcgccgcgcacgcgttgaccgcggcgattccgcggctgcgggaacccggtttcgcggtcgcccccaccgcctacgacggcgacagccccaccgaggtgcgccgcttcgcgcgggagcggtcccgctgggtgttctccaacccggacatgatccatctgtcgacgctg…	0	0	0	0	0	0	0	0	0	0	0	0	0	0	0	0	1	0	0	0	0	0	0	0	0	0	0	0	0	0	0	0	0	0	0	0	0	0	0	0
206	UNIQUE	Phenyloxazoline synthase (EC 6.3.2.-) [mycobactin] siderophore / Thioesterase [mycobactin] siderophore @ Phenyloxazoline synthase siderophore, Irp2-like / Thioesterase in siderophore biosynthesis gene cluster	Q	JIII_386	NZ_NKRI01000002.1	447191	444888	-	gtgcacgccccggcacgctcggaggacatccgggaagaggtggctgaactgctcggcgtcgacgtcgatgcagttcagccgggtagcaacctcatcggccagggcttggactcgatccggatcatgaccctggccggccgctggcggcgccggggcatcgccgtcgacttcgccacgctggccgagacgcccaccatcgaggcctgggcacaactggtcaccgccggccgccaggacaccgattcggcggccccgcccgccgattcatccggggacccgtcgggcgagaacgagccgtttgccctggccccgatgcagcacgccatgtgggtgggccgccaggacaaccagcagctcggcgaggtggccgggcacctctacgtggagttcgacgccggc…	0	0	0	0	0	0	0	0	0	0	0	0	0	0	0	0	0	0	0	0	0	0	0	0	0	0	0	0	0	0	0	0	0	0	0	0	0	1	0	0
207	CORE	Malto-oligosyltrehalose synthase (EC 5.4.99.15)	G	2015WD_2	NZ_LKUT01000109.1	3360	5660	+	atgggtttacccgttctatccagctaccggctgcagctgcgcggtgagtccagcgggttcgcgttcaccttcgccgacgcggaacacctgctggactatctggacgccctcggggtgacgcatctgtatctgtccccgatcatgaccgcgaccgcggggtccagccatggctatgacgtcaccgaccccaccacggtgtcggccgagctcggcggccgcgacgggctggcccggctgtcggcggcggcccgggcccgcggcatgggtctggtcgtcgacatcgtgcccaaccacgtcgggatcgacgcgccccggcagaacccgtggtggtgggatgtgctgcgaaacggccgttcttcgccctacgcaacgtttttcgacgtcgactgggatctcgac…	1	1	1	1	1	1	1	1	1	1	1	1	1	1	1	1	1	1	1	1	1	1	1	1	1	1	1	1	1	1	1	1	1	1	1	1	1	1	1	1
208	CORE	ATP-dependent DNA ligase (EC 6.5.1.1) clustered with Ku protein, LigD	L	A3	NZ_MWQD01000008.1	185199	187493	+	atgaacgcgccgcgcgcttggcccgctgagccgacagcgacgccgcgggtgaaactgaccaacgccgacaaggtgctctatcccgcgacgggaaccaccaaagccgacgtcttcgactactacacgcggatcgccgacgtgatgatcccgcacatcgccgggcgtccggtcacccggaagcgctggcccaacggcgtcgatcaggaatcgttcttcgaaaagcagctggcctcctcggcaccggactggctgccgcgcgccagcgtgacccaccgatccggcacgacgacctatccgatcatcgacagcgccaccggcctggcctggatcgcccagcaggcggcgctggaggtgcacgtgccgcagtggcggttcgtcgcggagtggacccgaagccgg…	1	1	1	1	1	1	1	1	1	1	1	1	1	1	1	1	1	1	1	1	1	1	1	1	1	1	1	1	1	1	1	1	1	1	1	1	1	1	1	1
209	CORE	ATP-dependent DNA helicase UvrD/PcrA, actinomycete paralog	L	NL_96E	NZ_LGSD01000035.1	35478	37772	+	ttggggtggagcccggcgacgaagcattccgcgcagcgggatgcgcaggagtgggtgattggggtggagcccggcgacgaagcattccgcgcagcggggtgcgcaggagcgggccgactcgccggggcgcgatgcatcccgttcgtcaccgacttgtcagtatgggaagccaagatggaccccatgccaaccctcgccgatcccttgaccgccgggctggacgacgagcaacgcgaagccgtgctggccccgcgcggcccggtctgcgtgctggccggcgccggcaccggcaagacccgcaccatcacccaccggatcgcccagctggtcgcgggcggtcatgtcgccgccaatcaggtgctggcggtcaccttcacccagcgcgcggcgggggagatg…	1	1	1	1	1	1	1	1	1	1	1	1	1	1	1	1	1	1	1	1	1	1	1	1	1	1	1	1	1	1	1	1	1	1	1	1	1	1	1	1
210	CORE	hypothetical protein	I	CLIJ361	NZ_AFNS01000902.1	7430	9721	+	gtgacggcaccccttgcggggctgcacgtcgtcgaaatcgccagcgagatctcgggtccctacgcgaccaagctccttgtcgatctgggcgccgaggtcatcaagatcgagccgcccgccggggacccgctgcggcgctggggcccgttcgcctcgggcgttgtcgatccggaccggtcgggcctgttcgagtacatcaacgccggcaaacacgctgccacgcttgacttctcggagactgccgacgtcgcggcggcgcgggaactcatcgcccgggcgcacctgctcattgacgactccggacccgcaacgctgcagggatacgggctcgggcccgacgacctgcagcggatcaacccaaacctggtgttgctgcgcatctctgggttcggccagacc…	1	1	1	1	1	1	1	1	1	1	1	1	1	1	1	1	1	1	1	1	1	1	1	1	1	1	1	1	1	1	1	1	1	1	1	1	1	1	1	1
211	CORE	Serine/threonine protein kinase	RT	JII_1961	NZ_CP022105.1	4359515	4357224	-	atggccgagccggacaacaagagcgagcagccggaaccgggggccgagcagatgggcccgggcacccagccggccgaggtgggcgacgacgcccaggccggcgcggcaaccgggcggctgcaggccacccaggcgctgttccggcccgacttcgacgatgacgacgacgacttcccgcacatctcgctgggtgccctggacaccgacagcgccgaccgcatgacggtggcgacgcaggcgctgccgccggtccgtcagctcggcggtgggctggtcgagattccgcgcggccgcgacatcgacccgcgcgaggcgctgatgaccaacccggtggtgccggagtccaagcgcttctgctggaactgcggcaaaccggtggggcggtccaccaagaagagc…	1	1	1	1	1	1	1	1	1	1	1	1	1	1	1	1	1	1	1	1	1	1	1	1	1	1	1	1	1	1	1	1	1	1	1	1	1	1	1	1
212	CORE	Isocitrate lyase (EC 4.1.3.1)	C	CLIJ623	NZ_AFHX01000439.1	2585	297	-	atggcgatcatcgacaaagagacgcaagtccggccatcgttcgacgacgaggtagccgccacgcagcgctacttcgacgacccccgcttcgcccgcatcacgcgcctctacaccgctcggcaggtggccgagcagcgcggcaccatccgcaccgactacaccgtggcacgcgacgcggcggccgcgttctacgaacggctgcgcgagctgttcgcccagaagaagagcatcaccaccttcggcccgtactcgcccggccaggcggtcaccatgaagcggatgggcatcgagggcatctacctcggcgggtgggccacctcggccaagggctccaccaccgaggacccggggcccgacctcgccagctacccgctgagccaggtgcccgacgacgccgcg…	1	1	1	1	1	1	1	1	1	1	1	1	1	1	1	1	1	1	1	1	1	1	1	1	1	1	1	1	1	1	1	1	1	1	1	1	1	1	1	1
213	UNIQUE	Arabinofuranosyltransferase AftD	I	E1	NZ_CP010113.1	108184	110463	+	ttgtggctggtcggcgcgatcgcgctggcgttgacgttcgcccagtcgcccgggcggatctccccggacaccaagctcgacctgaccgcgaacccgctgcgcttcctggcccgcgcgaccaacctgtggaacagcgagctgccgttcgggcaggcgcagaaccaggcctacggatacctgtttccgcacggcaccttcttcctgatcggccatgcgctcggcgtgcccggctggatcacccagcggctgtggtgggcgctgctgttgacggtcggcttctggggcctgttgcgggtcgccgaggcgctggggatcggcagcccgggctcccgggtgatcgccgccgccgcgttcgcgttgtcgccacgggtgctgaccacgctggggtcgatctcgtcg…	0	0	0	0	0	0	0	0	0	0	1	0	0	0	0	0	0	0	0	0	0	0	0	0	0	0	0	0	0	0	0	0	0	0	0	0	0	0	0	0
214	CORE	Polyribonucleotide nucleotidyltransferase (EC 2.7.7.8)	J	CLIJ361	NZ_AFNS01000216.1	1668	3941	+	atgtctgtcgctgaaattgaagaaggcgtgttcgaggcgaccgccaccatcgacaacgggagcttcggcacccgcaccatccgcttcgagaccggccggttggcccagcaggccgccggcgccgtcgtcgcctacctcgacgacgagaacatgctgttgtcggcgaccaccgccagcaagagccccaaggagcacttcgacttcttcccgcttaccgtcgacgtcgaggagcggatgtacgccgcgggccgcatccccggctcgttcttccgccgcgagggccgcccctccaccgacgccatcctgacctgccggctcatcgaccgcccgctgcggccgtcgttcgtcgacggcctgcgcaacgaaatccaggtcgtcgtcacgattttgagcctggac…	1	1	1	1	1	1	1	1	1	1	1	1	1	1	1	1	1	1	1	1	1	1	1	1	1	1	1	1	1	1	1	1	1	1	1	1	1	1	1	1
215	CORE	5-methyltetrahydropteroyltriglutamate--homocysteine methyltransferase (EC 2.1.1.14)	E	MAPK_CN7	NZ_CP033428.1	4309767	4307497	-	gtgacccctcaagcattcaccgcaacggttgtcggatcgccgcgcatcgggccgaagcgcgaactcaagcgcgccaccgagggctactgggccggccgcaccggtcgcgccgagctcgaaaaggtggccgcgacgctgcgccgcgacacctgggcgggcctggcggccgccggcctggactcggtgccggtgaacaccttctcctattacgaccagatgctcgacaccgcggtgatgctcgacgcgctgccggagcgggcccggcaggtgtccgacgacctggatcgctacttcgcggccgcccgcggcaactccgacgtcgcaccgctggagatgaccaagtggttcgacaccaactaccactacatcgtccccgagatcgcgcccaccaccaagttc…	1	1	1	1	1	1	1	1	1	1	1	1	1	1	1	1	1	1	1	1	1	1	1	1	1	1	1	1	1	1	1	1	1	1	1	1	1	1	1	1
216	CORE	Ferredoxin / Ferredoxin--NADP(+) reductase, actinobacterial (eukaryote-like) type (EC 1.18.1.2)	RE	E93	NZ_CP010114.1	3334762	3332492	-	atgccgcacgttattacccagtcgtgctgtaacgacgggtcctgtgttttcgcgtgcccggtgaactgcattcaccccacgcccgacgagcccggcttcgccacctcggagatgctctacatcgacccggcggcgtgcgtggactgcggcgcctgcgtcagcgcctgccccgtcggtgcgatcgcccccgacaaccggctggacgacaaacagctgcccttcgtcgagatcaacgcgtcgttctacccgaaacggccggccggccagaaactgccgccgacgtccaagctggcgccggtgatcccggccgtcccggtgcggccgcgcggccggccgctgacggtggccatcgtcggatccggcccggcggcgatgtacgccgccgacgaactgctcacc…	1	1	1	1	1	1	1	1	1	1	1	1	1	1	1	1	1	1	1	1	1	1	1	1	1	1	1	1	1	1	1	1	1	1	1	1	1	1	1	1
217	CORE	UDP-glucose 6-dehydrogenase (EC 1.1.1.22)	M	E93	NZ_CP010114.1	592722	590461	-	gtggccctagcggccggcgccacccgggccgggccgcggcagcgcatcgtggtgttgcgcgccctgggactcggcgacctgctgaccgcggtgcccgcgctgcgcgggctgcgccggcactaccccgacgcccgggtgatgctggccgctccggaccgctaccgcgagctggccatgctcaccggcgccgtggacgagctgctgcccaccgccggactcggcgacgtgcagccgctcaccgacgcgccggcgctggcggtcaacctgcacggctgcggcccgcagagcatcgaccacctgctggcctgggaaccccggtcggtgatcagccattgccacgactgccatcccggcctgcccgggccgcgctggcgcgccgacctgcacgaggtgcagcgc…	1	1	1	1	1	1	1	1	1	1	1	1	1	1	1	1	1	1	1	1	1	1	1	1	1	1	1	1	1	1	1	1	1	1	1	1	1	1	1	1
218	CORE	Putative DNA-binding protein	K	NL_95B	NZ_LGSB01000006.1	26161	28419	+	atgaccgacaacacccccggtatcccgctggggtcgtggctggccgagttgtccgacgagcggctgatccgactgctggaattgcggccggacctggcccagctgccgcccggcagcatcgccgcactggccgcgcgagcccaggcccgccagtcgatcaaggccgccaccgacgacctcgacttcctgcggctggcggtgctcgacgcgctgctcgtgttgcaggccgacgtccagccggtgcccaccgccaagctgctggcgctgatcggcgagcgcgccgccgaaaccgagatcctcgacgcgctcgacgacctgcggcagcgcgtcctggtgtggggcgacggcgcgctgcaggtcgccgcggacgcgggcagcggcatgccgtggcatccgggc…	1	1	1	1	1	1	1	1	1	1	1	1	1	1	1	1	1	1	1	1	1	1	1	1	1	1	1	1	1	1	1	1	1	1	1	1	1	1	1	1
219	CORE	Methylmalonyl-CoA mutase large subunit, MutB (EC 5.4.99.2)	I	4B	NZ_AGAM01000252.1	4128	6380	+	atgacgaccactgcacctgctgtcggcagcttcgccgacgtgccactgcgcagcgagcggcccgtcgcgccggccaccgaggctgccgtcgaggaacacgtcgcggcgatcgcggccgcgcacctgtacacgcccgaccaactgcactggcacacaccggaagacatcgccgtcaaaccggtttacatcggcgccgaccgggccgccgtcgaggccgacgggtacccgctgcacaccttccccggcgagccgccgttcgtgcgcggcccctacccgacgatgtacgtcaaccagccgtggaccattcggcagtacgccgggttctccaccgccgcggagtccaacgccttctaccggcgcaacctggcggccgggcagaagggcctgtcggtggccttc…	1	1	1	1	1	1	1	1	1	1	1	1	1	1	1	1	1	1	1	1	1	1	1	1	1	1	1	1	1	1	1	1	1	1	1	1	1	1	1	1
220	CORE	Polyketide synthase / Multifunctional mycocerosic acid synthase membrane-associated mas	IQCR	NL_93B	NZ_LGRZ01000042.1	36491	34239	-	atggcctgccggcttcccggcgggatcgattccccgcaacgcctctgggaggcattgctgcgcggtgacgacctggtcggcgagattccggccgaccggtgggacgcggacctctactacgaccccgagcccggcgtgcccggccgttcggtcacccggtggggggcgttcctcgacgatgtcgggggcttcgactgcgacttcttcgggatgaccgagcgcgaggccaccgcggtcgacccgcagcaccggctgctgctggaaacgtcgtgggacgccatcgaacacgcgggcctggaccccgcgtcgctggccggatcgcagaccggcgtgttcgtcgggctgacgcacggcgactacgaactgctgtccgccgactgcggcgcggccgagggcccg…	1	1	1	1	1	1	1	1	1	1	1	1	1	1	1	1	1	1	1	1	1	1	1	1	1	1	1	1	1	1	1	1	1	1	1	1	1	1	1	1
221	CORE	Catalase-peroxidase KatG (EC 1.11.1.21)	P	Pt139	NZ_AFPC01000067.1	2159	4405	+	gtgtcatctgatacatccgccagccgcccaccccaaccggacaccaggacggccagcaaaagcgaaagcgaaaacccagcaatcccttcgccgcacccgaagtcgaatgcccccctgaccaaccgggactggtggcccaaccagatcgacgtgtccaggctgcacccccatgtcgccgaagccaatccgctgggcgaagacttcgactacgccgaggaattcgccaagctcgacgtcgaggcgctcaaggccgacgtgatctcggtgatgaccacctcgcaggactggtggcccgccgactacggccactatggtggcctgttcatccggatgagctggcatgccgcgggcacctaccgcatccacgacggccgcggcggcggcgggcagggcatgcag…	1	1	1	1	1	1	1	1	1	1	1	1	1	1	1	1	1	1	1	1	1	1	1	1	1	1	1	1	1	1	1	1	1	1	1	1	1	1	1	1
222	CORE	Carbon starvation protein A	T	E93	NZ_CP010114.1	737213	734970	-	gtggcaatcaccgagcgcgacgacggcgtcagctacgtgcacaccgaccacaacctgccacccgtcgccatcgtcgaccgctccccgatcacggcccggcaccggatcgtgttcgcggtcatcgcgttcgcccggggcgagccggtcaacgcggtgtggttcgtcgtcgcggcgatctgcagctacctgatcggattccggttctatgcccggctgatcgaacgcaagatcgtgcacccgcgcgacgatcacgccacgccggccgaaatcctggacgacggcgccgattacgtgccgaccgatcgccgggtgctgttcggccaccacttcgccgccatcgccggggccgggccgctggtcggcccggtgctggccgcccagatgggctacctgccgtgc…	1	1	1	1	1	1	1	1	1	1	1	1	1	1	1	1	1	1	1	1	1	1	1	1	1	1	1	1	1	1	1	1	1	1	1	1	1	1	1	1
223	CORE	Isocitrate dehydrogenase [NADP] (EC 1.1.1.42); Monomeric isocitrate dehydrogenase [NADP] (EC 1.1.1.42)	C	CLIJ623	NZ_AFHX01000194.1	7185	4948	-	gtgagcgccgagaagccgaccgtcatctacacgctgaccgacgaggcgccgctgctggcgacctacgcgttcctgccgatcgtgcgggccttcgccgaaccggcgggcatcgagatcaagaccagcgacatctcggtggcggctcgcatcctggccgagttccccgagcacctgaccgaagagcagcgggtgccggacaacctggccgagctgggccggctgaccaagctggccgacaccaacatcatcaagctgcccaacatcagcgcctcggtgccccagctgatcgccgccgtcaaggagctgcagggcaagggatacaagatccccgacttcccgcagagcccgaagaccgacgaggaccgcgagatccgcgagcgctacgccaagtgcctgggc…	1	1	1	1	1	1	1	1	1	1	1	1	1	1	1	1	1	1	1	1	1	1	1	1	1	1	1	1	1	1	1	1	1	1	1	1	1	1	1	1
224	CORE	POSSIBLE CONSERVED TRANSMEMBRANE ALANINE AND GLYCINE RICH PROTEIN	S	MAPK_JB16	NZ_CP033911.1	3726262	3724031	-	atgcgcaagctggtcggaagcgcgctggtcagcttgacgaccacagcactggccgcggtactcctggcgcccgccgcgacggcgagcccgatcggcgatgccgaggcggcgatcatggcggcctgggagaaggccggcggcgacacctccccgctgggcgcccgcaagggcgacgtgtatcccgtcggggacgggttcgcgctggacttcgacggcggcaagatgttcttcaccccggccaccggcgcgaaattcgcctacgggccgatcctggacaaatacgagtcgctgggtgggccggccggcagcgacctgggcttcccggccatcaacgaggtgccgggcctggccggtcccgacagccgggtggtcaccttctcggccagcgacaagccggtg…	1	1	1	1	1	1	1	1	1	1	1	1	1	1	1	1	1	1	1	1	1	1	1	1	1	1	1	1	1	1	1	1	1	1	1	1	1	1	1	1
225	ACCESSORY	Lead, cadmium, zinc and mercury transporting ATPase (EC 3.6.3.3) (EC 3.6.3.5); Copper-translocating P-type ATPase (EC 3.6.3.4)	P	MAP4	NC_021200.1	4749843	4752071	+	atgagcacaccgccacggcacgtcgacgaggggaccttccccgaccacaccgcctcaaccgctcgcatcgagctggagatcaccgggatgacctgcgcctcatgcgcggcccggatcgaaaagaagctgaacaagctggacggcgtcacagcgaccgtcaactacgccaccgagaaggccgcggtcagcgcgcccgcgagttacgacccgcaaacgctgatcaccgagatcgaaaacgccgggtacgccgccgccgtggcgaagccgtcgccgccgcgggacgacccggagctcgcctcgctgcgcaggcgcctggtcaccgccacagccctggccgggccggtgatcgccgtggcgatgattcccgcgctgcaattccagcactggcactgggcggcg…	1	1	1	1	1	1	1	1	1	1	0	1	1	1	1	1	1	1	1	1	1	1	1	1	1	1	1	1	1	1	1	1	1	1	1	1	1	1	1	1
226	CORE	ATP-dependent DNA helicase RecG (EC 3.6.4.12)	L	CLIJ644	NZ_AFNR01000062.1	131	2347	+	atggcctcgctgaccgaccggctggacttcgtggtgggagccaaggccgccgaacagctcgaggagttgttcggcatccgcaccgtcgacgacctgctgcgccactacccgcgcagctacaccgagggggcgagccgttggggcgccgacgacgagcggccgccggccggcgagcacatcaccatcatcgacacgatcaccgaaaccaagacgtggccgatgaagaagaccccgaagaaggtgtgccaccgcatcacgctcggtgcgggccgcaacaaggtgaccgccaccttcttcaacgcgaactacctgaaaaagggcctcaccgagggcaccaaggtgatgctctccggggaggtgggcttcttcaagaacgtcatgcagctcacccacccggcc…	1	1	1	1	1	1	1	1	1	1	1	1	1	1	1	1	1	1	1	1	1	1	1	1	1	1	1	1	1	1	1	1	1	1	1	1	1	1	1	1
227	CORE	Serine phosphatase RsbU, regulator of sigma subunit	KT	MAPK_JB16	NZ_CP033911.1	956392	954182	-	atgagtgatgacaacgactttcacgatcagtacgcccgcgcgctgcgcgcctatctggcgagccgcgacgaggccagcctggcggtcgggcacgagctgggccgccgcgccctgcaggagcagatcagcctgctcgagatcatcgagcagcacgtccggctggtcttcgagatctcgcaggacgtgcgcatcgacgcgccgatcgcactggagttcctgctgcagctgctggtcccgctggacgtcgcgacccggggattcatcgacggcaaccggcgctatgccgagcagcgggcccgcgccgaggggctggccgaccgcgacaaattccgcaacgcactggtgaattcgttgcaggaagggttcttcgtcgccgaccacgagggttcggtgatcgag…	1	1	1	1	1	1	1	1	1	1	1	1	1	1	1	1	1	1	1	1	1	1	1	1	1	1	1	1	1	1	1	1	1	1	1	1	1	1	1	1
228	CORE	Malate synthase G (EC 2.3.3.9)	C	MAPK_JJ1	NZ_CP033909.1	1649587	1647383	-	atgactgatcgcgtgtcggcggggaacctgcgcgtcgcccgagtgctttacgacttcgtgaacgacgaggccttgcccggcaccgacatcgacccggacagcttctgggcgggcgtcgacaaggtggtcaccgacctcacccccaggaaccaggagctgctgcgccgccgcgacgagctgcaggcccagatcgacaagtggcaccgccagcgcgtcatcgagccgctcgacatcgatgcctaccgcgacttcctcatcgaaatcggttacctgctgcccgaacccgaggacttcaccatcaccacctccggggtggacgacgagatcaccaccaccgcgggcccgcagctggtggtgcccgtgctcaacgcccggttcgcgctgaacgccgccaacgcc…	1	1	1	1	1	1	1	1	1	1	1	1	1	1	1	1	1	1	1	1	1	1	1	1	1	1	1	1	1	1	1	1	1	1	1	1	1	1	1	1
229	CORE	Acyl-CoA dehydrogenase (EC 1.3.8.1), Mycobacterial subgroup FadE6	I	MAPK_CN7	NZ_CP033428.1	3169465	3171666	+	atgccgatcgcgataaatcccgagcatcaagaactggccgattccgtgcgagcgctggtggcgcgcatcgccccgtccgagacgctgcacgaggcgatggagacggaggtcggcaacccgccgccgtactggcaggccgcggccgagcagggcctgcagggcgttcatctggcggaatccgtcggcgggcagggcttcggcgttctcgagttggccattgtgctcgcggaattcggctacggggcggtgccgggccccttcgtgccgtccgcgatcgccagcgcgttgatctccgcgcacgacccggacgccaaggcgctcgccgggctggcatccggcgccgagatcgccgcctacggcctgaattgctgcgcgctgaccgccacccggcagggcagt…	1	1	1	1	1	1	1	1	1	1	1	1	1	1	1	1	1	1	1	1	1	1	1	1	1	1	1	1	1	1	1	1	1	1	1	1	1	1	1	1
230	CORE	Adenylate cyclase (EC 4.6.1.1)	T	NL_95A	NZ_LGSA01000018.1	65677	63482	-	ttgaccacgagcgaactcaccgacgccgaatcggacatcgcgcccgccccggcgccgcaacccgcaaagcgcacccggcgaaccccgctgcgcagccggttccggttcggcatccagtccaaaatcctgatcaccatgctgctgtcgagcatcctgggggtcgcggtgatcgggctcatcggcgcggtgtcggggcgcaacgcgttgcgccaggtcgagtccgagcggttgatcgagctgcgcgaggggcagaagcgcgcggtgcaggcgctgtttcgggaggtgacgaactcactgatcgtctggagcggtggtttcaccatcaacgaggcgactgcggcgctcactgccggcttcgcccgactggccaatgcgaccatcacgccggcccaacagcag…	1	1	1	1	1	1	1	1	1	1	1	1	1	1	1	1	1	1	1	1	1	1	1	1	1	1	1	1	1	1	1	1	1	1	1	1	1	1	1	1
231	CORE	1,4-alpha-glucan (glycogen) branching enzyme, GH-13-type (EC 2.4.1.18)	G	NL_96E	NZ_LGSD01000049.1	12078	9883	-	atgagccacgccgatcaactcgctcggacgcacctggcgcccgatcctgcggacctgtcgcgcctggtcgccggcacccaccacgacccgcacggaattctgggggcccacgaatacggcgatcacaccgtcatccgggcgttccggccgcacgcgaccgaggtcgccgcgctggtcggcggcgaccggttcgcgatgcagcacatcgaatccggccttttcgcggtggccctgcccttcacgaacctgatcgactaccggctacagatcacctaccccgactccgagccctacgtcgtcgccgacgcctaccgcttcctgcccaccctgggcgaggtcgacctgcacctgttcggcgaggggcgccacgagcggctctgggaagtccttggcgcgcat…	1	1	1	1	1	1	1	1	1	1	1	1	1	1	1	1	1	1	1	1	1	1	1	1	1	1	1	1	1	1	1	1	1	1	1	1	1	1	1	1
232	CORE	Adenylate cyclase (EC 4.6.1.1)	T	S397	NZ_AFIF01000150.1	28268	26076	-	atggcgcggcgctcgagggagcagcccgcaccggacccgcagcagccggctcggcaggccggacgccgccggccggggctgtcgtggatcagcatccagtccaaggtgatggtgatgctgttggtgtccagcctggcgtcgctcggggtgatcgggacggtcgagtacgtcgcggcgcgcaatgcgctgcagccggccgcgtccgagcggatggtgcagcttcgcgaggcacagaagcgggccatcgagacgctgttctcggacctgtcggactcgctggtggtctacagccgcggatccaccgcgttggaggcggtgcaggcgttcaccgccggcttcgaccagttggccaacgcgcccgtggatcccgcgcagcaacgggcgctggtggacttctac…	1	1	1	1	1	1	1	1	1	1	1	1	1	1	1	1	1	1	1	1	1	1	1	1	1	1	1	1	1	1	1	1	1	1	1	1	1	1	1	1
233	CORE	Polyphosphate kinase (EC 2.7.4.1)	P	CLIJ644	NZ_AFNR01000481.1	5459	7648	+	atgcgccatgatcgcaatgtgactgaaatcgacgctgagactcgacccgacgagaacctgtggcattcgggcgactcggccgtgggggcgccacccgcggcgaccccggccgcgatgaccgacctgccggaggaccgttatctcaaccgggaactgagctggctggatttcaacgcccgggtgctggcgctggccgacgacaactcgctgccgctgctggaacgggccaagttcctggccattttcgcctccaacctcgacgagttctacatggtgcgggtcgccgggctgaagcggcgcgacgagatgggcttgtcggtgcgctcggccgacgggttgacgccgcgcaaacaactcgccctgatcggcgagcacacccagcggatcgcgacccggcac…	1	1	1	1	1	1	1	1	1	1	1	1	1	1	1	1	1	1	1	1	1	1	1	1	1	1	1	1	1	1	1	1	1	1	1	1	1	1	1	1
234	CORE	Rhomboid family protein	S	S397	NZ_AFIF01000052.1	85319	87502	+	gtgatcggctccgatcccggcttgctgcggctgcgcatggcgactcggaccacggccgcgctcgggctgtcactgctggcgctgtggctgctgaccagggcgacgggacagccgttgaccgtcgcgttgctgggtgtggtgatcaccatggtcgcgtcgcgctcggtcaacgagcccgatccgcgccagcagcggatcaccatggcgctgttgccggttccggccgcggtggccatcacggccgctgcggtgctggcgccgcacccggtggccggcgacgtggtgttcgtgctgattgtgttcgcggcggcctacattcgccgcttcggcgcgcggggccgcgcgctgggcatggtcgcgttcatgtcctacttcttcacgctgtatctgcgtgcccgg…	1	1	1	1	1	1	1	1	1	1	1	1	1	1	1	1	1	1	1	1	1	1	1	1	1	1	1	1	1	1	1	1	1	1	1	1	1	1	1	1
235	CORE	Probable cation-transporting P-type ATPase C (EC 3.6.3.-) (Metal-transporting ATPase Mta72)	P	NL_95A	NZ_LGSA01000013.1	27873	30053	+	atgaatctcgcgtcggtccgcgccatcggcgacgagggcctgacgaaagaccctgcgctgcaagtcatgtcggatgcggccggacggatgcgggtgtcggtcgggtgggtgcgcgccgactcgcggcgcgccgtggcggtcgaagaggcggtggccaagtgcgacggcgtgcgggtggtgcacgcctacccgcgcaccggctcggtggtcatctggtattcaccgcggcgctgcgaccggtccgcggtgctggccgccatcggcgaggccgcccacgtcaccgccgagctgatcccggcccgcgcgccgcactcctcggagatccgcaacgccgacgtgctgcgcatggtgatcggcggcgcggcgctggccctgctcggcgtgcgccgctacgtgttc…	1	1	1	1	1	1	1	1	1	1	1	1	1	1	1	1	1	1	1	1	1	1	1	1	1	1	1	1	1	1	1	1	1	1	1	1	1	1	1	1
236	CORE	4-alpha-glucanotransferase (amylomaltase) (EC 2.4.1.25)	G	TANUVAS	NZ_CP015495.1	1643412	1641241	-	gtggacgaatccgggcagcaagatggcggtatgacagaactcgcgccgtcgctgatcgaactcgcccgcagatacggcatcgcgacggattacgaggactggaccggccgccgggtgcgggtgcccgagaccaccctcacggcggtgctggccgcgctcggcgtggccgccggcaccgagcaggaacgcaacgacgcgctgaccgccaagctgcgcgcgtactgggcgcgccggttgcccgcgaccatcgtcgggcggaccggtgagcagatccggttctgggggcacgtcacccacggcgatcccgccgaggtgtgggtgcggctggaggacggcaccgtgcgcgacggcgtcgaacaagtcgacaacttcaccccgccgttcgacctggacggccgc…	1	1	1	1	1	1	1	1	1	1	1	1	1	1	1	1	1	1	1	1	1	1	1	1	1	1	1	1	1	1	1	1	1	1	1	1	1	1	1	1
237	CORE	Cell division-associated, ATP-dependent zinc metalloprotease FtsH	MDOT	Env210	NZ_AGAO01000353.1	1415	3583	+	gtgaccggttccggctcggcgcgtcaactcacgctgaccgcccggctgaacacctcggccgtcgactcccgtcgcggcgtcgtccgcctgcacccgagtgccgttgcggcccttggcattcgggagtgggacgcggtgtcgctgatcggttcgcgcaccaccgcggcggtggccggcctggccggccccgaaataccctccggcaccgtgttgctcgacgacgtgacgctgtccaacgccggcctgcgcgacgggaccgccgtggtggtcagcccggtcaccgtgtacggcgcgcggtcggtgaccctgtccggctcgccgctgaccacccggtcggtgtcaccggtcacgttgcgtcaggcgctgctgggcaaggtgctcaccgtcggcgacgcggtg…	1	1	1	1	1	1	1	1	1	1	1	1	1	1	1	1	1	1	1	1	1	1	1	1	1	1	1	1	1	1	1	1	1	1	1	1	1	1	1	1
238	CORE	Excinuclease ABC subunit B	L	MAPK_JJ1	NZ_CP033909.1	1370524	1372692	+	atggcatttgccacggaacatccagtagtcgcgcattcggagtaccgcccggccgaggaggccgtcgaagggttggtgcgggccggcggccgcttcgaggtggtcagcccgcacgcgccggccggtgaccagccggccgccatcgacgagctcgagcgccgcatcagggcgggggagcgcgacgtggtgctgctcggggccaccggcaccggcaagtcggccaccaccgcctggctcatcgagcggctgcaacggcccacgctggtgatggcgcccaacaagacgctggccgcccagctggccaacgaactgcgagagatgttgccgcacaacgcggttgaatacttcgtgtcgtactacgactactaccagcccgaggcgtacatcgcgcagaccgac…	1	1	1	1	1	1	1	1	1	1	1	1	1	1	1	1	1	1	1	1	1	1	1	1	1	1	1	1	1	1	1	1	1	1	1	1	1	1	1	1
239	CORE	Uncharacterized protein Rv3311	M	MAPK_CN7	NZ_CP033428.1	3494626	3492458	-	gtggccgcggtggcgctggcggccagcccgttgacaccgcgcaccagccttgcggcagcggccattccgcaaccgtcgcacatcgtgatcgtggtggaggaaaaccgttccgagagcggcatcatcggcaacaagtcggcgcccttcatcaccgcgctggccgcgtccggcgccaacatgacccagtcgttcgccgaaacccaccccagcgagcccaattacctggcgctgttcgccggcaacacgttcggggtgaccaaggacctgtgcccggtcaacgccggcgccgcacccaacctggggtccgaattgctcgccgccggttacacattcgtcggctacgccgagggcctgccgtccccgggctcaccggtgtgtagtgcgggcaagtacgcgcga…	1	1	1	1	1	1	1	1	1	1	1	1	1	1	1	1	1	1	1	1	1	1	1	1	1	1	1	1	1	1	1	1	1	1	1	1	1	1	1	1
240	ACCESSORY	Ferrous iron transport peroxidase EfeB	P	JIII_386	NZ_NKRI01000004.1	282796	284964	+	atgcagggcgtattcggcgtattcatcggcacgtttctcatcggtctgcgtgaaggcctcgaggcgtcactgatcgtgagcatcgtcgccgccttcctcaagcgaaacggacagaccctgcgcccgatgttcgccggcgtcgcggtggcggtgctgctcagcgtcgcggtgggcgtcggcctggacctgctggcgaccagcctgccgcaggcccagcaagagatgatggaaaccgtcatcaacgccgtcgccgtggtgttcgtgacctcgatgatcatctggatgaaccgcaacgccgcgcagctcaagggtgaactcgagcgcgaagcccgccaggcggtccaccgcggcggggccctggccctgggcgccatggccttcctcgccgtcctcaaggag…	0	1	1	1	0	0	0	1	1	1	0	0	1	0	0	1	1	1	1	1	1	1	1	1	0	0	0	0	0	0	0	0	0	0	0	0	1	1	1	1
241	CORE	Acyl-CoA dehydrogenase (EC 1.3.8.1), Mycobacterial subgroup FadE22	I	NL_93B	NZ_LGRZ01000001.1	40445	38280	-	atgggtatcgcactgaccgacgaccatcgtgaactcgccgaggtggcccgcgggtttctgacgtcgcagaaggcgcgctgggcggcgcggtcgctgctggatgccaccgacgagccgcggcccgggttctggccgaacctggtcgagctgggctggctcggcctgcacatcgacgaagagtacggcggctccggcttcgggctgcccgaactggtcgtggtcgtcgaggagctcggccgcgcggtggcgcccggcccgttcgtgccgaccgtcatcgcgtcggcggtgatcgccaaaaacggtacggcagaacagaagtcgcggctgttgcccggcttgatcgacggaaccgtcaccgcgggtatcggcctggacagccgggtgcggctgggcgacggg…	1	1	1	1	1	1	1	1	1	1	1	1	1	1	1	1	1	1	1	1	1	1	1	1	1	1	1	1	1	1	1	1	1	1	1	1	1	1	1	1
242	CORE	O-antigen acetylase	M	NL_95A	NZ_LGSA01000005.1	16750	18915	+	atgcagaccccgtccccgtccccagcaccggtcgccgccgccgatccgggcacctcgggagcgcgcacgccggggtctcgcgggttctaccgctacgacctcgacggcttgcgcggcatcgccatcgccctggtcgcggtgttccacatctggttcggccgggtttccggcggcgtcgacgtgttcctggcgctgtccggattcttcttcggcggcaaggtcattcgcgccgcgctgaaccccgcggtggcgctctcgccggtggccgaggtgatccggctggtccgtcgtttggttccggctctggtggtggtgctggccggctgcgcggtgctgaccatcctggtgcagcccgagacgcgctgggagaccttcgccgaccagagcctggccagtctc…	1	1	1	1	1	1	1	1	1	1	1	1	1	1	1	1	1	1	1	1	1	1	1	1	1	1	1	1	1	1	1	1	1	1	1	1	1	1	1	1
243	CORE	Ribonucleotide reductase of class Ib (aerobic), alpha subunit (EC 1.17.4.1)	F	CLIJ623	NZ_AFHX01000186.1	1455	3620	+	gtgtcaccaaccgtcgctgcagagcctgtaaccgccggcgctcatggcttgcccgacgaaacggactaccatgcgctgaacgcgatgctgaacctgtacgacgcggacggcaagatccagttcgacaaggacgtcctcgccgcgcgccagtactttctgcagcacgtcaaccagaacaccgtcttctttcacaatcaggacgagaaactcgactacctgatccgcgaaaactattacgagcgtgaggttctcgaccagtactcgcgcaacttcgtcaagtcgttgctggaccgcgcctacgccaagaagttccgcttcccgacctttctcggcgccttcaagtactacacctcctacacgctgaagacgttcgacgggaagcgctatctggagcgcttc…	1	1	1	1	1	1	1	1	1	1	1	1	1	1	1	1	1	1	1	1	1	1	1	1	1	1	1	1	1	1	1	1	1	1	1	1	1	1	1	1
244	CORE	Protease II (EC 3.4.21.83)	E	E93	NZ_CP010114.1	3535667	3533505	-	atgaccgagacccacctggccacctccgtgccgcccgtcgccaagcgggtggacacccgccgcgagcatcacggcgacgtcttcgttgacccctacgagtggttgcgggagaagaccgaccccgacgtcatcgcccacctcgaggcggagaacgactacgcggaccggatgaccgcccacctggcgccgctgcgccagcagatcttcgacgagatcaaggcgcgcaccaaagagaccgacctgtccgtgccgacccggcagggccggtggtggtactacgcccgcacctatgaaggcaagcagtatcgcgtccaatgccgttgtcccgtagccgatcccgatgactggaatccgccgaacctggacgaggacaccgagatcccgggcgagcagatcatg…	1	1	1	1	1	1	1	1	1	1	1	1	1	1	1	1	1	1	1	1	1	1	1	1	1	1	1	1	1	1	1	1	1	1	1	1	1	1	1	1
245	CORE	O-antigen acetylase	M	MAP4	NC_021200.1	4472691	4470529	-	atgacaccccggccggaatcgctcgccagcagcccacagcccgtggagcggcggggctcccgaaggggattccggcccgacatcgagggactgcgcgccgtcgcggtgatcgccgtggtgctctaccacgccggcattcccgggatcggcggcggctacatcggcgtggacgtcttcttcgtcatctccggcttcctcatcaccggcctgctcttccgggaagcgtccaccaccaataccgttgcgctgggccggttttacggtgcacgggcccgtcgcctgctgccggccgcggccatcgtcggcaccgtcaccgccatcggcgcggccgcggtgctgccgccgctgcaggcccgcagtgtgttcctcgacggcgtcgccagcgccctgtacgtcggc…	1	1	1	1	1	1	1	1	1	1	1	1	1	1	1	1	1	1	1	1	1	1	1	1	1	1	1	1	1	1	1	1	1	1	1	1	1	1	1	1
246	CORE	Elongation factor G-like protein TM_1651	J	MAPK_JJ1	NZ_CP033909.1	3876178	3874016	-	atggcggacaagacaactacttcccaaggcgcgggaaacgctcctaccgccaagagtccgggcgagattcgcaacgtcgtgctggtgggaccgtcgggcggcggcaaaaccactctggtcgaagcgctgctggtcgccgccggggtgttgaaccgccccggctcggtcgccgacggcagcacggtctgcgactacgacgaggccgagatccgccagcaacggtcggtgggggtcgccgtggcgtccctgtcgcacgacggcgtcaaggtcaacctggtcgacacacccggatacgccgacttcgtcggcgagctgcgcgccgggctgcgggccgccgactgcgcgctgttcgtgatcgcggccaacgagggtgtcgacgagcccaccaaactgttgtgg…	1	1	1	1	1	1	1	1	1	1	1	1	1	1	1	1	1	1	1	1	1	1	1	1	1	1	1	1	1	1	1	1	1	1	1	1	1	1	1	1
247	CORE	2-succinyl-5-enolpyruvyl-6-hydroxy-3-cyclohexene-1-carboxylic-acid synthase (EC 2.2.1.9)	H	C4A4	NZ_MWPB01000013.1	194643	196802	+	gtgaacccctcgacgacccaggcccgcgtcgtcgtcgacgagctgatccgcggcggtgtccgcgatgtggtgctgtgccccggttcccgcaacgccccgctggccttcgcgctggccgacgccgaccgcgccggccggatccggctgcacgtgcgcatcgacgagcgcaccgccggctatctggccatcggcctggccatcgcggccggcgctccggtgtgcgtcgcgatgacctcgggcaccgcggtggccaacctgggcccggccgtggtggaggccaactacgcgcgggtgccgctgatcgtgctgagcgccaaccggccctacgaactgctgggcaccggcgccaaccagaccatggagcagctgggctacttcggcacccaggtccgggccgcc…	1	1	1	1	1	1	1	1	1	1	1	1	1	1	1	1	1	1	1	1	1	1	1	1	1	1	1	1	1	1	1	1	1	1	1	1	1	1	1	1
248	UNIQUE	hypothetical protein	S	C4A4	NZ_MWPB01000031.1	76463	78619	+	gtgaccgttcgcctcgaagacctggccgagccgcagttcagcgccgagggccaacagatcctggacatgatggccgcgatggccccgcagtgcccgctggatgccgacgcgctgcacgcccaggccagcgccgacaccggcctgcacgacttcgggcccgacgactaccgggagcgcctcgccgtctacctgaccgcgctgcgcgaaatcgacgggctgcacgccgccgggacggtcaacttctacggtcagctgctgcagatcctcaagaaccggctgctgctgaccgacctgctcaagcgccatcccgagatccacgacatcgaactgcactccccggtggtgatcgccgggctgccccgcaccggcaccacccacctgcacaacctgctggccgcg…	0	0	0	0	0	1	0	0	0	0	0	0	0	0	0	0	0	0	0	0	0	0	0	0	0	0	0	0	0	0	0	0	0	0	0	0	0	0	0	0
249	CORE	putative membrane protein	S	FDAARGOS_305	NZ_CP022095.2	1010247	1008094	-	atggtgagccagagcagcgacgacaccccgaccggccccatcgccggccagccccggcaaccggcggcgcgccgcatcatccggtcgcacgccaccggcgccacgccgccgcccggcccggcgaccaccggccggcgcgtcgccgccgacctgaccgcggtggcgctgctgctcgccgcggtgttgctgccgtggaacctctacttcggcgtcggcatcccggacagcaacccgatcgtgttcacggtcctggtcgcggtgacggcgctggcgctggccgcgctcgcggtggccggttcctggcgggcgggcggcgcccggttcgacccggcccgggcggcccggcttcggttggcgctcaacgtcccctacctgcttttggtgctcgccttcgtcggg…	1	1	1	1	1	1	1	1	1	1	1	1	1	1	1	1	1	1	1	1	1	1	1	1	1	1	1	1	1	1	1	1	1	1	1	1	1	1	1	1
250	CORE	Limit dextrin alpha-1,6-maltotetraose-hydrolase (EC 3.2.1.196)	G	NL_93B	NZ_LGRZ01000001.1	199521	197371	-	atgacctctgcaaaggctgccgctcccacgcccaccggagaggtgtggcctggcaaggcctacccgctgggcgccagctacgacggcgccggcaccaacttcgccgtgttcagcgaggtggccgagcgggtcgagttgtgcctgttcgacggcgacggcaccgagagccgggtggcgctgcccgaggtcgacggcttcgtctggcacgcctacatccccggcatcgaaccggggcagcgctacgggtatcgggtacacggcccctacgacccggcggccgggcagcggtgcaacccgaacaagctgctgctggacccgtattcgaaggcggtcgacggcaccttcgagtggaaccagtcgctgttcggctacaacttcggtgacccggacagccgcaac…	1	1	1	1	1	1	1	1	1	1	1	1	1	1	1	1	1	1	1	1	1	1	1	1	1	1	1	1	1	1	1	1	1	1	1	1	1	1	1	1
251	CORE	Potassium-transporting ATPase B chain (EC 3.6.3.12) (TC 3.A.3.7.1)	P	S397	NZ_AFIF01000030.1	4549	6699	+	atgaccgtgaccgcgatcgacccggccgagcaggcgcatccggcgccgtcggccggcaccaagcgggtgcagggcggcctgctcgacccgaagatgctgtggcgctccaccccggacgcgctgcgcaaactcgacccgcgcacgctgtggcgcaacccggtgatgttcatcgtcgaaatcggcgcggcgtggagcacggtgttggcgatcgtcggcccgacctggttcgcctggctgaccgtgatctggctgtggctcaccgtgctgttcgccaacctcgccgaggcggtggccgagggccggggcaaggcccaggcagaaaccctgcgccgggccaaaacccagaccatggcgcggcgcctgcgcgactgggcgcccggctcgaccgggatcgaggag…	1	1	1	1	1	1	1	1	1	1	1	1	1	1	1	1	1	1	1	1	1	1	1	1	1	1	1	1	1	1	1	1	1	1	1	1	1	1	1	1
252	CORE	Enoyl-CoA hydratase [isoleucine degradation] (EC 4.2.1.17) / 3-hydroxyacyl-CoA dehydrogenase (EC 1.1.1.35) / 3-hydroxybutyryl-CoA epimerase (EC 5.1.2.3)	I	4B	NZ_AGAM01000207.1	10862	8715	-	atggcagagaacaccatcaagtgggacaaggacgccgacggcattgtcacgctgacgctcgacgacccgaccgggtcggccaacgtgatgaacgagcactacaaggaatcgatgcacaacgccgtcgaacgccttgtggcagagaaggattcgatcaccggtgtggtgatcaccagcgccaaaaagacgttcttcgccggcggtgacctcaagagcatgatcaacctcggcccggagaacgccggtgaggcgttcgacaccgtcgaggccgtcaagcgcgacctgcgcgcgctggagacgctcggcaagccggtggtggccgccatcaacggcgcggcgctgggcggcgggctggagatcgcgctggcctgtcaccaccggatcgccgcggacatcaag…	1	1	1	1	1	1	1	1	1	1	1	1	1	1	1	1	1	1	1	1	1	1	1	1	1	1	1	1	1	1	1	1	1	1	1	1	1	1	1	1
253	CORE	Limit dextrin alpha-1,6-maltotetraose-hydrolase (EC 3.2.1.196)	G	2015WD_1	NZ_LKUS01000169.1	6311	8455	+	gtgcctaccgtctggccgggcagcccctacccgctgggggcgtcctacgacggcgccgggacgaacttctccctgttctccgagatcgccgagaaggtcgagttgtgcctgatcgacagccgcggcgccgagacccggattccgttggacgaggtcgacggctacgtctggcacgcctatctgcccaacatcaaccccggtcagcgctacgggtttcgcgtctacggaccgttcgaaccgtcggccggtcaccgctgcgaccccagcaagctgttgctcgacccgtacggcaaggcttttcacggcgacttcacctacggccaggcgttgttctcctatgacctcaaggccgtcgcggccggcggcgacgacgccgaccccgggatcccgcccatggtc…	1	1	1	1	1	1	1	1	1	1	1	1	1	1	1	1	1	1	1	1	1	1	1	1	1	1	1	1	1	1	1	1	1	1	1	1	1	1	1	1
254	ACCESSORY	AAA-ATPase, domain of unknown function, and LuxR DNA-binding domain	K	MAPK_CN4	NZ_CP033910.1	3315155	3313017	-	gtgccgattcgatggaacgtcccccgacaggcgacggccgccgagcggctggacgcggcgttggccgacaccgccgccgcggccggggcggtggtcctgggccccgacggcatcggcaaatccaccttggcgcgggtggccgccgagcggttcgccgccgcgcaccccggcacccgggtccgctgggtgaccggcacgccgaccgaacgcgcggtcccgttcggggcgttcagccacctggtgcggatcgccgagatcggcaagccggccgcgctgctgcgggccgcccgggcctcactcggcgacgccggcctgctgctggtcgtcgacgacgcccaccagctggacgtgctgtcggcgaccctggtgtaccagctggcccgcgccggcgcggcgcgg…	0	1	1	1	1	1	0	0	1	1	1	1	1	0	0	1	1	1	0	1	1	1	1	1	1	1	1	1	1	1	1	1	1	1	1	1	1	1	1	1
255	UNIQUE	Nitrite reductase [NAD(P)H] large subunit (EC 1.7.1.4)	C	C4A4	NZ_MWPB01000014.1	80388	78250	-	atggtcggacaccggttcgtggaggcgctgcgcgcccgcgacaccgagggccgttggcgcatcacggttttcgccgaggaggctgacgccgcctacgaccgggtggggctgacttcgtacaccgagagctgggaccgcgcgctgctggcgttgcccggcaacgactaccagggtgacccgcaggtccggctggtgctcaaccagcgggtcaccgaaatagaccgcgcgacaaagtcagtggtgaccgccgacggtcagcggcaccactacgacaccctggtcctggccaccggttcctacgccttcgtgccgcccgtgcccggccacgagctgcctgcctgccacgtctaccgcaccctcgacgacctcgacgccatccgcgccgacgcccagcgtgcg…	0	0	0	0	0	1	0	0	0	0	0	0	0	0	0	0	0	0	0	0	0	0	0	0	0	0	0	0	0	0	0	0	0	0	0	0	0	0	0	0
256	CORE	Enoyl-CoA hydratase [isoleucine degradation] (EC 4.2.1.17) / 3-hydroxyacyl-CoA dehydrogenase (EC 1.1.1.35) / 3-hydroxybutyryl-CoA epimerase (EC 5.1.2.3)	I	S397	NZ_AFIF01000168.1	98854	100986	+	ttgagtgacagcattattggctgggacaaggacgccgacgggatcgtcacgctgacgatcgacgaccccgacaacagcgccaacatgctcaccgatgcctacgtcgagcagatgggcgcgatgatcgaccggctcgaggccgaggtcgacgagaccaccggtgtggtgatcacctcgggtaagtccacgtttttcgccggcgccgatctgacccagatccgcagcgccggacccgagcacgcgcagcaactgttcgacggctccacggcgatcaaacgtgatctgcgtcggctggagacgctgggcaaaccggtcgtcgccgcgatcaacggcgccgcgttgagcggcgggctggagctggcgctggccacccatcaccgcatcgcggccaacgtggcg…	1	1	1	1	1	1	1	1	1	1	1	1	1	1	1	1	1	1	1	1	1	1	1	1	1	1	1	1	1	1	1	1	1	1	1	1	1	1	1	1
257	CORE	Molybdopterin biosynthesis protein MoeY	HC	NL_95A	NZ_LGSA01000015.1	33334	35463	+	atgcatgagtccgccgtatccgcctatgccgcgcaacttctcgacgccgacaaccccgacgacatgccggagttgcagcggctgcaaggcgatccgaacgtggaattcatcgatcggctcgacacgcagatggccaacctcgccaacctgcgtcccgcaccgcctcccgagcttctcgcggagcccggccgatgggcctactacccatggcgacgcgccgtcgtggcggtgctcggcccccgcgggtaccgtgccgtgcgcctggaccgcaaccgcaacaacatcacttccgcggagcaggaccggctcgctacgctccgggtcggggtggccggcctgagcgtcggccacgtcatcgcgcacaccctggccgcgcagggattgtgcggccggcttcgg…	1	1	1	1	1	1	1	1	1	1	1	1	1	1	1	1	1	1	1	1	1	1	1	1	1	1	1	1	1	1	1	1	1	1	1	1	1	1	1	1
258	CORE	Acyl-CoA dehydrogenase (EC 1.3.8.1), Mycobacterial subgroup FadE34	I	TANUVAS	NZ_CP015495.1	519431	521554	+	gtggtagcgaccgtcaccgacgagcagttcgccgcgcgcgccctggtgcgcgactgggcccgcaacgccagcaccgggcccggcgggaccgccgccatccgcgacgtcgagcagggcaaccccgacgcctggcggccggtcttcgcccggctggccgagctcggcattttcggggtggcggttcccgaagaggccggcggggcgggcggcagcgtcgaggacctgtgcgccatggtcgaggaggcggccaaggcgctgatcccgggtccggtcgccaccaccgcgctggccaccctggtggtctcggatgccgagttgctggccgcgctggccgccggcgagcggttcgccgggctggcgctgcagggcgacatcaccttcgacggggcggcgtcgacg…	1	1	1	1	1	1	1	1	1	1	1	1	1	1	1	1	1	1	1	1	1	1	1	1	1	1	1	1	1	1	1	1	1	1	1	1	1	1	1	1
259	CORE	Phosphoenolpyruvate synthase (EC 2.7.9.2)	R	NL_95E	NZ_LGSC01000012.1	38460	36337	-	gtgcacatcctggttaccgacgccaccggcgcactcgggcggctggtcgctgggcagctgatcgcggccgggcacaccgtcaccggaattgctgagctgccgcacccctgcctggaccgcaacgtcgaattcgtttgcgcgccgctgcgcgaccgggtgttgcgcgagctgaccgacgaggccgacgcggtcatccacctggccccgatcgaccccaccgcgcccggcaacgccgccatggacgggctggcgcgcgtcaccgacgccgccgcccgggccgggtcccggctgttgttcgtgtcgcaggccgccggccggcccgagctgtatcgaccggccgaggacctggtggcctcgagctgggggcccagcgtggtggtccggatcgcgccgccggtc…	1	1	1	1	1	1	1	1	1	1	1	1	1	1	1	1	1	1	1	1	1	1	1	1	1	1	1	1	1	1	1	1	1	1	1	1	1	1	1	1
260	CORE	Glycogen debranching enzyme	G	JII_1961	NZ_CP022105.1	855114	857234	+	atgagcgtggcgacggccttcaacggcggcgcgccggcgcagatcgggtccggcggcgacgccgtgaccctggtcgagggcggaacgttctgcctgtccaaccggcacggcgacgtgccggtcggcacctcctacggcctgttcttccgggacgcgcgggtgctgtcccgctgggagctgcgggtggacggccaagtcgccgaggcgttgtcggtggaggcgacggaggcgttcgccgcccagttcatcctgcgccgggcaccgcggtcgggactcgccgacagcaccctgttgatcgtgcgcgagcggttggtcgccgacggactgcgggaaaccatttcgctgcacaacctcgacaaggaaagcacggtggtgtccctggagctgcacgccgacgcc…	1	1	1	1	1	1	1	1	1	1	1	1	1	1	1	1	1	1	1	1	1	1	1	1	1	1	1	1	1	1	1	1	1	1	1	1	1	1	1	1
261	CORE	Catalase KatE-intracellular protease (EC 1.11.1.6)	PR	Env210	NZ_AGAO01000056.1	24508	22388	-	atggccaccgaccacacttcgggtgcgcccgatcccaagcagcgcgatctggagtccgcgcggttccgccgcgacaccggatacctgaccacgcagcagggcgtgcgcgtcgaccacaccgacgatgcgctcaccgtcggcgagcggggtccgacgctgctggaggatttccacgcccgggagaagatcacccacttcgaccacgagcgcatcccggagcgtgtggtgcatgcgcgcggggccggcgcctacggctatttcgaaccgtacgacgaccggttggcgcagtacacggcggcgaaatttctgacctcgccgggcaccaggacgccggtgttcgtgcgtttttcgacggtcgccggatcgcgcggttcggccgacaccgtccgcgacgtgcgc…	1	1	1	1	1	1	1	1	1	1	1	1	1	1	1	1	1	1	1	1	1	1	1	1	1	1	1	1	1	1	1	1	1	1	1	1	1	1	1	1
262	CORE	Cell envelope-associated transcriptional attenuator LytR-CpsA-Psr, subfamily A1	M	MAPK_JJ1	NZ_CP033909.1	619334	617217	-	atgagtgacgccgagagcgacggcactcgtaacggtcggcacggaccgggcgcggctcgcgttcaaccgatcccggtcggcccgtcgcccagcttggccgccgctccctgggagcgcttcttcgaacccccgcccgacgaccgcctgcaccggtggcggccggacgccgccgccctcgagcccgtcgccgcacccgaggacgacgacgagccgggcggatgccacaccggcggcggcgtcaccgtcgccgatctgatcgccaaggtcggcgccccgaaccggcccgtgcaccgtcgcgcggctccggaggagaccgagccgatcgaacccgagcctgtcgaacccgagcccgtcggatccgagccgcctgggcccgcgtcggggctgccgctcgagctg…	1	1	1	1	1	1	1	1	1	1	1	1	1	1	1	1	1	1	1	1	1	1	1	1	1	1	1	1	1	1	1	1	1	1	1	1	1	1	1	1
263	CORE	beta-glucosidase (EC 3.2.1.21)	G	E1	NZ_CP010113.1	186614	184497	-	atgaaagatccggacgagcgggcgcgcacaatcgaggcccagatgaccgacgacgagcggttctcgctgctggtcgcggtgatgggcgccggcgacatgtggccggtgcgcgacgagcgcatcccggcggacgtgccgatgagcgcgggttacgtgccgggggtgccgcgcctcggcgttccgccgctgctgatgagcgacgccggactgggtgtcaccaaccccggctaccgtccgggcgacaccgccaccgcgcttccggccggcatggcgctggccgccaccttcgatccggcgctggcccgcgccgcgggcgaactgatcggccgggaagcccgcagccgcggattcaacgtccagctggccggggcgatgaacctggcccgcgacccgcgcaac…	1	1	1	1	1	1	1	1	1	1	1	1	1	1	1	1	1	1	1	1	1	1	1	1	1	1	1	1	1	1	1	1	1	1	1	1	1	1	1	1
264	CORE	Acyl-CoA dehydrogenase	I	CLIJ644	NZ_AFNR01000441.1	1	2112	+	gcggggggcccccgccagcggagtcgagaggaatcggtcggtgcggccatcgccagtgacagtgcggccgtcctcatgaccctggggttgagtccggagcagcaggagctcggcgacgccgtcgggcagttcgccgcccgcaacgctcccatcgccgccacccgggacagcttcgccgagctcgccgcgggccggctgccgcgatggtgggacggcttggtcgccaatggttttcacgccgtgcacctgcccgaggagctgggcggtcagggcggccggctgatggacgccgcctgcgtgctggagtcggcgggcaagtcgctgttgcccggtccgctgctgccgacggtggccgcaggcgcggtcgcgctgctggccgacccggcaccggccgcgcgg…	1	1	1	1	1	1	1	1	1	1	1	1	1	1	1	1	1	1	1	1	1	1	1	1	1	1	1	1	1	1	1	1	1	1	1	1	1	1	1	1
265	CORE	ABC transporter, substrate-binding protein (cluster 3, basic aa/glutamine/opines) / ABC transporter, permease protein (cluster 3, basic aa/glutamine/opines)	ET	MAPK_JJ1	NZ_CP033909.1	4838648	4836537	-	acctatcagggcggtcgcgacgacctgctgccgttctacgaggacgagacgtcggccattcaccggcgcgatcccgaagcggcgcgcgcggcgtgcgtcgagcgctcctaccggatggcccagacgatgctgggcgagctgtttcgccgccgggtgttacgccgcccgacgatgccggccgcgtcgttgccggcccgctgccggtgctggccgacgcggacaccatctgcggcggggcgtcgctggccctgtagcaccggctctggcgggccgcgccgccgaccagtcgatacggtggcagtgatgaatttgcccgtgggccggcgcggcacgcgccggggaaagctactcgcactgaccgcgaccgtgctgatggtgtgcgggtcgtcggcgctgctg…	1	1	1	1	1	1	1	1	1	1	1	1	1	1	1	1	1	1	1	1	1	1	1	1	1	1	1	1	1	1	1	1	1	1	1	1	1	1	1	1
266	CORE	Translation elongation factor G	J	A3	NZ_MWQD01000001.1	163457	161352	-	gtggcacagaaggacgtgctgaccgacctgaccaaggtccgcaacatcggcatcatggcgcacatcgacgccggcaagacgacgacgaccgagcgcatcctctactacaccggcatcagctacaagatcggtgaggtgcacgacggcgccgccaccatggactggatggagcaggagcaggagcgggggatcaccatcacctccgcggccaccacctgcttctggaacgacaaccagatcaacatcatcgacaccccgggccacgtcgacttcaccgtcgaggtggagcgcagcctgcgcgtgctcgacggcgccgtcgcggtgttcgacggcaaggagggcgtcgagccgcagtccgagcaggtgtggcgccaggccgacaagtacgacgtcccgcgc…	1	1	1	1	1	1	1	1	1	1	1	1	1	1	1	1	1	1	1	1	1	1	1	1	1	1	1	1	1	1	1	1	1	1	1	1	1	1	1	1
267	ACCESSORY	Copper resistance protein CopD / Cytochrome c oxidase caa3-type assembly factor CtaG_BS (unrelated to Cox11-CtaG family)	PCO	CLIJ623	NZ_AFHX01000083.1	1	2103	+	gaaagccgcccgccccgccaataccctggggggatgaccgtcgccccgccggccggcaccgcctcgaccgaggcggtcccgcagcaccgcacgctggtgtggccggtgctggccggcgtcgccgtgctggccggctgcacggccgcagggatcggcacgctgtcgctggcgagcgcgttgaccgcgaccgggctgcccgacccgggcccggtgaccaccgtgggattgcccttcctgcgcgcggccggcgagatcgccgcggtgctcgcggtcggctccttcctgttcgccgccttcctggtgccgccgcaacccagcggtgtgctcgacgccgacggctaccgggcgctgcgactgggcaccgtcgcgtccggggtgtgggcggtgtgcgccgccctg…	1	1	1	1	1	1	1	1	1	1	1	1	1	1	1	1	1	1	1	1	1	1	1	1	1	1	1	1	1	1	1	1	1	1	1	1	0	0	0	0
268	CORE	Transketolase (EC 2.2.1.1)	G	MAPK_CN7	NZ_CP033428.1	1235246	1237345	+	gtgacgacacttgaagagatctctgcgctgacccaaccgcaccttcccgacgactggtccgagctggactcggccgccgtcgacaccattcgggtgctggccgccgacgcggtgcaaaaggtgggcaacggacatcccgggacggcgatgagcctggctcccctggcctacacgctgtttcagcgggtgatgcggcacgaccccagcgacacccactggctgggccgggaccggttcgtgctgtcggccgggcacagcagcctgacgctgtacctgcagctgtacctgggtggcttcggtctggagctgtccgacatcgagtcgctgcgcacctggggctccaagacgcccgggcacccggagttccggcacaccaagggtgtggagatcaccaccggc…	1	1	1	1	1	1	1	1	1	1	1	1	1	1	1	1	1	1	1	1	1	1	1	1	1	1	1	1	1	1	1	1	1	1	1	1	1	1	1	1
269	CORE	Arabinofuranosyltransferase AftA (EC 2.4.2.46)	S	E93	NZ_CP010114.1	3916249	3918342	+	atgcgtagcgcgctggccaccctcggccagatggccgtggccgtgctggtcgccgtcgtcgtcgcggtggtgtcgctgaccgccatcgccggggtgcagtggccggccttcccgtcgtcgaatcaactgcacgcgctgaccaccgccgggcaggtcggttgcctggccggtctggtcgccgtcggctgggtgtggcactcgttcaccggccgagtccggcggctcgctcaactgggtgggctggtgttcgtgtccgcgttcaccgtggtgacgctcggcatgccgctgggcgccaccaagctgtatttgttcggcatctccgtcgaccagcagttccgcaccgagtatctgacgcggctggccgacagtcccgccctgcgcgacatgacctatctcggg…	1	1	1	1	1	1	1	1	1	1	1	1	1	1	1	1	1	1	1	1	1	1	1	1	1	1	1	1	1	1	1	1	1	1	1	1	1	1	1	1
270	ACCESSORY	hypothetical protein	S	E1	NZ_CP010113.1	4224181	4226271	+	ttgaatatcgtgctcggggtgtcgatggcaccgtcttcgatccaaatggtcgttctggaaggcgaatacgccgatggcgcgacggtggaagaggacgcgatcgatgtcaccggcgccgatgacgcggccaccgcgagcgccccggatcgggtgatctcggccattctgggcacccgggagggcgccgccgacgccggcctgcagctctcctccatcggggtgacgtggaccgatcaactcgaagccgcggccctgcgcgacgcgttggcggctcgccggatcgacaatgtcatgctggtctcggcgtttctggcggctgcggcgctggcgcaaaacgtcggcggcgcaatgggttacgagcgcaccgcggtgctgctggtggaacccgataccgcgacc…	0	1	0	0	0	0	0	0	1	1	1	0	1	0	0	1	1	0	1	1	0	0	1	0	0	0	0	0	0	0	0	0	0	0	0	0	0	0	0	0
271	CORE	BioD-like N-terminal domain / Phosphate acetyltransferase (EC 2.3.1.8)	CR	MAPK_JJ1	NZ_CP033909.1	4641462	4639375	-	ttggctgacatttcggcgatctacgttgccgctcccgaaccggagaccggcaagtccaccgtcgcgctgggcctgctgcaccggctgaccgcgacggtcgccaaagtcggtgtgtttaggccgattacgcgtgacgggcaggaccgcgactacatcttggagctgctgctgtcgcgcaccaccgcggggctgtcctaccagcagtgcgtcggcgtcacctaccaacagctgcacgccgacggcgacgcggcgatcgccacgatcgtcgacgcctaccacgcgatggccgagctgtgcgacgtggtggtcatcgtcggcagcgactattccgaactgggacaggcgatccggcccgcggagctgtccaccaacgcccggatcgcggtcaacctcggtgcg…	1	1	1	1	1	1	1	1	1	1	1	1	1	1	1	1	1	1	1	1	1	1	1	1	1	1	1	1	1	1	1	1	1	1	1	1	1	1	1	1
272	CORE	Putative glucanase glgE (EC 3.2.1.-)	G	A3	NZ_MWQD01000033.1	14479	12395	-	gtgcccggtcgtgtcgagatcgataacgtccagccggtcgtctcctgtgggacatatcccgccaaggccgtcgtcggcgaggtggtgccggtcagcgcctcggtgtggcgcgagggacacgaggcggtggccgcgacgctggtggtgcgctacctgggaccggcctatccgccggtgaccgagacgcgccgggtcaaggcggtgcaggcaccggtcgccgaccgcgagggcagggtcgaccagcaacggatcaagccgctgtcgctgccgatgacgatgggccccgaaccctacgtcttccacggtcagttcacccccgaccaggtcggattatggaccttccgggtggacggctggggcgacccgatccactcctggcggcacgggctggtcgccaag…	1	1	1	1	1	1	1	1	1	1	1	1	1	1	1	1	1	1	1	1	1	1	1	1	1	1	1	1	1	1	1	1	1	1	1	1	1	1	1	1
273	CORE	DNA ligase (NAD(+)) (EC 6.5.1.2)	L	C4A4	NZ_MWPB01000003.1	132910	134991	+	gtgagctcggcagaggctgattcggtaccgcccgaggtgcggcggcagtggcaggagctggccgaaacggtccgcgaacaccagttccgctactacatcaaggacgcgccgatcatctcggacgccgagttcgacgcgctgttcaacgagctgctcgccctggaggagcgccaccccgagctgcgggtggccgattcgcccacgcagctggtcggcggggcgggtttcgccaccgacttcgccgaggcggcgcacctggagcggatgctgagcctcgacgacgtcttcgacaccgacgagctaatcgcctggagcaatcgcgtcgagaacgagatcggcaaggacccgcactacctgtgcgagctcaagatcgacggggtggccctgtcgctggtctac…	1	1	1	1	1	1	1	1	1	1	1	1	1	1	1	1	1	1	1	1	1	1	1	1	1	1	1	1	1	1	1	1	1	1	1	1	1	1	1	1
274	CORE	Serine/threonine protein kinase	T	K10	NC_002944.2	1425998	1428073	+	gtgaacgagcacaagggaactacccggcgcatcggggccgggcggcgactgttgagcaacccgcgacaggcccgcgcggcgctgcgcgcgggttttcagtcgctgcccggcatgcccatcgggcagctgtttcgccggatcccgccggtcgattcccgtccgcacccggaacccgcagcggcgcaagcgaatagcgagcccggcgggccgcgactgacgataggcaacggagcgtcgttcgccgggtacaccattttgcggcagctgggcgccggcggtatggccgaggtgtacctggctctgcatccccggctgccgcgccgcgacgtgatcaaggtgctcgccgaggcggtgacggtcgatcccgagtttcgcgaaagattcaaccgggaggccgat…	1	1	1	1	1	1	1	1	1	1	1	1	1	1	1	1	1	1	1	1	1	1	1	1	1	1	1	1	1	1	1	1	1	1	1	1	1	1	1	1
275	CORE	Cyclohexanone monooxygenase (EC 1.14.13.22)	P	E1	NZ_CP010113.1	217627	215552	-	atgagcgagctgtcgatcggcatcatcggcgccggtccgggcggcctggcgctgggaatcctgctgtcgcaggccgggtttggtgacttcaccatcttcgaccgggaagacggcgtgggcggcacctggcggatcaacacctacccgggcctggcctgcgacgtcaaatcccacctgtactcgtactcgttcgacctgaacgcgcactggtcgcggctgtggtcgggacagcccgagatcctggactacttccagcgctgcgcggacaaatacgggctggggccacatctgcggctgggcaccgaaatccgctccgcccactgggatgccgacacgcaacggtggcggctgaccaccgcgtccggccaccggcaccacttcgacgtggtggtctcggcc…	1	1	1	1	1	1	1	1	1	1	1	1	1	1	1	1	1	1	1	1	1	1	1	1	1	1	1	1	1	1	1	1	1	1	1	1	1	1	1	1
276	CORE	hypothetical protein	S	JIII_386	NZ_NKRI01000003.1	990150	992222	+	atgtcatttctgacgacaacgactgaggagatgttagccgccgaggcgctgctcagtgggatcaacagcaatctcgcggcgcaaaacgccggcgcggcctcggcgacgaccgccatcgcccccgccgccgccgacccggtgtcggcccagcaggcggccatcttctcggcctacggcacccagtaccaggcgatcgcgtccgaggcgcagacgctgctggaacagtattcgcagaccctgggcatcagttccaacagctacggcgacaccgaggccgtcaacgccagccagaccgcgatgcaggcgctgagcgccgcggaccccaccgccagcgcggccaccggctccaacccgatcgacatcttggcgtggctgctgggcttcaacggccagtccagc…	1	1	1	1	1	1	1	1	1	1	1	1	1	1	1	1	1	1	1	1	1	1	1	1	1	1	1	1	1	1	1	1	1	1	1	1	1	1	1	1
277	CORE	MFS-type transporter Rv1877 family	PKREG	MAPK_JB16	NZ_CP033911.1	2311266	2313335	+	atgacgaccccgagagcagcagtgaatgcaccggcccgcgccgataccggatccggcggtgagcggatcagcccgcagcggcgcaacctgatcttcgtcgcgatcgtgctcggcatgctgctcgcggcgttggaccagaccatcgtggcgaccgcgctgccgaccatcgtggccaacctgggcgatgccggccatcagtcctgggtcgtgaccagctatttgctcgcctcgaccattgtcaccgcgctggtgggcaagctcggcgatctgtacggccgcaagcgcgtcttccaggccgccgtcctgttcttcgtggccggctcggtcctgtgcggactggcccagtcgatggccatgttggtgggagcgcgtgcgctgcagggcatcggcggcggcggg…	1	1	1	1	1	1	1	1	1	1	1	1	1	1	1	1	1	1	1	1	1	1	1	1	1	1	1	1	1	1	1	1	1	1	1	1	1	1	1	1
278	CORE	Acyl-CoA dehydrogenase	IR	NL_95A	NZ_LGSA01000002.1	48785	50854	+	atgtcgtgggacttttccaccgaaccccagtgggcgcggcaactcgaatgggtcgaggatttcgtgcgcgaggagtgcgagccgatcgacctgatcgtcaaggaatctcacgacctcgatgacccggtgcgccaagcgctgatcccgccgctgcagaagatcgtcaaggagcgcggattgtgggccacccacctgggtccgcacctgggcggcccgggctacgggcaggtgaaactcgcgctgctcaacgagatcctgggccgctcggaatgcgcgccgatcgtcttcggctcccaggcacccgattccggcaacagcgagatcctggcgcactacggcacaccggaactcaaggcccgctacctcgagccgctgctggacaaccgcatcgtgtcgtgc…	1	1	1	1	1	1	1	1	1	1	1	1	1	1	1	1	1	1	1	1	1	1	1	1	1	1	1	1	1	1	1	1	1	1	1	1	1	1	1	1
279	CORE	Threonyl-tRNA synthetase (EC 6.1.1.3)	J	CLIJ623	NZ_AFHX01000214.1	3267	1201	-	aaaaccgccacaatgaccgtccccgcaaccgattcctgtccagccccgatccgggtgccggccgggaccaccgccgccgccgcggtgcgcgacgcggggctgccgggccggggagcgcccgacgccgtcgtggtggtgcgcgacgcctcgggcacgctgcgcgacctgagctgggtgcccgacaccgacgccgaggtcgtccccgtcgccgccaacaccgacgagggccgcagcgtcatccggcactcggcggcacacgtgctggcccaggccgtgcaggagttgttcccgcaggccaagctgggcatcggcccgcccatcaccgacggcttctactacgacttcgacgtgcccgagccgttcacgccggaggatctggacaagctggaaaagcggatg…	1	1	1	1	1	1	1	1	1	1	1	1	1	1	1	1	1	1	1	1	1	1	1	1	1	1	1	1	1	1	1	1	1	1	1	1	1	1	1	1
280	CORE	hypothetical protein	S	NL_95E	NZ_LGSC01000001.1	1251	3314	+	gtggtgtgggaacgcgtggccgccgccgtgaccggtccgcgttcctggctgctggccgcggtcgcggtgctggccggcgtcggcgtgatggctctggtcgggccgaacgcggcggcgggccaggcgccgcagtcactgccgcagcactcgccgtccgcccggatcaccgcgctggccgggcagttccccggcggcgatcggaccccgctgatcgtggtggtcagccgcgccgacggcgccgtgctcggccccgccgatctcggcgcggcccgggcggcccgtgaccgcgcccaggccgccgcgcaacccggcgccgcaccggcgcagccgctgacgccctcgcaagacggcaaggccgccctgggcatcgtgccgctgagcaccaccttgtcgggtctg…	1	1	1	1	1	1	1	1	1	1	1	1	1	1	1	1	1	1	1	1	1	1	1	1	1	1	1	1	1	1	1	1	1	1	1	1	1	1	1	1
281	ACCESSORY	hypothetical protein	S	NL_95A	NZ_LGSA01000053.1	3472	1415	-	ttgaatatcgtgctcggggtgtcgatggcaccgtcttcgatccaaatggtcgttctggaaggcgaatacgccgatggcgcgacggtggaagaggacgcgatcgatgtcaccggcgccgatgacgcggccaccgcgagcgccccggatcgggtgatctcggccattctgggcacccgggagggcgccgccgacgccggcctgcagctctcctccatcggggtgacgtggaccgatcaactcgaagccgcggccctgcgcgacgcgttggcggctcgccggatcgacaatgtcatgctggtctcggcgtttctggcggctgcggcgctggcgcaaaacgtcggcggcgcaatgggttacgagcgcaccgcggtgctgctggtggaacccgataccgcgacc…	1	0	1	1	1	1	1	1	0	1	0	1	0	1	1	0	0	1	0	0	1	1	0	1	1	1	1	1	1	1	1	1	1	1	1	1	0	0	0	1
282	CORE	Oxidoreductase, short-chain dehydrogenase/reductase family	IQR	JIII_386	NZ_NKRI01000003.1	653813	655870	+	gtgcgcggccggcaccgccacgatgtcttcatgcggtatgtcgttaccggcggtaccgggtttattggtcgccgcgtcgtcactcgtcttctgcaaacccggcccgaagcgcaggtgtgggtgctggtccgccggcagtcgctgggccgcttcgaacggctctcggcgcggggcgacaccccctggggcgaccgggtgaaaccgctggtcggagagctgccggcgctggagctgagcgacgagaccctggccgagctgggacacgtcgaccacctggtgcactgcgcggcgatctacgacatcaccgccggggaggccgagcagcgggccgccaatgtggacggcacccgcgccgtgatcgagctggcgcaacggctcggcgccaccctgcaccacgtg…	1	1	1	1	1	1	1	1	1	1	1	1	1	1	1	1	1	1	1	1	1	1	1	1	1	1	1	1	1	1	1	1	1	1	1	1	1	1	1	1
283	CORE	hypothetical protein	R	Pt155	NZ_AFPH01000345.1	6690	4639	-	atgggtaggcacagtgcgcccgaccccgacgacttcctcgacgagccatcgcccgaccacccggtcgacgagcgcgacgacgcctacgccttcgacgcgcaaggcgcgccggacgagggctactacccggacgaacggcgctaccccgatgcggacttcgtcgccgacgacgactacgcgcccgaggagttcgcgcccggcgaggatctcgtcgacgaggaccccgacgactaccccgagttcccgtcgcgccggccggccacgtccggcccgcaggaatcgccggcgtcggcgccgtcactgcgcgcacgccggctcgattggcgcggcgggcatcgcagcgagggtggtcgccgcggggtcagcatcggcgtgattgtggcgctggtcgccgtcgtc…	1	1	1	1	1	1	1	1	1	1	1	1	1	1	1	1	1	1	1	1	1	1	1	1	1	1	1	1	1	1	1	1	1	1	1	1	1	1	1	1
284	CORE	Prolyl endopeptidase (EC 3.4.21.26)	E	E93	NZ_CP010114.1	4371906	4369858	-	atggctggcatgacgtcgcacgcccgcaccgatgccgccgccgagtacgacccctacctgtggctcgaggacatgaccggcgagcaggcgctggattgggtgcgcgcccgcaacgagccgacgctggcccgcttccgcgacgccgagttcgagcggatgcgcgtcgaggcgctcgaggtgctcgacaccgacgcccgcatcccgtacgtggtccgccgcggcgagcacctctacaacttctggcgcgacgccgacaacccgcgcgggctgtggcggcgcaccacgctggacagttaccgcaccgacgcgcccgagtgggaggtgctgatcgacgtcgacgagctgggccgcgccgacggcgagaaatgggtgtgggccggcgccgccgtcatccacccc…	1	1	1	1	1	1	1	1	1	1	1	1	1	1	1	1	1	1	1	1	1	1	1	1	1	1	1	1	1	1	1	1	1	1	1	1	1	1	1	1
285	CORE	Vegetative cell wall protein gp1 precursor	S	MAP4	NC_021200.1	4802624	4800576	-	gtggagcagcagatttattcgcagaccttgcgtactcagtggacgctgtttgcggcccacaatcaagggcacacagcagatgatctgatcgatcgattccagcaaggtgagaagtttcacctagatctcgctgagaaataccaggcaaaggcatcggcattcaattcggccgctgatgccaccgattatttgcggagccggttgtcggagatagccagtacgggcaaccgcgagatcaacgaaatcctggcatcgaagaagctgcctcctgagaagttagcggaaattcaagcagtccagatgcgctgcaatgccgacgctgcaaacgccagtcgcgacgccgtggacaagatgatggcagcgacccaaaaaatccttgatgctgacggtgtcggtggt…	1	1	1	1	1	1	1	1	1	1	1	1	1	1	1	1	1	1	1	1	1	1	1	1	1	1	1	1	1	1	1	1	1	1	1	1	1	1	1	1
286	CORE	NAD synthetase (EC 6.3.1.5) / Glutamine amidotransferase chain of NAD synthetase	HR	JTC1285	NZ_AGAL01000228.1	3827	5869	+	atggacttttacaacgcttacagccagggcttcgcccgcgtcgccgcgtgcacgcatcgcaccgtcatcggtgaccccgccgcgaacgccgagtcggtgctgcggctggcccgcgcctgccacgacgacagcgcggcgctggccgtcttcccggaactgacgctgtccgggtattccatcgaagacatcgtgctgcaggacctgttgctcgacgacgtggagcaggccatcgccgcgatcgtggcggcctcggccgatctgttgccggtcttggtggtcggggccccggtgcggcaccggcaccggatctacaacgccgcgctggtgatccatcgcggcgcgctgctcggtgtggtgccgaagtcctacctgcccacctatcgggagttctacgagcgc…	1	1	1	1	1	1	1	1	1	1	1	1	1	1	1	1	1	1	1	1	1	1	1	1	1	1	1	1	1	1	1	1	1	1	1	1	1	1	1	1
287	CORE	Trehalase (EC 3.2.1.28)	G	CLIJ644	NZ_AFNR01000131.1	6118	4079	-	atggttctgcacgctcaacccgacgaccaaccggccgacaccatgcccgaggaacccttccgcgcagcccccgcgacgtcgatggagtcgtcgatcgacctgcgcacacccgggccgcttgctcccaacgcagccctgcggaacccgttccccccgatcgccgactacgcattcctgtccgactgggaaaccacctgcctgatctctccggccgggtcggtggaatggatgtgtgtgccccgaccggactccccgagcgtgttcggggcgatcctggaccgcagcgccggccatttccggctgggaccctacggcgtgtccgtcccgtcggcccgccgctacctgcccggcagcctgatcatggaaaccacctggcagacccacacgggatggctgatc…	1	1	1	1	1	1	1	1	1	1	1	1	1	1	1	1	1	1	1	1	1	1	1	1	1	1	1	1	1	1	1	1	1	1	1	1	1	1	1	1
288	CORE	DNA gyrase subunit B (EC 5.99.1.3)	L	MAP4	NC_021200.1	5258	7291	+	gtggctgcccagaagaagaaggcgcaagacgaatacggtgcttcagcgatcaccgtcctggaaggactggaggcggtccgcaaacgccccggcatgtacatcggctctaccggcgagcgaggtctgcaccacctcatctgggaggtggtcgacaactcggtcgacgaagcgatggccggctacgccgaccgggtcgacgtgcggatcctggacgacggcagcgttgaggtcgccgacaacggccgcggcatccccgtcgcgatgcacgcgaccggcgcccccaccgtcgacgtggtgatgacgcagctgcacgccggcggcaagttcggcggcgaaaacagcggctacaacgtcagcggcggtctgcacggcgtcggcgtctcggtggtcaacgcactg…	1	1	1	1	1	1	1	1	1	1	1	1	1	1	1	1	1	1	1	1	1	1	1	1	1	1	1	1	1	1	1	1	1	1	1	1	1	1	1	1
289	CORE	hypothetical protein	S	C4A4	NZ_MWPB01000006.1	138657	136630	-	atgcatactgttccggtgaagttgcggaaatccctcggccgggtaatcgcactggccggtgtcgtcggattcttggtgaacagtgtcccggaatcctgggccgcgcccgccgatccgagcgccccctcggactcgacggcgagcacgaccaccaccacgacgacgctgtcgatgcccgacctcgggtcgtcgtccaccctggaattctgggggctgaccagcacccagcagttgtcgctgccggtgctgcacgggctgaccccgaccgcgctgaacgcgacggtggaactgccgatcaacctgcggtccgggttgctcaccgtcacccagggggagcgcaccatcgccaggctgaacctgcccaccaccgaccaggcgccgctggtcgtcccgctgaac…	1	1	1	1	1	1	1	1	1	1	1	1	1	1	1	1	1	1	1	1	1	1	1	1	1	1	1	1	1	1	1	1	1	1	1	1	1	1	1	1
290	CORE	Helicase PriA essential for oriC/DnaA-independent DNA replication	L	NL_95B	NZ_LGSB01000017.1	84432	86456	+	gtgagcccgggtccgcgcacgccggtcgaggtggaacccatcgcccgggtgctgccgatgctgtcggtgccgcacctggaccgcgaattcgactatctggtgtcggccgagcaatccgacgacgcccagccgggcgtgcgggtgcgggtgcgcttccacggccggctggtcgacgggttcctgctggagcgccgccacgacaccgaccaccagggcaagctgggctggctggatcgggtggtgtcgcctgagccggtgctgacggcggagatccgccggctggtcgacgcggtggcggcccgctacgcggggacccgccccgacgtgttgcggttggcggtgccggcccggcacgccagggtggagcgggaggcccgggctgcggccggcataccgatg…	1	1	1	1	1	1	1	1	1	1	1	1	1	1	1	1	1	1	1	1	1	1	1	1	1	1	1	1	1	1	1	1	1	1	1	1	1	1	1	1
291	CORE	Uncharacterized protein YyaL	R	E1	NZ_CP010113.1	1157291	1159309	+	atgagcccggctgacccgtcggccacgaatacccttgggcgggcgaccagcccgtatctgcgccagcacgccgacaacccggtgcactggcagcagtggaccccgcaggcactggccgacgccgccgcccgcgacgtgccgatcctgctctcggtggggtacgccgcctgccactggtgccacgtcatggcccacgagtcgttcgaagaccccgacgtggccgcggcgatgaactccgggttcgtctgcgtcaaggtcgaccgcgaggaacgccccgacatcgacgcggtgtacatgaacgccaccgtcgccctgaccgggcacggcggttggccgatgacgtgtttcctgacaccggacggccggcccttcttctgcggcacctactatcccaaagac…	1	1	1	1	1	1	1	1	1	1	1	1	1	1	1	1	1	1	1	1	1	1	1	1	1	1	1	1	1	1	1	1	1	1	1	1	1	1	1	1
292	CORE	Methylcrotonyl-CoA carboxylase biotin-containing subunit (EC 6.4.1.4)	I	NL_95E	NZ_LGSC01000007.1	11703	9688	-	gtgttcgaaacggtattggtggccaaccgcggcgagatcgcggtgcgggtgatccgcaccctgcaccggctgggcatccggtcggtcgccgtctacagcgatcccgacgccactgcgcggcatgtgctcgaggccgacgaagcggtgcggctggggccggccgcggcgcgggacagctacctgaacatcgacaaggtcgtcgaggcggcgacgcgcaccggggcgcaggcgatccatcccgggtacggattcctctccgagaacgccgatttcgctgcggcatgcgaacgggccggggtggtgttcctcggcccgccggcacgggcgatccaggtgatgggcgacaagatcaccgccaagaacgccgtcgccgaattcgacgtcccggtggtgcccggg…	1	1	1	1	1	1	1	1	1	1	1	1	1	1	1	1	1	1	1	1	1	1	1	1	1	1	1	1	1	1	1	1	1	1	1	1	1	1	1	1
293	CORE	Cysteine desulfurase (EC 2.8.1.7)	E	S397	NZ_AFIF01000022.1	14638	12626	-	atgagtacaagtgagtaccgagcggtagacgccgaaagcgacctgcccatcagcgccgcggaactcgccgcgctggccagccagctgtatgcggccagcatccgcccgggccccgacagcccgccgcagcaggcgccggtggcacctcgcggcagcgtgccggacgccacggcggcaacctcggccgggcggaccgccgccggcacggccgacgtgtacccgggaccggttccgcaggtcggtgggcgcgacgtctacctgccgcccccggcgtctcccgcccccgaagcacccccgcaggcggcgccgcccgccccgcgcggcagcgcgccggacgccacggcggccacgtcggccgggcgggcggccgccggcaccagcgacgtgtattcgtcatgg…	1	1	1	1	1	1	1	1	1	1	1	1	1	1	1	1	1	1	1	1	1	1	1	1	1	1	1	1	1	1	1	1	1	1	1	1	1	1	1	1
294	CORE	hypothetical protein	X	DT3	NZ_AGAN01000220.1	18179	20191	+	atgttcgcgttactgatgctggtgatcgccgggaccggctccgccgccgcgcagccgtcgccttggacggcacggccattcggcgaccggctggtgggctgggacacctaccgccggctggacctgttgccgtatttgagtgcggatacgcagagcctgcagctgtcgagctttgaccgcagcggcggtgatttcgacatctccaccggcaacaagaacggcaccggcggctgcctggcgcccggcggcgcaggctgcgtcatcgccgaggatcacggtgcgggagaggttgattcgatctggctgacccgtgacggcggcaatctccgggcgatcgggaacatccgcgtcgagctggacgggcagaccgtgctggacacgccggtgcaatcgttggtc…	1	1	1	1	1	1	1	1	1	1	1	1	1	1	1	1	1	1	1	1	1	1	1	1	1	1	1	1	1	1	1	1	1	1	1	1	1	1	1	1
295	ACCESSORY	Possible arabinofuranosyltransferase AftB	S	JIII_386	NZ_NKRI01000005.1	110586	112592	+	ttgccttcggttagccccgaactgcaggcgctcaaggcgcgcatcatgggcagccggccggtgatgaggcggcccggctggccggtgttcccgtacacgacgatggtgcgctcgagcctgtggatcggcgtggcggtggttgccgtgccgttcgcctggggcggctggcagcggcgctggatcgccgacgacgggctgatcgtgctgcgcaccgtgcgcaacctgctggccggcaacgggccggtgttcaaccagggcgagcgggtggaggccaacacctcgacggcgtggacgtatctgatgtacgccggcagctgggtgggcggcccgctgcggatggagtacgtggcgctggcgctggcgctgacgctttcggtgctcggggtggcgctgctgatg…	0	0	0	0	0	0	0	0	0	0	0	0	0	0	0	1	1	0	0	0	0	0	0	0	0	0	0	0	0	0	0	0	0	0	0	0	0	1	0	0
296	CORE	NADH pyrophosphatase (EC 3.6.1.22), decaps 5'-NAD modified RNA	F	NL_96E	NZ_LGSD01000035.1	33152	35152	+	gtgcgcaacggtaggtcgcgaaagctgagcggtctgaatcagacgctggccgcccagcgcggccaccagttggtcggcgtggtgcgcattcccgaggagcacgccagccccatccgcgtcatcacccggcgcctggccatcgcgctggtggtgctgttcgccgccgccgtcatcgtctacgccgaccggtccggctaccgggatcttaggggcgggtcgctgacctttctggactgcgtgtatttctccgcggtgtccctgtcgaccaccggctacggcgacatcacgccctacaccgagaccgcccgcctggtgcacaccctgatcttcaccgcgctgcggatcgcctttttggccgtgttggtcggcaccacgctggaagtgctctccgagcggtcc…	1	1	1	1	1	1	1	1	1	1	1	1	1	1	1	1	1	1	1	1	1	1	1	1	1	1	1	1	1	1	1	1	1	1	1	1	1	1	1	1
297	CORE	hypothetical protein	R	MAPK_CN4	NZ_CP033910.1	4264813	4266810	+	atgcatgccgagaccgagcaagtcatcgaacgacccagcgacctgagtgcctcctggctggccgcggtgatcggcaccggccccatcgcggacttctcggtcgagcgcatcggcaccggccagatgagcgagtgctaccggatccggctgcgctacgcgcaggccgatgcgcggggacccgagtcggtggtgctcaaggtcgcggccaccgatccggtcagccggcagaccggcctggcgctgggcctctacgagcgggaggtccgcttctacggtgacctcgcgccgcggctgggcggaccgatcgcgccctgctaccacgcggccgtcgacacctcgaccggcgtgttcgacctgctgttgggcgacgccggaccggccgtcgtcggcgacgaaatc…	1	1	1	1	1	1	1	1	1	1	1	1	1	1	1	1	1	1	1	1	1	1	1	1	1	1	1	1	1	1	1	1	1	1	1	1	1	1	1	1
298	CORE	Acyltransferase family protein	EM	A3	NZ_MWQD01000017.1	116864	114870	-	gtgcgccgggtggggcggctggcgatctgggaccgaccggaacggcgcagcggaatcccggcgctggacgggctgcgcgccatcgcggtggcactggtgctcatcggccacggcggcatccccggcgtcagcggcggattcatcggcgtcgacgtctttttcgtgctcagcgggttcctgatcacctcgctgctgctcgacgagctgggccgcaccgggcgcatcgagctgaccggattctggatccggcgcgcccgacggctgcttccggcgctggtgctgatggtgctcaccgtggccgccgcccgccagctgctgcccgaacgctcgctcaccgggctgcgcgacgacgcgatcgcggcgttcctgtggatggcgaactggcggttcgtcgcccag…	1	1	1	1	1	1	1	1	1	1	1	1	1	1	1	1	1	1	1	1	1	1	1	1	1	1	1	1	1	1	1	1	1	1	1	1	1	1	1	1
299	CORE	Uncharacterized amino acid permease, GabP family	E	E93	NZ_CP010114.1	1062943	1064937	+	gtgtccaaactttcaaccgccactcgtcggttgcttatcggtcggccgtttcgtagcgaccggctgagtcacaccctgctgcccaagcggatcgccttgccggtgttcgcctccgacgcgttgtcctcggtggcgtatgcgcccgaagaggtgtttttgatgctgtcggtggccggggtgagcgcgtacgcgctgacgccctggatcggcctggcggtggccgcggtgatgctggtggtggtggccagctaccggcagaacgtgcacgcctacccgtccggcggcggggactacgaggtggtcaccaccaatctcggcgagaccgccggcctggtggtggccagcgcgctgatggtggattacgttctgaccgttgcggtttcgacggcctcggcgatg…	1	1	1	1	1	1	1	1	1	1	1	1	1	1	1	1	1	1	1	1	1	1	1	1	1	1	1	1	1	1	1	1	1	1	1	1	1	1	1	1
300	CORE	Geranyl-CoA carboxylase biotin-containing subunit (EC 6.4.1.5)	I	MAPK_CN9	NZ_CP033427.1	3241619	3239628	-	atgggaatcacgcgagtactggttgccaaccgcggcgaaatcgcccgacgggtgttcgctacctgccgacggctgggggtgagcaccgtcgccgtctacaccgaccccgacgccggcgcgccgcatgtcgccgaagccgacgcccgggtgcggttgccgaacaccaccgactacctcaacatcgaggccatcatcggcgccgcccgcgcggccggcgccgacgcgctacatcccggatatggattcctctccgagaacgccgatttcgcgaccgctgtcgccgacgccggactgacttgggtcggtccgccggtggatgcggtgcgcgcgatgggctccaagatcgagtcgaaaaagctgatggccgccgccggagtgccggtgctcgacgagctcgac…	1	1	1	1	1	1	1	1	1	1	1	1	1	1	1	1	1	1	1	1	1	1	1	1	1	1	1	1	1	1	1	1	1	1	1	1	1	1	1	1
301	CORE	DinG family ATP-dependent helicase YoaA	L	TANUVAS	NZ_CP015495.1	2725990	2727981	+	gtgcccgagttgctggccaccgccgtggccgcgctgggcggcagcgagcgcgaaggccagcagcagatggccgccgcggtggcccaggccttcgacaccggccggcacctggtcgtgcaggccggcaccggcaccggcaagtcgctggcgtatctggtgcccgcgatcgtgcacgccctgcgcgacgactccccggtggtggtgtcgacggccaccatcgcgttgcagcgccagctcgtcgaccgcgacctgccccggctgatcgactcgctggccgcggcgctgccgcggcggccccagttcgcgttgctcaagggacgacgaaactatttgtgcttgaacaagattcacaacggcgggccggccgacggtgaggaagccgccgaccggccgcaggag…	1	1	1	1	1	1	1	1	1	1	1	1	1	1	1	1	1	1	1	1	1	1	1	1	1	1	1	1	1	1	1	1	1	1	1	1	1	1	1	1
302	CORE	Asparagine synthetase [glutamine-hydrolyzing] (EC 6.3.5.4) AsnB	E	CLIJ361	NZ_AFNS01000137.1	2	1990	+	caaaaccccggcccgccagtcggtcccggcgttggacgtgcggcatactggggcgccgtgtgtggtctgctggcgttcgtcgccgcccgagccggtgccgtcggcgccgacgacgcgatcgcgcgcgcctcgcacctgatgcgccaccgcgggcccgacgagccgggcacctgggcgggcgccgacggctccgtcgtgttcggcttcaaccggctgtcgatcatcgacatcgcccattcgcaccagccgctgcgctggggcccgcccgagacgccggaccgctacgagctggtgttcaacggcgagatctacaactacctggagctgcgcgacgagctggccgcccgccacggcgcggtgttcgccaccgacggcgacggcgaggccatcgtcgccggc…	1	1	1	1	1	1	1	1	1	1	1	1	1	1	1	1	1	1	1	1	1	1	1	1	1	1	1	1	1	1	1	1	1	1	1	1	1	1	1	1
303	CORE	FIG019045: long form Mg-chelase associated protein with vWA domain	S	K10	NC_002944.2	935735	937720	+	atggctaacaggggccactcgtcgcgatactcggcgtacaccggcggacccgatccgctggcgccgccggtggatctgcgggaggcgctcgaacagatcggccaggacgtgatggccggcacctcgccgcggcgtgccctctccgagctgctgcggcgcggcaccaagaacatgcccggcgccgaccggctggccgccgaggccaaccggcggcgacgggaattgttgcgccgcaacaatttagacggcaccctgcaggagatcaagaagctgctggacgaggccgtgctggccgaacgcaaggagctggcccgcgcgctcgacgatgacgcccggttcggtgaactgcagctcgatgcgctgccggcgtcgccggccaaggccgtgcaggagctttcc…	1	1	1	1	1	1	1	1	1	1	1	1	1	1	1	1	1	1	1	1	1	1	1	1	1	1	1	1	1	1	1	1	1	1	1	1	1	1	1	1
304	CORE	FIG00810015: hypothetical protein	S	S397	NZ_AFIF01000022.1	28070	30055	+	atgcgcacagctcgcctgctcgccgtgctcgccgcgctcctcacggtcggcctcagcgcgggtctgctggcaccgccggccggcgcgcaaccaccactgcgcttgtccgactacctcaccgacaccgccggagtgctatcggattccggccgtaaagccatcaccaccgccgtcgacaagctctacaccgaccgccacatccggctctgggtggtctacgtcgacaccttctccgggcagaccgcgacccggtgggcacaagacaccctgcgcaccagcgacctgggtgactacgacgcgctgctggccgtcgccaccaccgaccgcgcctacgccttcctggtgccgcccaccatcaggggggtcaaccagagtcgagtcgaggccttgcggcacaac…	1	1	1	1	1	1	1	1	1	1	1	1	1	1	1	1	1	1	1	1	1	1	1	1	1	1	1	1	1	1	1	1	1	1	1	1	1	1	1	1
305	ACCESSORY	Possible arabinofuranosyltransferase AftB	S	CLIJ623	NZ_AFHX01000019.1	5297	7279	+	ttgccttcggttagccccgaactgcaggcgctcaaggcgcgcatcatgggcagccggccggtgatgaggcggcccggctggccggtgttcccgtacacgacgatggtgcgctcgagcctgtggatcggcgtggcggtggttgccgtgctgttcgcctggggcggctggcagcggcgctggatcgccgacgacgggctgatcgtgctgcgcaccgtgcgcaacctgctggccggcaacgggccggtgttcaaccagggcgagcgggtggaggccaacacttcgacggcgtggacgtatctgatgtacgccggcagctgggtgggcggcccgctgcggatggagtacgtggcgctggcgctggcgctgacgctttcggtgctcggggtggcgctgctgatg…	1	1	1	1	1	1	1	1	1	1	1	1	1	1	1	1	1	1	1	1	1	1	1	1	1	1	1	1	1	1	1	1	1	1	1	1	1	0	1	1
306	CORE	Two-component transcriptional response regulator, OmpR family	KT	A3	NZ_MWQD01000013.1	173577	171595	-	atgacggcgacgccgcgggcctgcaaccgggaccgggtcgcgctgcaggccgtgcacttcttcatggccgacatggaggccggcatgggcccgttcctgggcgtgctgctgcaaagccgcggctggaccacgggcgccatcggcgcggcgatgacgctgggcgcgatcgtcggcatggtcacggtggcccccgcgggtgcactcgtcgacgccacccggcacaaacgcggctgcgtcatcgtcgtcgggctggccgccgtcgccgcctcggcggtgatcctgacctcccggcagttctggacggtcgccaccgcgcaggccgtcatgtgcatctccggggcgacgatcgcccccgcgatgatcggcatcaccctcggggtggtcggccaggccgcgttc…	1	1	1	1	1	1	1	1	1	1	1	1	1	1	1	1	1	1	1	1	1	1	1	1	1	1	1	1	1	1	1	1	1	1	1	1	1	1	1	1
307	CORE	Lipid-linked-N-acetylgalactosamine-dependent galactosamine transferase, involved in arabinogalactan modification	S	K10	NC_002944.2	265381	263408	-	gtggggctctggttcggaacgctcattgcattgtttttgctgatagcgcccggagcgatcatcgcacgtatcagtcagttgacgtggccgatcgctgtcgcggtgggcccggcgctgacctacggcatggtcgcgctggccattattccgttcggcgccatcggaataccgtggaacggctggaccgcgctggccgcgctggtggtcgtgtgcctgctgatgaccggtttgcagctgctgctggcccgcttccgcgaccgcgacgctgaagcgcgcgcggtgagccgctggccggccgccgccgtggcggccggtgtgctgctgggcgcgttcctgatcatgtgggcggcctaccgcggcctggccgcccactggcagaccatcccgagcacctgggac…	1	1	1	1	1	1	1	1	1	1	1	1	1	1	1	1	1	1	1	1	1	1	1	1	1	1	1	1	1	1	1	1	1	1	1	1	1	1	1	1
308	CORE	Serine/threonine-protein kinase PknD (EC 2.7.11.1)	RT	NL_96E	NZ_LGSD01000014.1	34331	32361	-	gtgagcgataacgggccggccgcgcaggtcgggtcgtggttcggcccgtaccgcctggtgcggctgctgcgccagggcggcatgggcgaggtgtacgaggccgaggacacccgcaagcaccggctggtggccctgaagctgatctcgcagcagttctccgggaaccccgagttcagcgcgcggctgcagcgcgaggccgacatcgccggacggctgaccgaaccgcacgtggtgccgatccacgactacggcgagatcgacgggcggttcttcgtggagatgcgcctggtcgacggcatcgatctgggctcgctgctgcaccgggaggggccgctggccccgccccgggcgatcgccatcatccgccaggtcgccgccgcgctggacgccgcgcatgcc…	1	1	1	1	1	1	1	1	1	1	1	1	1	1	1	1	1	1	1	1	1	1	1	1	1	1	1	1	1	1	1	1	1	1	1	1	1	1	1	1
309	CORE	Serine phosphatase RsbU, regulator of sigma subunit	KT	CLIJ361	NZ_AFNS01000250.1	17582	15612	-	atggtggccgaaaaggactgggacagaatcgtcggcgcggccgatgacgtgcgccgcgtcttcgacaacgtccccgcgctgttggtcggcctggaagggccagaccatcgattcgtcgcggtcaacgccgcctaccgcgcgctcagtccgccggtcgacccgatcgggctgctcgcccgcgaggtgtatcccgagctggagagccagcaaatcttccagatgttcgaccgggtttaccagaccggtgagccgcagtcgggaaccgaatggcgggtacaggccgacttcgaaggcgtggggaaggcccaggagcacttcttcgatttcatcgtcacgccgcgccgcggcgacgacggctcgatcgagggcgtgcagctcgccttcgtcgacgtcaccgac…	1	1	1	1	1	1	1	1	1	1	1	1	1	1	1	1	1	1	1	1	1	1	1	1	1	1	1	1	1	1	1	1	1	1	1	1	1	1	1	1
310	UNIQUE	FMNH2-dependent alkanesulfonate monooxygenase (EC 1.14.14.5)	HR	Pt145	NZ_AFPE01000275.1	8210	6240	-	gtgcacggggggcgaacgcgcaacgaagaggattgtgaattgagtctggcgtttcactggtttctgccgacctacggcgattcgcggaacctggtcgcgggcgggcacggcacgccgatgtccggtgaccggccggccacgctgcggtacctgcaccagatctgctcggccgccgaggacaacggcttcgaggccgtcctcacgccgacgggattgtggtgtgaggacgcgtggttgacgacggcgatgctggtcgaatcgaccgagacgctgaagtttctggtcgcgttccgtcccgggctgttgagcccgacgctggcctcgcagatggccggcaccttccagcggcactcgcagggacggctgctgctgaacgtggtcaccggcggcgaaccgcac…	0	0	0	0	0	0	0	0	0	0	0	0	0	0	0	0	0	0	0	1	0	0	0	0	0	0	0	0	0	0	0	0	0	0	0	0	0	0	0	0
311	CORE	hypothetical protein	S	NL_93B	NZ_LGRZ01000019.1	58280	56313	-	atgcagctgcgccacttgagcattccgtttctggtcgccgaggccggcggtgatccgtggtcgatcgactcgggcctgcaggctggccgtccggcgcagatcgcctccctggcccgggcgttccatgacgcggggataagcaccgcggaggccgacgtcgcgtttacggcggcccgaggtcggttcgaggcgtcgtggaatcaccgaaacggcgcggtgccgatcaacgactccgccgaggtgcagcgcgtcacccgggcgttagccgtagagagccggcaattgccgcggattgcaaccgatttggagaccatcgccgcggtgctggccgaatcccaacgcacgtccacgtggtacatcgaagcgctggaatatgacctcgcggccatcgacgacgag…	1	1	1	1	1	1	1	1	1	1	1	1	1	1	1	1	1	1	1	1	1	1	1	1	1	1	1	1	1	1	1	1	1	1	1	1	1	1	1	1
312	CORE	hypothetical protein	PC	CLIJ361	NZ_AFNS01000804.1	1	1968	+	gcaggtgcggctaaccccgccggcgccggcgcgaattttgcgcgcccccgcgccgcccgccgaacgccgcggccggccgccccgcgagccgcccggtcctttcccgatccgatccaatttatccaagtgcgttcgtgtattttcgggcgcgtgacgaacaccgttgattccgcgggcaccggcggagggcgggcggcaccgggcggctccgcatcggcactggcagtgggcacgccgctgacctccattccggactaccgcaacgaaatacacaccgccgaagacgtcatcgacgtggaggcatacggcggcggcttcgatctcacccgccgggcgaccgcccccaagctgcgggtcggccgcgaccggtggttcaacctgttgtggctgatccccatc…	1	1	1	1	1	1	1	1	1	1	1	1	1	1	1	1	1	1	1	1	1	1	1	1	1	1	1	1	1	1	1	1	1	1	1	1	1	1	1	1
313	ACCESSORY	hypothetical protein	S	JTC1285	NZ_AGAL01000649.1	119	2083	+	atgcctgcccgcccgattcgccgacgtggtggcgcagacacccgacgccccggcggtcagctgggcgcagggctcgctcacctaccgcgacctggacgaggcgaccaaccggctcgcggcacaacttgtcgcgctcggggtcgaacccgaaacaccggtcgcgatcaagcttttccgcgggccgcgctacgtcgtcgcgatgctggcggtgctgaaggccggcggcatgtgcgtgccgatggagccgggaatgcccgcgccgcgggtgaactcgattctgcgccagtccggcgcctcgatcgtgctggacgaggagcggatcgacgaactcctcgaggccgcccgatcccggcacggcggcttcgagccgcccgacatcccgccggcccaggccgccta…	0	0	0	0	0	0	0	0	0	0	0	0	0	0	0	0	1	0	0	0	0	0	0	0	0	0	0	0	0	0	0	0	0	0	0	0	1	0	0	0
314	CORE	Candidate substrate-specific domain of ECF transporters in Mycobacteria / Duplicated ATPase component of energizing module of predicted ECF transporter in Mycobacteria	PR	JII_1961	NZ_CP022105.1	2321285	2319324	-	atgggggccctgtgcgcggcgatcgagatcctcgccgcggtaatcccattcgctcagggactgggcgtgctgggcaccgtgcccatgggattgctggcttaccgctaccgcccccgcgcgctgatggccgcgacggtagccggcggggtgatcgcgttcctgattgccgggctgggcagccttttcatgctcgtcgactgcgcctgggtcggcggattgtgcggcatcgtcaaacgcaagggtcgcggcacgccgacggtcgcgttgttgtcgttgatcgccggcgtactgtggggcgccggatgggtcgcggtgttggcggtgctgacccggctgcgtcatctgttcttcgacgtcatcacggccaacgccaacggcgttgcggccttcctgaactgg…	1	1	1	1	1	1	1	1	1	1	1	1	1	1	1	1	1	1	1	1	1	1	1	1	1	1	1	1	1	1	1	1	1	1	1	1	1	1	1	1
315	ACCESSORY	FIG00821990: molecular chaperone	O	JII_1961	NZ_CP022105.1	4245765	4247726	+	atgtacgacccgctcgggttgtcgatcgggaccaccaacctggtcgctgcgcgtaatggaagcccaccggttagtcgccgctgtgtgctgaccctttacccgcactgcgcaccgaaaatcggtgcgcccgaagagaatccgcttctggccgagcctggcgtgccgatgaagggctttgtggagcgcatcggcgattcggtcgcgctggtgtcgccggacggttccgcgcacgatccggagctgttgacggtggaggcgctggacgcgatggtgctcgccgccggtgcggatgcggcgtcttcggagatttccatcgcggtcccggcgcactggaaacccggtaccgtgcaggcgctgcgcgacgcgttgcgcacccacctgggcttcgtccgcagcggc…	1	1	1	1	1	1	1	1	1	1	1	1	1	1	1	1	1	1	1	1	1	1	1	1	1	1	1	1	1	1	1	1	1	1	1	1	1	0	0	0
316	CORE	2-oxoglutarate/2-oxoacid ferredoxin oxidoreductase, gamma subunit (EC 1.2.7.-) / 2-oxoglutarate/2-oxoacid ferredoxin oxidoreductase, alpha subunit (EC 1.2.7.-)	C	FDAARGOS_305	NZ_CP022095.2	3008837	3010792	+	gtggatccgaacggcagcggagccggatcagactcacagaatggggcttcccccaacggatctagccgtcagcgcctggaacaggtcgtcatccgcttcgccggtgactcgggtgacggcatgcagctcaccggcgaccggttcacctccgaggcagcgcttttcggcaacgacctggcgacccagccgaactaccctgccgagatccgcgcgcccgcaggcactctgcccggtgtctcgtcgttccagattcagatcgccgactacgacatcctgaccgccggcgaccggcccgacgtcctcgtcgcgatgaatcccgctgcgctgaaggccaatatcggcgacctaccccgcggcggcatggtgatcgcgaactccgacgagttcaccaagcgcaac…	1	1	1	1	1	1	1	1	1	1	1	1	1	1	1	1	1	1	1	1	1	1	1	1	1	1	1	1	1	1	1	1	1	1	1	1	1	1	1	1
317	ACCESSORY	FIG00821990: molecular chaperone	O	JIII_386	NZ_NKRI01000001.1	469980	471935	+	atgtacgacccgctcgggttgtcgatcgggaccaccaacctggtcgctgcgcgtaatggaagcccaccggttagtcgccgctgtgtgctgaccctttacccgcactgcgcaccgaaaatcggcgcgcccgaagagaatccgcttctggccgagcctggcgtgccgatgaagggctttgtggagcgcatcggcgattcggtcgcgctggtgtcgccggacggttccgcgcacgatccggagctgttgacggtggaggcgctggacgcgatggtgctcgccgccggtgcggatgcggcgtcttcggagatttccatcgcggtcccggcgcactggaaacccggtaccgtgcaggcgctgcgcgacgcgttgcgcacccacctgggcttcgtccgcagcggc…	0	0	0	0	0	0	0	0	0	0	0	1	0	0	0	0	0	0	0	0	0	0	0	0	0	0	0	0	0	0	0	0	0	0	0	0	0	1	1	1
318	CORE	Acetyl-CoA synthetase (EC 6.2.1.1)	I	FDAARGOS_305	NZ_CP022095.2	292143	294095	+	gtgaccgccagcaacaccgcaagccccgcgtcgtatccgccgccgccgcagttcgtcgagcaggccaatgcggatgagcagttgtaccgcgaggccgagcgggaccggctgacgttctgggccgagcaggccaaccggttgtcctgggccacaccgttcaccgaggtgctggactggtcccgggcgccgttcgccgagtggttcgccgacggcacgctcaacgtcgcctacaactgcgtggaccgccacgtgcaggccggccacggcgaccgggtcgccatccactgggagggcgaatctcccggcgatcagcgcagtctgacctattccgagctgtacacgcaggtgtgcaaggccgccaacgcgctgaccgatctcggtctggtcgccggcgaccgc…	1	1	1	1	1	1	1	1	1	1	1	1	1	1	1	1	1	1	1	1	1	1	1	1	1	1	1	1	1	1	1	1	1	1	1	1	1	1	1	1
319	CORE	DNA primase DnaG	L	4B	NZ_AGAM01000281.1	11470	9518	-	atgtccagcccggcaggttcacgcgcccagggcgatggccgtgcccggggccggggccggattcccgaccgcgacatcgccgccatccgcgaacgggtgcgcatcgatgaagtggtcggcgattacgtccaattgcggcgtgccggtgcggattcgctcaagggcctgtgcccgtttcacgacgagaagtcgccgtcgtttcacgtccgccccaaccacgggcacttccactgcttcggctgcggcgagggcggcgacgtgtacgcgttcctccagaagatcgagcacgtcagcttcgtcgaggccgtcgaactgctcgccgaccggatcggccacacgatcacctactccggcccggccaccagcgtgcagcgcgaccgcggcagccgcagccggctc…	1	1	1	1	1	1	1	1	1	1	1	1	1	1	1	1	1	1	1	1	1	1	1	1	1	1	1	1	1	1	1	1	1	1	1	1	1	1	1	1
320	CORE	Cyclohexanone monooxygenase (EC 1.14.13.22)	P	Pt146	NZ_AFPF01000277.1	276	2225	+	atgcgcagccgctacgccggcgaaccgttcaccacctccacggccgagatcgccgccgccctcgaggatgtcagcatcccgacgctgttgctctcgctcgtccacatcaccggcgacccacgcttcatccgcgacttcaagcagatgggcatcttcctcaacgaggtccaggggttcatgtccgaggaggacaaggcccgggcccgcgccgaggcgctctcggtcatcaccgactaccgcgaccgcggttgccccgaacccgagccgctcagccccgagctcatccgggaaatgatggactgggccgcctgcgaacacgtgcccgacgactacctaccgctgatctgcgaagagctggacctcgacggcgtcgacccgcgccgccccgccgccttgccg…	1	1	1	1	1	1	1	1	1	1	1	1	1	1	1	1	1	1	1	1	1	1	1	1	1	1	1	1	1	1	1	1	1	1	1	1	1	1	1	1
321	CORE	Glutamine--fructose-6-phosphate aminotransferase [isomerizing] (EC 2.6.1.16)	M	Pt146	NZ_AFPF01000070.1	1025	2974	+	atgacggccgcggcggcgccggcgggcacccgcggactggcggctcggccctgcgcctgcactaccctgagcagaatgtgcggaatcgtcggctacgtcgggcagcagcccgcctgcgcggtcgtcatggccgcgctgcgccgcatggagtaccgcggttacgactcctcgggagtcgcgttggtcaacggcgacggcaccctgacggtgagccgccgcgccggccggctggccaacctcgaggaggcggtggcgcagctgccgccgtcggcgctgaccggcaccaccggcctgggccacacccggtgggccacccacggccggcccaccgaccgcaacgcgcacccgcaccgcgacgccgccggcaagatcgccgtggtgcacaacggcatcatcgag…	1	1	1	1	1	1	1	1	1	1	1	1	1	1	1	1	1	1	1	1	1	1	1	1	1	1	1	1	1	1	1	1	1	1	1	1	1	1	1	1
322	CORE	Succinate dehydrogenase flavoprotein subunit (EC 1.3.5.1)	C	JIII_386	NZ_NKRI01000001.1	340292	338349	-	atggttgaggtcgaacggcatgcctacgacgtagtcgtcatcggcgccggcggcgcgggattgcgcgcggtcatcgaggcgcgggaacgcggcctgcgcgtcgcggtggtgtgcaagtcgttgttcggcaaggcgcacaccgtgatggccgagggcggctgcgcggcctcgatgggcaacaccaacccgaaggacaactggaagacccacttcggcgacaccatgcgcgggggcaagttcctcaacaactggcgcatggccgagctgcacgccaaggaggccccggaccgcgtctgggagctggaaacctatggcgcgctcttcgatcggctcaaggacggcaagatcagccagcgcaacttcggtgggcacacctacccgcggctggcgcacgtcggt…	1	1	1	1	1	1	1	1	1	1	1	1	1	1	1	1	1	1	1	1	1	1	1	1	1	1	1	1	1	1	1	1	1	1	1	1	1	1	1	1
323	CORE	Excinuclease ABC subunit C	L	E1	NZ_CP010113.1	2977916	2975973	-	gtgccagatcccgccacctatcgccccgcacccgggtccatcccggtcgagccgggcgtgtaccgattccgggatccgcacgggcgggtcatctacgtcggcaaggccaagagcctgcgcagccggctgacgtcctacttcgccgacgtcgccaacctgcacccgcgcacccggcagatggtgaccaccgcggccaaggtcgagtggacggtggtcaacaccgaggtcgaggcgctgcagctcgaatacaactggatcaaggaattcgacccgcgcttcaacgtccgctaccgcgacgacaagtcctacccggtgctggccgtcaccctcaacgaggagttcccgcggctgatggtctatcgcggcccgcgccgcaagggggtgcgctatttcgggccg…	1	1	1	1	1	1	1	1	1	1	1	1	1	1	1	1	1	1	1	1	1	1	1	1	1	1	1	1	1	1	1	1	1	1	1	1	1	1	1	1
324	CORE	Fumarylacetoacetate hydrolase family protein / MBL-fold metallo-hydrolase superfamily	QR	NL_95E	NZ_LGSC01000008.1	96021	94084	-	gtgaaatgggttacctaccaaggcgatgacggcgaacgcgtcggagtgctgcgcgacgacaccatctacgcgatgggttcgggagtcacgctgctggacctgattgcgcgcggcgccgagggattgcggcacgcgggggaggaggcgcagcgttcgccggcggcgacggtgccggcggcccgggcgcggttgctggcgccgatcccgcgcccgccgtcgatcagggactcgctgtgcttcctcgaccacatgcgcaactgccaggccgcgctgggcgccgggcgggtcctcgccgacacctggtatcgcgtaccggcgttctacttcgcctgtccggcaacggttttgggcccgtacgacgacgcgctcaccgcacccggaagtgcctggcaggacttc…	1	1	1	1	1	1	1	1	1	1	1	1	1	1	1	1	1	1	1	1	1	1	1	1	1	1	1	1	1	1	1	1	1	1	1	1	1	1	1	1
325	CORE	Translation elongation factor LepA	J	NL_96E	NZ_LGSD01000017.1	17091	15157	-	gtgccgcagtccggccgcgccgatacgctggacacacttgcgaaccgccgtctagcaggcccggaccaggagatacccatcagcagtttcgccgacaagaccttcaccgcgccggcgcagattcgcaacttctgcatcatcgcccacatcgatcacggcaagtcgacgctggccgaccggatgctgcagctcaccggcgtcgtcgacgagcggtcgatgcgcgcccagtacctggaccggatggacatcgagcgggagcgcggcatcaccatcaaggcgcagaacgtgcggctgccctggcaggtctccggcggcgaggacgccggcaaagaatttgtcctgcacctgatcgacaccccgggccacgtcgacttcacctacgaggtgtcgcgcgcactg…	1	1	1	1	1	1	1	1	1	1	1	1	1	1	1	1	1	1	1	1	1	1	1	1	1	1	1	1	1	1	1	1	1	1	1	1	1	1	1	1
326	CORE	Chaperone protein HtpG	O	NL_96E	NZ_LGSD01000023.1	19233	17299	-	atgaacgcgcgcgtcgagcagttggagtttcaagccgaggctcggcaactgctggatctgatggtccactccgtctactccaacaaggactcgttcctgcgggagttgatctcgaacgcttccgacgcactggacaagctgcggctggaagccttccgcaacaaggacctcgacgtcgacacctccgacctgcacatccagatcgaggtggacaaggatgcgcgcaccctgaccatccgcgacaacggcatcggcatgacccgcgccgaggtggtcgacctgatcggcaccctggccaagtcgggcaccgccgaattgcgccaacaactccgggaagccaagaacgcccagaacgaagccgcctcagaggaactcatcggccagttcggcatcggcttc…	1	1	1	1	1	1	1	1	1	1	1	1	1	1	1	1	1	1	1	1	1	1	1	1	1	1	1	1	1	1	1	1	1	1	1	1	1	1	1	1
327	CORE	Acyl-CoA dehydrogenase	I	NL_96E	NZ_LGSD01000006.1	20680	18752	-	atggcacagcaaacgcaggtcaccgaggagcaggcgagagcgctcgccgaggagtcgcgcgagaccggttgggacaaaccgtccttcgcgaaggaactgtttttgggtcgctttccgctggagctgatccacccgttcccccaaccctcggacgccgacgaggcccgcacccgcgcgttcctcgaccagttgcggaaatttctggacacggtcgacggcagcgtgatcgaacgcgacgccgaaattcccgccgaatatgtgcggggcctggccgacctgggttgtttcggcatgaaaattccgtccgaattcggcgggctgaacatgtcccaggtcgcctacaaccgggcgctgatgatgatttcgtcggttcatcccagcctcggcgcgttgctttcg…	1	1	1	1	1	1	1	1	1	1	1	1	1	1	1	1	1	1	1	1	1	1	1	1	1	1	1	1	1	1	1	1	1	1	1	1	1	1	1	1
328	CORE	Cyclohexanone monooxygenase (EC 1.14.13.22)	P	NL_93B	NZ_LGRZ01000044.1	8813	10741	+	atggccgtcacgactgaaagcgcgggagcggcgggtccggacccctacgacgtcggcgaactgcgggccaacctgcggcaggcggatcccggggtgctcgtcgccgtgctcgcccagctgaccggggacccggccgtcgttgatcggttcgcaccgaaaatcacccatgtgcccgacccgccggagcaggcgggcgtcaccgacccggagacggccgcccagctcgtcgacgagatcgtcacggcgttgaggacgccgcggcgagcggacgcggtacccgccgacgacctcgacctcttcgctcgtgtggcgcccgtcgcgctgggcggagaagtcggccccgagtatctcggactgctcgtcgagcagggcggtttccagccctcccaaccggtactt…	1	1	1	1	1	1	1	1	1	1	1	1	1	1	1	1	1	1	1	1	1	1	1	1	1	1	1	1	1	1	1	1	1	1	1	1	1	1	1	1
329	CORE	1-deoxy-D-xylulose 5-phosphate synthase (EC 2.2.1.7)	IH	4B	NZ_AGAM01000343.1	2206	281	-	atgctggaacagatccgcgggcccgctgatctgcagcacctttcgacgcatcagctccgcgaactggccgccgagattcgcgagttcctgatccacaaggtcgctgccaccggggggcatctggggcccaacctcggcgtggtcgagctgacgctcgcgctgcaccgggtgttcgactcgccgcacgacccgatcatcttcgacaccggccatcaggcctacgtgcacaagatgctgacggggcgggcgcacgagttcgaaagcctgcgcaaaaagggtggcctgtcggggtatccgtcgcgcagcgaaagcgaacacgactgggtggagtccagccacgccagcgccgccctgtcctacgccgacggcctggccaaggccttcgagctgagcgggcac…	1	1	1	1	1	1	1	1	1	1	1	1	1	1	1	1	1	1	1	1	1	1	1	1	1	1	1	1	1	1	1	1	1	1	1	1	1	1	1	1
330	ACCESSORY	Arabinofuranosyltransferase AftD	I	E1	NZ_CP010113.1	110436	112361	+	atgcagatcgatttcgaccacccggtgaccaatgcggcgctcaccctgacccccagcgccaccgccgtcggcgcccaggtccgccgcattctcatcgaaaccgcaacgggcagcaccactttgcggttcgaccagccgggcaagccgctcgccgcggcgctgccctacggcgagaccccgtggctgcggatcaccgccgccggcaccgacgacggatcgcccggggtgcagttcggcatcaccgacttgaccgtcacccagtacgacgcgtccggcttcgcgcacccggtcgacctgcggcacaccgtgcgggtgcccgggccgccgccggagtcgccgatcacgcggtgggagttgggacccgagctgcccggccggcccggctgcgcccgggcgccc…	0	1	1	1	0	0	0	1	1	1	1	0	1	0	0	1	1	1	1	1	1	1	1	1	0	0	0	0	0	0	0	0	0	0	0	0	1	0	0	0
331	CORE	ABC transporter, substrate-binding protein LpqW	E	MAPK_CN4	NZ_CP033910.1	3258328	3260253	+	gtgcggctgctcgataccctgatcagcgtgccgagacgagtgcgccgggtgttcatggtgctcggcggcctggtttcggtggtcggcctggtgctttcggcgtgcacggtcaacccgccgccggccccgcagagcaccgacacgccgcacaattcggtgccgccgccgccccgggtcagccagatcatcatgggcatcgactcgatcggggcgggcttcaacccgcacctgctctccgacctgtccccggtcaacgcggcgatcagcgcgctggtgctgcccagcgcgttccggccggtgcccgatcccaacacgcccaccggctcgcgctgggagatggacccgaccctgttggtgtccgcggaggtgacgagccagaacccgttcacggtgacctac…	1	1	1	1	1	1	1	1	1	1	1	1	1	1	1	1	1	1	1	1	1	1	1	1	1	1	1	1	1	1	1	1	1	1	1	1	1	1	1	1
332	CORE	Efflux ABC transporter, permease/ATP-binding protein	R	Env210	NZ_AGAO01000311.1	29885	31804	+	atgggtgccaagccgttcaagccgtcgatcgactggtcggcggcgtttgtcgattccttgcggtggctggccatagcgtgggtgatcagcgccgtctgcctgttcggggtgctgctggcgttccggttcctcacgccctggggccggcagttctggcggatcacccgcggttacttcgtcggcgcccacagcgtgcgggtgtggctgatgctcggcgtgctgctgctgtcggtgctgctgtcggtgcggctgagcgtgctgctcagcttccaaagcaatgacctgtacacggcgctgcagaaggcgttcgaaggcatcgcgtcgggcaatgacgcggtcaaacattcggggatacatggcttttgggtatcgctcggcatcttctgcctgctggcggcg…	1	1	1	1	1	1	1	1	1	1	1	1	1	1	1	1	1	1	1	1	1	1	1	1	1	1	1	1	1	1	1	1	1	1	1	1	1	1	1	1
333	CORE	Efflux ABC transporter, permease/ATP-binding protein SCO2464	V	Telford	NZ_CP033688.1	3548093	3550009	+	atgacgacgaccacccgcccggcgcccccggctcccgccgggcggtcccgcgatttctggggtccggccgcccggctggtcaaacagcttgcgccgcaacgtcggacggccatcgcggtgatcacgctgggcatcgccggcacggtgatcggggtgatcgttccgcggattctggggcacgccaccgacctgctgttcaacggcgtcgtcggccggcaactgcccgccgggatcagcaaggcgcaggcggtcgccgcggcgcgcagccgcgggcagaacaccttcgccgacttgctgtccgggatgaacgtggtgccgggccgcggggtggacttcggcgcggtcgcacgcacgctggcgctggcgctgctcctctatctcgtttcggcactgtttatt…	1	1	1	1	1	1	1	1	1	1	1	1	1	1	1	1	1	1	1	1	1	1	1	1	1	1	1	1	1	1	1	1	1	1	1	1	1	1	1	1
334	CORE	Acyl-CoA dehydrogenase	I	S397	NZ_AFIF01000071.1	18052	16136	-	gtggcactgggtttcgccgccgccaccacgtccacgctgcggttgatccccaacattgtggtgctgccgtatcgaaacccgttcgtggtggccaaatccggcgccaccctcgacctgctctccggcggccgcttcaccctcgccgtcggcgtgggctacctcaagcgcgagttcgcggcgctgggcgtcagttacgacgagcgcgccgagctgttcgaggaggccctgcgggtgatccgcgccgtgtggaccggtgacgacatctcgttcgagggaaggcatttcagcgcccgcggcatcaccgcgcatccccggccggtcagcagcccgcatccgccgatctggatcggcggcaacaccgccgccgcgcgccagcgggtggccgactacggcgacggc…	1	1	1	1	1	1	1	1	1	1	1	1	1	1	1	1	1	1	1	1	1	1	1	1	1	1	1	1	1	1	1	1	1	1	1	1	1	1	1	1
335	ACCESSORY	Possible integral membrane c-type cytochrome biogenesis protein DipZ	CO	Pt139	NZ_AFPC01000536.1	1919	12	-	gtgcagaccatcgccctgatcgggttcctcggcggcctgatcaccgggatctcgccgtgcatcctgccggtgctgccggtgatcctgctgtccagcatggacggcgaccggcgcggcgtgggctccgcggcgcggccctacctggtgatcgcgggcctggtgtgcagcttcagcgtggccaccctgatcggctcggcgctgctgacggcgctgcacctgccccaggatgcgatccggtggaccgccctggtggtgctgaccgtcatcgggctgggactgatcttcccgccgctgcagcaactgatcgagcgaccgttcgcctacctgccgcagcgccaaagtcggcccggcgcagacggtttcggcctgggcctgacgttgggcgcgctgtacgtgccg…	0	0	0	0	0	0	0	1	0	0	0	0	1	0	0	0	0	1	1	1	1	1	0	1	0	0	0	0	0	0	0	0	0	0	0	0	1	0	0	0
336	CORE	hypothetical protein	S	CLIJ623	NZ_AFHX01000135.1	7385	9289	+	atgctggctggactcgcctttggctcagagatcaaacgcttccggcgcagccgattgacgcgcgcggccatcgtcgtgctgatgctgctccccctggtgtacggggcgctgtacctgtgggccttctgggatcccttcggccacaccaacaagatgccggtggcgctggtcaactccgaccggggcgccgtcgtgtccggccagcagttcaacgccggtgcggagatcgccaagagtctgaccgccgacggcagcctggactggcacgtcgtggacttaccggaggcacgcaacggagtcgaccacggcaagtactacttcatggtcgagctgccgccggacttcagcgcggcgatcgcgtcgccggtgaccgggcaacccaagaaggccaacctgatc…	1	1	1	1	1	1	1	1	1	1	1	1	1	1	1	1	1	1	1	1	1	1	1	1	1	1	1	1	1	1	1	1	1	1	1	1	1	1	1	1
337	ACCESSORY	Glycerol-3-phosphate acyltransferase (EC 2.3.1.15)	I	NL_96E	NZ_LGSD01000005.1	33073	31172	-	atgaccggcgggccggccggcagcgcccgcgagatcggtcgcgtcggaatgcgaaagctgttgcagcgcaccggcattctggacgaagcgacgtcgccgctggccaccgacccggccgaggtcgtgcagttgctgggcgcgccctggtacgacgagcggctgcgcaccctggccggcgagctcggccgcgacccggccaatgtgcgcgccgaggccgcgggctacctgcgcgaaatggcggcctcgctcgacgagtcggcggtggcggcctggcgcgggttcagccgctggctgatgcgggcctacgacgtgctgatcgacgaggaccagatcgcggcgctgcgcaagctggatcgcaaagccacactggcatttgccttttcgcatcgctcgtacctg…	1	1	1	1	1	1	1	1	1	1	1	1	1	1	1	0	1	1	1	1	1	1	1	1	1	1	1	1	1	1	1	1	1	1	1	1	1	1	1	1
338	CORE	DNA polymerase III subunits gamma and tau (EC 2.7.7.7)	L	CLIJ644	NZ_AFNR01000010.1	8748	6850	-	atgcacgcagaccctggcgggcccgcatcgtcgtcggccggccccggtagcctgctgaccgtggccctctaccgcaagtaccgtccggcaaccttcgccgaagtggtggggcaggagcacgtcaccgaacccctgtcgatcgcgctggaagccggccggatcaaccacgcctacctgttctcgggtccgcgcggctgcgggaagacctcctcggcgcgcatcctggcccgctcgctgaactgcgtgcaggggccgacggccacgccgtgcggggtgtgcgactcgtgcctggcgctggcgcccaacgcgcccggcagcatcgacgtggtcgagctggacgcggccagccacggcggcgtggacgacacccgcgagctgcgcgaccgggcgttctacgcg…	1	1	1	1	1	1	1	1	1	1	1	1	1	1	1	1	1	1	1	1	1	1	1	1	1	1	1	1	1	1	1	1	1	1	1	1	1	1	1	1
339	CORE	Polyketide synthase modules and related proteins @ Long-chain fatty-acid-AMP ligase, Mycobacterial subgroup FadD32	IQ	4B	NZ_AGAM01000188.1	47256	45358	-	atggcgtaccacaacccgttcatcgcgaatggaaagatcaagttccccgagaacacgaacttggtcaagcacgttgagaaatgggcgagggttcgtggcgacaagctcgcctaccgattcctggacttctccaccgagcgcgacggcgtcgcctgcgacatctcctggtcggagttcagcgcccgcaaccgcgcggtgggcgcccggctgcagcaggtcaccgagcccggcgaccgcatcgcggtgctgtgcccgcagaacctggactacctgatcgcgctgttcggcgccctgtacgccggccggatcgcggtgccgctgttcgaccccagcgagcccggtcacgtcggccggctgcacgccgttctcgacgactgcaccccgtcgaccatcctgacc…	1	1	1	1	1	1	1	1	1	1	1	1	1	1	1	1	1	1	1	1	1	1	1	1	1	1	1	1	1	1	1	1	1	1	1	1	1	1	1	1
340	CORE	hypothetical protein	R	MAPK_JB16	NZ_CP033911.1	582682	584580	+	atgggactcccgtacatagataagcaggcgctgatcgccgaagcaggcggtgacccgtgggcgatcaatgcgagcctgcaggcgggcagcccatcacagatctccaacctggccggggcctttcaccgcgcgggccgctgcacgcaggaagccgataacgcgttccagcaagcccggtcacgattcgacgcggcctggaatcaccaggacggcgatcatcccatcaacgactccgaggaagtgcaacgcgtcacgaaagcccttggggcccagtccttgcagctgcccaagatcggcgccgacctggaaggcattgccgccgcgctggccgaggcgcagaaagcgggtgcggcgcggatcgccaccctggatgcccagttgaagaacatttccgacctg…	1	1	1	1	1	1	1	1	1	1	1	1	1	1	1	1	1	1	1	1	1	1	1	1	1	1	1	1	1	1	1	1	1	1	1	1	1	1	1	1
341	ACCESSORY	ATP-dependent RNA helicase	L	E1	NZ_CP010113.1	522112	520214	-	atgaccacacccaccagcacaactgaactcacttttgctcaactcggcgtccgcgacgaaatcgtccgcgcgctcgacgaaaaagggattcagcacccttttgcgatccaagaactgaccctgccgctggcgctggccggcgacgacctgatcggccaggcccgcaccggcatgggcaagaccttcgccttcggggtgccgctgctgcagcgcatcacggccggcaccgccccgcgggcgctgaacggcaccccgcgcgcgctggtcgtggtgcccacccgcgagctgtgcctgcaggtgacagatgacctcacgctggcggccaagcacctgaccgccgacggcggtcgcccgttgtcggtggttcccatctacggcggccgcccctacgagccgcag…	0	1	1	1	0	0	0	1	1	1	1	0	1	0	0	1	1	1	1	1	1	1	1	0	0	0	0	0	0	0	0	0	0	0	0	0	1	0	0	0
342	CORE	Apolipoprotein N-acyltransferase (EC 2.3.1.-) in lipid-linked oligosaccharide synthesis cluster	M	2015WD_2	NZ_LKUT01000064.1	2	1900	+	ggggcgctgtcatccatggctgacgagcgggccgcagcccggctgggcagcgccgcgcgccgggcggcgaccgggctgggcgccgcggtgatcgcccggctgccggccgcgcaggcggcgatgcggccccgactgctccggttgatctgcgccgtcgtgggcggcgggttgctgtgcgccagcttcccggcggtgaactggtggtgggccgccgtccccgccgccgcgctgctggcgtgggtgctcacccatccggcgacgacgccggcgggcgggctggggtacgcctttgtcttcgggctggccttctatctaccgctgctgccgtgggtcgggctgctggtcggggccgtcccgtggctggtgctggccgcggtgtcggcgctgtttccggccgtc…	1	1	1	1	1	1	1	1	1	1	1	1	1	1	1	1	1	1	1	1	1	1	1	1	1	1	1	1	1	1	1	1	1	1	1	1	1	1	1	1
343	ACCESSORY	Transmembrane transport protein MmpL8/MmpL10/MmpL12	SR	CLIJ361	NZ_AFNS01001068.1	16828	18726	+	atgcgccggatagccgatttcgtggtgcgctggccctggctggtgatcgggttctgggcggcattggcggtcgccctgccgctggccttcccgtccctggccgagatggcccagaagcatccgctggcgatcttgcccggcaacgcaccgtccaatgtcgccgcccgccagatgaccgaggcgttccacgaatcgggctcggatgacctgctgttggtggcgttgaccgacgagaagggtctgggccccgccgacgaagccgtctaccgcaggctggtggacgcgctgcgccgggacacccgtgacgtggtgatggtgcaggacttcatcagcgcgccgccgctgcgttcggccgtgaccagcaaggaccgcaaagcctgggtactgcccgtcggcgtc…	0	0	0	0	0	0	0	0	0	0	0	0	0	0	0	0	0	0	0	0	0	0	0	0	0	0	0	0	0	0	0	0	0	0	0	0	1	0	0	1
344	CORE	GTP-binding protein TypA/BipA	T	Pt144	NZ_AFPD01000252.1	10976	12865	+	gtgccatttcgcaacgtcgccatcgtcgcccacgtcgaccacggcaagaccaccctggtggacgcgatgctgcggcagtccggggcgctgcaccaccgcggcgacgacacccaggagcgcatcctggacagcggtgacctggagaaggaaaagggcatcaccatcctggccaagaacaccgccgtgcaccgccatcaccccgacggcagcgtcacggtcatcaacgtcatcgacacccccgggcacgccgacttcggcggcgaggtggagcgcgggctgtccatggtggacggggtgctgctgctggtcgacgcctcggaggggccgctgccgcagacccggttcgtgctgcgcaaggcgctggccgcgcacctgccggtgatcctggtggtcaacaag…	1	1	1	1	1	1	1	1	1	1	1	1	1	1	1	1	1	1	1	1	1	1	1	1	1	1	1	1	1	1	1	1	1	1	1	1	1	1	1	1
345	CORE	NADH-ubiquinone oxidoreductase chain L (EC 1.6.5.3)	PC	Pt155	NZ_AFPH01000080.1	6950	5064	-	atgactcactacactccgctgctggtggcgctgccgctggcgggtgccgcgatcctgttgttcggcgggcgacgcaccgaccggtgggggcattggctgggttgcgccaccgccgtggcggcgttcgtggtcggcgtgggcctgctggatgagttgctcggccgtcccgccgaccagcgcgccatccacgaaagggtgttcagctggatccaggtcggccaactgcaggtggacctggggttgcagatcgaccagctgtcggtgtgtttcgtgttgctgatcaccggggtggggtcgctgatccacatctactcggtggcctacatggccgaagatgccgaccgccgaaggtttttcggctacctcaacctgttcctggcgtccatgctgctgctggtg…	1	1	1	1	1	1	1	1	1	1	1	1	1	1	1	1	1	1	1	1	1	1	1	1	1	1	1	1	1	1	1	1	1	1	1	1	1	1	1	1
346	CORE	Bifunctional beta-1,5/1,6-galactofuranosyltransferase GlfT2 in cell wall galactan polymerization (EC 2.4.1.288)	G	CLIJ623	NZ_AFHX01000019.1	1978	3864	+	atgagtgccgtgagcctgctgtcccggatcatcctgccgcgtcccggcgagcccctcgacgtgcgcaagctgtatctggaggagtcgacgaccaacgcccggcgcgcgcacgccaccagccgcacgtcgctggagatcggcaaagagtccgaggtgtcgttcgccacctacttcaacgcgttcccggccagctactggcggcgctggtcgatctgcgaatcggtggtgctcaaggtcgagctgaccggaaccggtcgcgtcgacgtctaccgcaccaaggccaccggggtgcggatctcggtgcagggccgccagttcgtcggcaccgacgaccagccggccgtcgtcgagatcgaggtgccgttgaagccgttcgaggacggcggctggatctggttc…	1	1	1	1	1	1	1	1	1	1	1	1	1	1	1	1	1	1	1	1	1	1	1	1	1	1	1	1	1	1	1	1	1	1	1	1	1	1	1	1
347	CORE	Serine/threonine-protein kinase PknB (EC 2.7.11.1)	MT	CLIJ644	NZ_AFNR01000116.1	314	2194	+	atgaccaccccgcaacacctgtccgaccgctacgaactcggcgagatcctcggcttcggcggcatgtccgaggttcacctggcccgtgacgtccggctgcaccgcgacgtcgcggtcaaggtgctgcgcgcggacctggcccgcgatcccagtttctacctgcgcttccggcgcgaggcgcaaaacgccgccgcgctcaaccacccgtccatcgtcgccgtctacgacaccggcgaggcggagacgccctccgggccgctgccctacatcgtcatggagtacgtcgacggcgtgacgctgcgcgacatcgtgcacaccgacgggccgctgccgccgcggcgggccatcgagatcatcgccgacgcctgccaggcgctgaacttcagccaccagaacggc…	1	1	1	1	1	1	1	1	1	1	1	1	1	1	1	1	1	1	1	1	1	1	1	1	1	1	1	1	1	1	1	1	1	1	1	1	1	1	1	1
348	CORE	Uncharacterized MFS-type transporter	PREG	Pt146	NZ_AFPF01000439.1	3430	1550	-	atgatgatcggcttcttcatgatcatggtcgactcgaccatcgtcgccatcgccaacccgaccatcatggccgacctgcacatcggctacgacaccgtggtctgggtgaccagcgcctatctgctggggtacgcggtcgtgctgttggtggccgggcgtctcggcgaccggttcggcaccaagaacctgtatctgatcggcctggcggtgttcaccgtcgcgtcggtgtggtgcgggctggccggcagcgccgccatgctgatcgcggcccgcgtcgtccagggtgtcggagccggcgtgctgactccgcagacgttgtcgacgatcacccggatcttcccgccggagcggcgcggcgtggcggtcagcgtgtggagcgccaccgccggggcggccagc…	1	1	1	1	1	1	1	1	1	1	1	1	1	1	1	1	1	1	1	1	1	1	1	1	1	1	1	1	1	1	1	1	1	1	1	1	1	1	1	1
349	CORE	Methylmalonyl-CoA mutase small subunit, MutA (EC 5.4.99.2)	I	Pt145	NZ_AFPE01000294.1	20123	18246	-	gtgtccattgatgtacccgaactcgccgacctggaacaggttcgcgggcgttggcgcagtgcggttgccggagtgctggccaaaagcacccggaaggaccccgagcagttgggggacgcgccggagcggctgttggaaaccccgacctacgacgggatcgcgatccgcgcgctctacaccgcgctcgacgagctgcccgaaccgccgctgccgggcgagtggccgttcgtgcgcggcggcgacgcgctgcgcgacgtcaggtccggctggaaggtcgccgaggcgttcccggccaccccggtgcccggcgtcgcggccaaggacatcaactccgcggtgctcgaggcgctgggcaacggcgccggcgccgtgctgctgcggatcggcgagtcgggcgtg…	1	1	1	1	1	1	1	1	1	1	1	1	1	1	1	1	1	1	1	1	1	1	1	1	1	1	1	1	1	1	1	1	1	1	1	1	1	1	1	1
350	CORE	Fatty-acyl-CoA oxidase (EC 1.3.3.6), related to yeast fatty acid beta-oxidation enzyme POX1	I	CLIJ361	NZ_AFNS01000515.1	998	2872	+	atgcgggagacgctgagcgaggacctgttccgtccccactacacccccaacaccgtgatcgcccgcaccaaggtggccgagcagatgcggattatggcggcgttcggcgcggccgccgacggcttccgcaaagaacacggcggcaccggcgatgtcggcgcggcgatcaccatgatcgagatgctggcgatgtcggacctgtcgttgatggtgaaggccggggtgcagtggggcctgttcggcggggccgtggagaacctgggcaccgagcgccatcacgagacctacgtgcccaagatcatcagcctggagttgcgcggttgtttcgcgatgaccgagaccgggcacggcagcgacgttcagtcgctggagacgaccgccacctacgacccggcgacc…	1	1	1	1	1	1	1	1	1	1	1	1	1	1	1	1	1	1	1	1	1	1	1	1	1	1	1	1	1	1	1	1	1	1	1	1	1	1	1	1
351	CORE	Alkyl sulfatase and related hydrolases, MBL-fold metallo-hydrolase superfamily	Q	Pt145	NZ_AFPE01000023.1	6282	8156	+	atggaccacaaacctcccagcccggtaatcgaggcggcccatcgcgcatgcgtgctgccgttttccgacgacgcggatttccgcgacgccgatcgtggattcatcgccgcgttgtcgccgtgcgtggtgcggggcgccgacggccgcgtggtgttcgacaacgacgcctacgccttcctggacgggcccgcgcccacgtcggtgcatcccagcctgtggcggcagtccacgctggccgccaaacacggcctctacgaagtggttccgggcatctatcaggttcgcggccttgacatctccaacgtcacgttcgtggaaaccgacaccggcatcatcgtcatcgatccgctggtgtccaccgaggtggccgcggcggcgctgacgctgtaccgcacgcat…	1	1	1	1	1	1	1	1	1	1	1	1	1	1	1	1	1	1	1	1	1	1	1	1	1	1	1	1	1	1	1	1	1	1	1	1	1	1	1	1
352	CORE	Chaperone protein DnaK	O	Pt139	NZ_AFPC01000010.1	9467	11338	+	atggctcgtgcggtcggtatcgacctcgggaccaccaactccgtcgtcgcagtcctcgagggcggtgaccccgtcgtcgtcgccaactccgagggctcgcggaccaccccgtccatcgtcgcgttcgcccgcaacggcgaggtgctcgtcggccagcccgccaagaaccaggcggtgaccaacgtcgaccgcaccatccgttcggtcaagcggcacatgggcaccgactggtccatcgagatcgacggcaagaaatacaccgctcaggagatcagcgcccgcgtgctgatgaagctcaagcgcgacgccgaggcctatctgggtgaggacatcaccgacgcggtcatcaccgtaccggcgtacttcaacgacgcccagcgtcaggcgaccaaggaagcc…	1	1	1	1	1	1	1	1	1	1	1	1	1	1	1	1	1	1	1	1	1	1	1	1	1	1	1	1	1	1	1	1	1	1	1	1	1	1	1	1
353	CORE	Acetolactate synthase large subunit (EC 2.2.1.6)	HE	Pt154	NZ_AFPG01000106.1	5505	7373	+	gtgagcgctcccaccaggcggcccgcccccgacgcacccggcgctgccggcatcgccccggccccgccggccccggccgcgaagcccgccgccggcaaaccgaaacgcattgggcccgaacaagttaccggcgcgcaatcggtgatccgatcgctggaggagctcggcgtcgaggtgatcttcggcattcccggcggcgcggtactgccggtctatgacccgctgttcgactccaagaagctgcggcacgtgctggtccgccacgagcagggcgccggtcacgccgccagcggctacgcgcacgccaccggcaaggtcggtgtctgcatggccacctccggtccgggcgccaccaacctggtcaccgcgctggccgacgcccagatggactcgattccc…	1	1	1	1	1	1	1	1	1	1	1	1	1	1	1	1	1	1	1	1	1	1	1	1	1	1	1	1	1	1	1	1	1	1	1	1	1	1	1	1
354	CORE	Transcription termination factor Rho	K	FDAARGOS_305	NZ_CP022095.2	2785955	2787817	+	gtgactgatacggacctgttcacggctggcgaaaacactgacgccaatcaactctctactgccgtgaccacagacaccccagacgcgaagacgcatgcgccggtcggtgccctgaccaccatggtgctgcccgagctgcgcgcgctggctaaccaggtcggcgtcaaggggacgtcgggcatgcgtaagaacgaactgatcgccgcgatcaaggaagtccgggggcaggccaacggcgccgcgcccgctgagcaggccaacggcgccgagccggccgaggacagcggcaagcccgacgccaaggacgccaaggacgacaccacgcccgacaccaaggacgccaacgaccacaccggcgctcaaagcgccgccgaggcgccggccccgagcgagcagaac…	1	1	1	1	1	1	1	1	1	1	1	1	1	1	1	1	1	1	1	1	1	1	1	1	1	1	1	1	1	1	1	1	1	1	1	1	1	1	1	1
355	CORE	Exodeoxyribonuclease V beta chain (EC 3.1.11.5)	L	E1	NZ_CP010113.1	4518255	4516396	-	gtggtgcgcgcggcggcggcgacgatgttcttcggcgagaccgccgagacgttggcggccggcggtgacgcgctgaccgaccggatcgcccaaaccttgcgggagtgggccggtcactcccgcgaacgcggcgtcgccgccatcttcgaggccgcccagctgctggggatgagcaatcgggtgctcggctggcagggcggggcgcggcacatgacggacctggcgcatctcacccaactgctgggcgaggtggcccaccgcgaacaccacaacctgcccgcgctgcgcgactggctgcgccggcagcgcgacgagcgaagcggcgcgccggaacgcaaccgccggttggacagcgacgccgccgccgtccagatcatgaccgtcttcgtcagcaagggg…	1	1	1	1	1	1	1	1	1	1	1	1	1	1	1	1	1	1	1	1	1	1	1	1	1	1	1	1	1	1	1	1	1	1	1	1	1	1	1	1
356	CORE	Neopentalenolactone D synthase (EC 1.14.13.171)	P	NL_93B	NZ_LGRZ01000010.1	93810	91951	-	atgacccccgacgtggacacgcagcaggacggttgcgggccgaccgagacgcccgacgacatcgacatcgacgcgctgcggcagaaatacgcccacgagcgcgaaaaacggctgcgcaaagagggttccaagcagtacatcgaattggaggacgacttcagcggctactacgaggtcgacccgtacacgccggtgacgccgcgcgagcccatccgcgaggacatcgacgtcgccgtcctcggcggcgggttcgcgggcctgctgtcggcggcccacctgaagaaggcgggcgtcgacgacgtgcgcatcatcgaactcggcggcgacttcggcggcgtctggtactggaaccggtacccgggaatccagtgcgacaacgaatcctactgttacataccg…	1	1	1	1	1	1	1	1	1	1	1	1	1	1	1	1	1	1	1	1	1	1	1	1	1	1	1	1	1	1	1	1	1	1	1	1	1	1	1	1
357	CORE	Sensory box/GGDEF family protein	T	Telford	NZ_CP033688.1	2867556	2865697	-	gtgccacgcagcctggacctggtggtcacctccgtcgccaccgcgctgatggaggccacggcgtccacggcacgctcggtcagcgaaacggtgctcgcgcagctcgtcgagcagttcgatgtggacgccagcttcctgcaccaccacgacgccgcgggcccggtgccggtggccgagtggccgcggcgaaccgatgccgcgggcccgatggccgcgctgcgatccgaggacgtcgaatcggtgctggcccaatgcgagcggcagcgccggccggtggtgagcagcccggaccgggtcgacggttggctgcgccgctggctgcagcgcgacaaggcagccggcgcgccctcggtggccgccgcaccgctggtgtccggcgacgccaccaccggtgtgctc…	1	1	1	1	1	1	1	1	1	1	1	1	1	1	1	1	1	1	1	1	1	1	1	1	1	1	1	1	1	1	1	1	1	1	1	1	1	1	1	1
358	CORE	Sulfate adenylyltransferase subunit 1 (EC 2.7.7.4) / Adenylylsulfate kinase (EC 2.7.1.25)	P	MAPK_JJ1	NZ_CP033909.1	2736386	2734536	-	atggccgccccaaccacgctattgcgtttggccactgcgggatccgtcgacgacggtaagtccacgctgatcggccggctgctctacgactccaaggccgtgatggaagaccagtgggcggcggtggagcagacctcgaaggaccgcggccacgactacaccgacctggcgctggtcaccgacggcttgcgggccgaacgcgagcagggcatcaccatcgacgtcgcctaccgctacttcgccacgcccaagcggaaattcatcatcgccgacacgcccggccacatccagtacacccgcaacatggtgaccggcgcgtcgaccgcgcagctggtgatcgtgctggtcgatgcgcggcacggcctgctggagcagtcccgccggcacgccttcctggcc…	1	1	1	1	1	1	1	1	1	1	1	1	1	1	1	1	1	1	1	1	1	1	1	1	1	1	1	1	1	1	1	1	1	1	1	1	1	1	1	1
359	CORE	Multidomain signal transduction protein including CheB-like methylesterase, CheR-like methyltransferase and BaeS-like histidine kinase	TN	Pt144	NZ_AFPD01000266.1	10204	12054	+	atgaattccacgactgacgaggccgacgaggcattcgaggccttgttgcggtacatgcgggattcgcgcggcttcgacttcaccggctacaagcgcacctcgctgatgcgccgcgtccggcaccggatggaccaggcgggctacaccgccttcgacgagtacctggacttcctgcaggccagctccgacgagttcaccgcgctgttcaacaccatcctgatcaacgtcacctcgttcttccgcgacccggacgcctgggagttcgtcgccgccgaagtcattccgcgactgctggccgaacgcgggcccaacgatccgatccgggtgtggagtgcggggtgcgcctcgggccaggaggcctacacgctggcgatgctgctggccgaggcgctgggcttc…	1	1	1	1	1	1	1	1	1	1	1	1	1	1	1	1	1	1	1	1	1	1	1	1	1	1	1	1	1	1	1	1	1	1	1	1	1	1	1	1
360	CORE	FIG00821637: hypothetical protein	S	MAPK_CN7	NZ_CP033428.1	831593	833443	+	atgccccaagacgtaactgagccccgcccgggtccggcccgggtggcgggggtgctcatctggctgggcggcggggaagccggcggccccggggaacgccacgagcggtccgcgcacgccgtggccggcgcggtggtgctgctgggttccgcgctggcctggctgctcgccgggctggcggcggcgggccgttggccgctgccggcgctggtgccggcgacgctggtcttcggcttgctgctgggcgcgatcgtccgcggcaccgccgcgccggccgccggcgcgaaccatccggtggcacgcggcgcggtcgcggcggcggtcggtgtcgtcgtcggtgaactcgccgccctggtcatcctttccggccccatcgaccagcgtctggacgaacgggca…	1	1	1	1	1	1	1	1	1	1	1	1	1	1	1	1	1	1	1	1	1	1	1	1	1	1	1	1	1	1	1	1	1	1	1	1	1	1	1	1
361	CORE	Phosphoserine phosphatase (EC 3.1.3.3) / Acyl-CoA:1-acyl-sn-glycerol-3-phosphate acyltransferase (EC 2.3.1.51)	IE	JIII_386	NZ_NKRI01000002.1	637053	635206	-	gtgatcggccagcggctcatgagcgattcgcgtcagctgtcaccgcagcgcggcaccgaggattccgggccgcgggagaccgacatgcggctgccgggctcggtcgccgagatcatggcgagtccccccgggcccaggatcggcgcgttcttcgacctggacggcaccctggtcgccgggttcaccgcggtgatcctgacgcaggagcggctgctgcgccgcgacatgggggtgggggagctgctgggcatggtgcaggccggcctcagccacaccctgggccgtatcgagttcgaggacctgatcggcaaggccgcggcggccctggccggacggctgatcgacgacctggaagagatcggcgagcggatgttcgtccagcggatcgaatcccggatc…	1	1	1	1	1	1	1	1	1	1	1	1	1	1	1	1	1	1	1	1	1	1	1	1	1	1	1	1	1	1	1	1	1	1	1	1	1	1	1	1
362	CORE	ChlI component of cobalt chelatase involved in B12 biosynthesis / ChlD component of cobalt chelatase involved in B12 biosynthesis	H	A3	NZ_MWQD01000002.1	312515	310674	-	gtgaagccctacccgttcagcgccatcgtcgggcacgaccggctgcggctggccctgctgctgtgcgccgtgcgcccggagatcggcggcgcgctcatccgcggcgagaagggcaccgccaagtcgacggccgtgcgcggcctggcggccctgctgtccgccgccaccggcagcgacgcgaacctggtcgaaatgccgctcggcgcaaccgaagaccgggtgatcggctcgctggacctgcagcgggtgctgcgcgacggcgagcacgcgttctccccggggctgctggcccgcgcgcacggcggtgtgctctacgtcgacgaggtcaacctgctgcacgatcatctcgtcgacgtgttgctcgacgccgcggcgatgggacgggtgcacatcgaacgc…	1	1	1	1	1	1	1	1	1	1	1	1	1	1	1	1	1	1	1	1	1	1	1	1	1	1	1	1	1	1	1	1	1	1	1	1	1	1	1	1
363	CORE	Protein translocase subunit SecD	U	MAPK_CN7	NZ_CP033428.1	1383698	1381857	-	gtggcatcgtcgtccgtgccggtgcaccccgcccgctacctctcggtcttcttgctgctgctcgtgggcgtctacctgctggtgttcctcaccggggacaagcgggccgcgcccaagctcggcatcgatctgcagggcggcacccgcgtcacgctgaccgcgcgcacgcccgacggttcggcacccagccgtgaggcgctggcccaggcgcagcagatcatcagcgcccgggtcaacgggctgggcgtgtcggggtcggaggtggtggtcgacggcgacaacctgatcatcacggtccccggcaacgacggcaacgaggcccgcaacctgggccagaccgcccgcctctacatccgcccggtgctcaactcgatgccggcgcaaagcggcgagcccaag…	1	1	1	1	1	1	1	1	1	1	1	1	1	1	1	1	1	1	1	1	1	1	1	1	1	1	1	1	1	1	1	1	1	1	1	1	1	1	1	1
364	CORE	Polyketide synthase modules and related proteins @ Long-chain fatty-acid-AMP ligase, Mycobacterial subgroup FadD31	IQ	Pt155	NZ_AFPH01000492.1	1820	3658	+	atggatgacgcccttcggcgcgacgacggtgtgcccggcctgctccggatcgaggactgcctggacgccgacggcggggtcgcactgccgcccggcgtcaacctgatttcgctcatcgaccgcaacatcgccaacgtgggggacaccgtcgcgtatcgctacctcgactacagcggttcggacgacggcaccgcgcacgaggtgacctggagccagttcggtgtccggctggaagccatcggcgcgcgcatccagcaggtggccagtcgcggtgagcgcgttgcggtgctggcgccgcagggcatcgactacgtcgccgggttctacgcggcggtcaaggcgggcaccatcgcggtcccgttgttcgccccggaactgcccgggcataccgagcggctg…	1	1	1	1	1	1	1	1	1	1	1	1	1	1	1	1	1	1	1	1	1	1	1	1	1	1	1	1	1	1	1	1	1	1	1	1	1	1	1	1
365	CORE	AAA+ family protein ATPase EccA2, component of Type VII secretion system ESX-2	MDT	NL_93B	NZ_LGRZ01000068.1	5100	3262	-	atgggtgatttgcaaactgcccgaaggcatttcgaccgcgccatggcgatcatgagccgccaggggcgggcggccgcgttgccggagttcgtcgccgccaccgacgccgacccgtcgatggccgatgcgtggctggggcgcatcgcgtgcggcgacagcgagctggcgtcgctgcgcaagctctacgccaccagcgaatggctgcaccgcgagaccacccggatcgggcagaccctggccgccgagatccagctgggcccctacatcggcatcaccgtcaccgacgcctcgcaggtcgggctggcgctgtcgtccgcgctgaccatcgccggggagtacgccgaggccgacaagctgctggccaaccgcgacctgctggactcgtggaccaactaccag…	1	1	1	1	1	1	1	1	1	1	1	1	1	1	1	1	1	1	1	1	1	1	1	1	1	1	1	1	1	1	1	1	1	1	1	1	1	1	1	1
366	CORE	Acyl-CoA dehydrogenase (EC 1.3.8.1), Mycobacterial subgroup FadE5	I	NL_96E	NZ_LGSD01000012.1	31887	30052	-	gtgagccactacaagagcaacgtccgcgaccaggaattcaacctgttcgaagtgctgggcgttgacaaggctttagggcaaggcgagttcagcgatctggacgccgacacggcccgcgagatgttgaacgaaatcagccggctggccgaggggcccatcgccgactccttcgtcgagggcgaccgcaacccgccggtgttcgacccgaagacgcactccgtgacgctgccggaatcgttcaagaagtccgtccacgccgtcatcgaggccgggtgggacaaggtaggcatcgacgaggccctcggcggggtcgccatgcccaaggcgctgctgtgggcgctgcacgagcacatcctgggcgccaacccggcggtctggatgtacgccggcggcgcgggc…	1	1	1	1	1	1	1	1	1	1	1	1	1	1	1	1	1	1	1	1	1	1	1	1	1	1	1	1	1	1	1	1	1	1	1	1	1	1	1	1
367	CORE	Oligopeptide ABC transporter, ATP-binding protein OppD (TC 3.A.1.5.1) / Oligopeptide ABC transporter, ATP-binding protein OppF (TC 3.A.1.5.1)	PE	NL_93B	NZ_LGRZ01000033.1	9129	7294	-	gtgagcccgctgctgcaggtgaccgacctggccgtcaccttcccggccggcgatgcgccggtgaccgcggtgcgcggcgtcagctatcgcatcgaaccgggggaagtcgtcgccatggtgggcgaatcgggttcggggaagtcggtttcggcgatggccgtgatggggctgttgcccgagcacgccagggtgcgcggttcggtccggttgcacgacaccgagttgctgggcctgggcgacgacgcgatgtcgcggttgcgcggccgggcggtcggcatggtgttccaggatccgatgtcggcgctgacgcccgtgtacaccgtcggcgatcagatcgccgaggcgatcacgatccaccagccgcgggtgggcaggaaggccgcccgggaccgcgcggtg…	1	1	1	1	1	1	1	1	1	1	1	1	1	1	1	1	1	1	1	1	1	1	1	1	1	1	1	1	1	1	1	1	1	1	1	1	1	1	1	1
368	CORE	AAA+ family protein ATPase EccA3, component of Type VII secretion system ESX-3	MDT	Pt146	NZ_AFPF01000246.1	7557	5725	-	atgctcacagttcagccggccaattcgcgcgtggacacgcgcgttgacggcgacgtcgtcagccggttcgccacctgctgccgcgcgctgggcatcgtcgtctaccagcgccagcggccggcggacctggccgccgcgcgttcgggtttcgccgcgctgacccgcatcgcccacgaccaatgcgacgcgtggacgggactggcggccgccggagacacgtccctgcgggtgctcgaggcggtgtcgcgcaccgcggcctccgcgggcgtgctgcagcgccaggtcgacctggcacccaactcgctgggcttccgctacgacaccggactgtatctacagttccgcgcgaccactcccgacgacttccaccttgcctacgcggccgcgctcgcgacggcg…	1	1	1	1	1	1	1	1	1	1	1	1	1	1	1	1	1	1	1	1	1	1	1	1	1	1	1	1	1	1	1	1	1	1	1	1	1	1	1	1
369	CORE	hypothetical protein	S	Pt146	NZ_AFPF01000143.1	2409	577	-	atgcggtcggacgaactgacgattgttgctgaggcaccggcgcgcggtgcggggttgacccaggtgatcgggctctcgctcgccgcggtggtgatcacgctgctgatgctgtgggtcggccacgcgcaccgcacccaccgcatccaatggctgacgcgcatcgccgacaagatgggcgagaagttccaccggcccaactgggtcgccctgccggtgctgatcttcaccacgtcgatcatctgcgcgctgttcggcttcatctgggacgtcagctggcacatcggcaacggccgcgaccccggcccgctggccaacccggcgcactacttcatcatcatcggcctgttcggagtgttcctgggcggcatggtgtcggtggtgctgccgttcgacaagccc…	1	1	1	1	1	1	1	1	1	1	1	1	1	1	1	1	1	1	1	1	1	1	1	1	1	1	1	1	1	1	1	1	1	1	1	1	1	1	1	1
370	CORE	AAA+ family protein ATPase EccA5, component of Type VII secretion system ESX-5	RMDT	CLIJ644	NZ_AFNR01000529.1	2301	4133	+	atgacgcggccgcagtccaccgctgagggcgcccgcaacgccatggtcgccggcctgctggcatcgggggtgtcggtcaacgggttacagcccagccacaatccacaggtcgcggcgcagatgttcaccaccgcgaccaacctggatcccaccatgtgtgacgcctggctggcgcggatcctggcgggggagcagagcctcgacgtgctggccggtgcctggtcctccatccgcacgttcggctgggagacccgccgcctgggcgtcaccgaattgcagttccgcccagaggtttccgacggcctgttcctgcagctggccgtcaccagcgtggaatcgctggcgtgcgcctacgccgtggtgctcgccgaggcgaagcactacgctgaggcggccaaa…	1	1	1	1	1	1	1	1	1	1	1	1	1	1	1	1	1	1	1	1	1	1	1	1	1	1	1	1	1	1	1	1	1	1	1	1	1	1	1	1
371	CORE	Phosphoenolpyruvate carboxykinase [GTP] (EC 4.1.1.32)	C	Telford	NZ_CP033688.1	4645679	4643850	-	atgacctcagcgaccattcccggtttggacacagcacccacgaaccatcagggcctgctgtcatgggtgcaggaggtcgctgagctgacccagcccgaccgggtggtgttcgctgacggctccgacgaggagttcaaccggctggccgccgagctggtcgaggcgggcacgctgaagaagctgaacgagaagaagcatcccaactcctacctggcgctgtccgacccgtccgacgtggcgcgggtggagtcgcggacctacatctgcaccgaagaggaaagcggcgccgggccgaccaacaactggatggaccccacggaaatgcggtccatcatgaccgacctgtaccgcggctgcatgcgcggccgcaccatgtgggtggtgccgttctgcatgggc…	1	1	1	1	1	1	1	1	1	1	1	1	1	1	1	1	1	1	1	1	1	1	1	1	1	1	1	1	1	1	1	1	1	1	1	1	1	1	1	1
372	CORE	Acyl-CoA dehydrogenase (EC 1.3.8.1), Mycobacterial subgroup FadE15	I	Pt155	NZ_AFPH01000068.1	19414	21243	+	ttgggccactacatcgctaacgttcgtgatctcgagttcaacctgttcgaggtcctcgatgtcggcgccgtgctgggcagcggaggctacggcgacctcgacgaggagacggtacgcaccattctggccgaggccgcgcgcctggccgaaggcccggtggccgagaccttcgccttcgccgaccgcaacccgccggtgttcgacccggccgagcacgccatcaccgtgcccgaggagctggccaaaacggtggccgcgctcaaggaggccggctggtggcggctgggcatggccgaggagatcggcggcatgcccgccccgccgccgctggcgtgggcggtcaacgagatgctgatctgcgccaacccgtcggcgaacttcttctgcctgggcccgttc…	1	1	1	1	1	1	1	1	1	1	1	1	1	1	1	1	1	1	1	1	1	1	1	1	1	1	1	1	1	1	1	1	1	1	1	1	1	1	1	1
373	CORE	Bacterial proteasome-activating AAA-ATPase (PAN)	O	C4A4	NZ_MWPB01000019.1	16571	14742	-	atgggtagctcagagcgttctgaagctttcgggaccccccgcgaatcagacatgtccagcggcgacgaggccgagctggaggaactgcgtcgcgaggcggcgatgctgcgcgagcaactcgagcacgccgtcggctcgcacggcggcgcccgctccgcgcgtgacgtgcatcagctggaggcccgcatcgactcccttgcggcccggaactcgaagctgatggagaccctcaaagaggcccgtcaacagctgctggccctgcgcgaggaagtcgaccggctcgggcagccgcccagcggctacggcgtcctgctcgccacgcacgaggacgacaccgtcgacgtgttcacctcgggccgcaagatgcggctgacctgctcgccgaacatcgatgtttcg…	1	1	1	1	1	1	1	1	1	1	1	1	1	1	1	1	1	1	1	1	1	1	1	1	1	1	1	1	1	1	1	1	1	1	1	1	1	1	1	1
374	CORE	Bis-ABC ATPase Uup	R	Pt155	NZ_AFPH01000561.1	2649	823	-	cctcctccggccgtcaccggccggcatcgtcgccgcgctagggtcgggccggtggcgcacctactgggagctgaggccgtacacctggaatacccgacacaggtggtcttcgagtcgatcacgctcggggtcaacgacggcgcccgcatcggcatcgtcgggcgcaacggcgacggcaaatccagcctgctgcggctgctgaccggcgaacaacaacccgacaccggccgggtcacccggcgcagcgggctgcgggtcggcgcgctcagccaggccgacacgttggacccggaccacagcgtgggctggacactggtcggcgacgcggccgaacaccagtgggccggcgacccgcgggtgcgcgacgtggtggccggcttggtctccgacattgattgg…	1	1	1	1	1	1	1	1	1	1	1	1	1	1	1	1	1	1	1	1	1	1	1	1	1	1	1	1	1	1	1	1	1	1	1	1	1	1	1	1
375	CORE	Long-chain-fatty-acid--CoA ligase (EC 6.2.1.3)	I	2015WD_1	NZ_KV880577.1	13723	15543	+	atgacccatgcaccggccagccggcccaccaccctgtgcgaagccttccaggcgaccgcagccaagcacccggacgcggtggcgctgcgcaccctcggcgatgccacgaccatcacctggcgtcagtaccgcgaccgggtgcgggcgatcgcggcggggctggccgggctcggcgtagggaacggcgacaccgttgcgctgatgatgagtaaccgccccgagttccatttgtgcgacaccgcggtcctgcacaccggtgccacaccgttttcggtgtacaacaccaatccacccgagctgctggcgtatcagttcgacaacgcagacaaccacgtggtgatctgcgaaggcactttcatgccgcaggttctcgccgcggcgcagcagggcggcactgtc…	1	1	1	1	1	1	1	1	1	1	1	1	1	1	1	1	1	1	1	1	1	1	1	1	1	1	1	1	1	1	1	1	1	1	1	1	1	1	1	1
376	CORE	Long-chain-fatty-acid--CoA ligase (EC 6.2.1.3) @ Long-chain fatty-acid-CoA ligase (EC 6.2.1.3), Mycobacterial subgroup FadD11	I	4B	NZ_AGAM01000354.1	992	2812	+	atgacggcggaacgtccggccaccttgtgcgaggcattccagcgcaacgccgcgatcgacccggacgcggtcgtgctgcgcacccccggggctacccagacgttgacctggcgagagctcgccgagcaggtccgcaagttcgccgccgggctggcggggctgggcgtgcggcgcggcgacacggtgtcgctgatgatggccaaccggatcgagttctacccgctggagatcggcgcgcaacaccttggcgccacgtcgttttcggtgtacaacacgctgccggccgagcaactgacctacctgttcgacaacgccggcaccaaggtggcgatctgcgaacagcagtacgtcgaccgcatccgggccagcggcgcgcccgtcgaacacatcgtctgcatc…	1	1	1	1	1	1	1	1	1	1	1	1	1	1	1	1	1	1	1	1	1	1	1	1	1	1	1	1	1	1	1	1	1	1	1	1	1	1	1	1
377	CORE	Peptidoglycan glycosyltransferase FtsW (EC 2.4.1.129)	D	MAPK_CN9	NZ_CP033427.1	4395474	4393654	-	gtgggtaacgcactgacccggctgctgggccggggtaaggacaccaccaagaccgccgagccggccgacgacgacggcgcggcggccgaaaccggcgcggtcccggactgcgcgccggaggccgccgacgagcaggaccagcaggccaccgacgagcccacgaagacgtcccagaaggcgtcccagaaggcctccaaaaaggagtccaagaaggcgccgaaggacaagccgacggacgggagctcgcacagccggttcggggcctggctcagccggccgatgacgtcgtttcacctgatcatcgccatcgcggggctgctgaccacgctgggtctgatcatggtgctctcggcgtccggggtgcgctcctacgacgccgacgggtcggcctgggtgatc…	1	1	1	1	1	1	1	1	1	1	1	1	1	1	1	1	1	1	1	1	1	1	1	1	1	1	1	1	1	1	1	1	1	1	1	1	1	1	1	1
378	ACCESSORY	MCE-family lipoprotein MceE	M	C4A4	NZ_MWPB01000027.1	29325	31145	+	gtggttttcgcggcccacgccgccggggccgggccggtgatgcgccgggtcgccgtcgcggggcggcgcgcgctggtggtcgcgctggcggcgatgttgacgtcgtgcacctggaggggcatcgccgacgtgccgctgccggtcggccgcggcaccggcggcgaccacatgacgatctacgtgcagatgcccgacacgttggcgctgaacaccaacagccgggtccgggtggccgacgtgtgggtcggcacggtacgcgccattaccctcaaggattgggtcgccacgctgaggctggacctcgatccgggtgtgcggctaccggccaacgccaccgcgaagatcggccagaccagcctgctgggcacccagcacgtcgagctggccgcgccgaaaaac…	1	1	1	1	1	1	1	1	1	1	1	1	1	1	1	1	1	1	1	1	1	1	1	1	1	1	1	1	1	1	1	1	1	1	1	1	1	0	1	1
379	CORE	Serine/threonine protein kinase	T	MAPK_CN4	NZ_CP033910.1	3394871	3393057	-	atgagcgacgagcggtcctcgaaggtgggctcgatgttcggcccctaccacctgaaacggctgctcgggcgcggcgggatgggtgaggtttacgaagccgagcacaccgtcaaggagtggacggtggcggtcaaactcctcaacgaaagcttcagcagcgacccggtgtttcgcgagcggatgaagcgggaggcgcgcaccgccggtcgtttgcaggaaccgcacgtggtgcccgtgcacgactacggcgaaatcgacggccagatgtttctggagatgcgcctggtcgagggcaccgacctggacagcgtgctcaaacgcttcggcccactgcccccgccgcgcgccgtcgccatcatcacccagatcgcctccgcgctggatgccgcccacgccgcc…	1	1	1	1	1	1	1	1	1	1	1	1	1	1	1	1	1	1	1	1	1	1	1	1	1	1	1	1	1	1	1	1	1	1	1	1	1	1	1	1
380	CORE	hypothetical protein	S	E93	NZ_CP010114.1	4206797	4208611	+	gtggacatcgtgcttggggtgtcgatggctcccgggacggtccgcctggtagcgatcgaaggacagaatgccgacggcgtgaccgtcgaacaggaagagttcgcggtcggagccgctgagaattcggcgaattcggcggccgaccaggtgatcgacgcgatcatcggcacccgcgagggagttttcgagggcggccaccggctgacctcgacgggggttacctggaccgaccccaccggggccgcggcgttgcgggatgcgatcgcctcccacgagctgggcaacgtgatgttggtctcgccgctgctggccgcggccgcgctggcgcagacggtcgggtatgcgctcggctacgggcacatcgggatgctgttcgtcgagccgcgcagcgcgacgctg…	1	1	1	1	1	1	1	1	1	1	1	1	1	1	1	1	1	1	1	1	1	1	1	1	1	1	1	1	1	1	1	1	1	1	1	1	1	1	1	1
381	CORE	N-acyl-D-glutamate amidohydrolase	Q	Env210	NZ_AGAO01000268.1	12457	14262	+	atgccttacgacgtgatcattcgcgacggattgtggttcgacggcaccggcggcgcggcgctgacccgcacgctcggcatccgggacggcgtgctggtggacgtggccgagtcgctggacgaggccggctgccccgaggtgatcgacgccgccgggaagtgggtgctgcccggattcatcgacgtgcacacgcactacgacgccgaggtgctgctcgatcccggcctgcgcgagtcggtgcggcacggcgtcaccacggtgctgctgggcaactgctcgctgtccaccgtctacgccgattcgcaggacgccgccgacctgttcagccgggtggaggcggtgccgcgcgaatacgtttacggcgcactgatttccaaccggacctggtcgacggccgcc…	1	1	1	1	1	1	1	1	1	1	1	1	1	1	1	1	1	1	1	1	1	1	1	1	1	1	1	1	1	1	1	1	1	1	1	1	1	1	1	1
382	ACCESSORY	hypothetical protein	S	JIII_386	NZ_NKRI01000004.1	216905	218710	+	atgaccgcccccgtctggatcgcgtttccccccgaagtgcactcgacgctgctcagcagcggtcccggaccggcgccgctgctggccgcggccaccgcctggtcgtcgatgagcaccgagtacgccgccgcggcggccgaactcgacgggttgctggccgccgcgcacgccggcgcctgggaaggacccagcgccgagcagtacgtggccgcccacgccccataccacgcctggttgctggagagcgcggccaagagctcgaccgcggcgagcctgcacgagacggcggccggcgcctacaccgccgcgctggccgccatgccgacgctgggtgagctcgcgaccaatcacgcggtgcacggggcgctggtcgccaccaacttcttcggcatcaatacc…	0	1	1	1	0	0	0	1	1	1	0	0	1	0	0	1	1	1	1	1	1	1	1	1	0	0	0	0	0	0	0	0	0	0	0	0	1	1	0	0
383	CORE	Glycosyl transferase family protein	MG	NL_95A	NZ_LGSA01000009.1	5084	6886	+	atgacgtcgaaggcagaccgggcatacctgaagcgctcggccggcggtgccatcgcgctgccggccgagcggccgctggcgctgttgatcgtcaccgacggcgaccgcgaccgcaccaatacgtgcctggccagcgtcgccgagcacctgcccgacctgcccgtgtacgcctacggcgccgaggtggcgacgaaataccctggggtgcactgtgtttcgggtccgctggacgtctcccctgccgtcgccttcaacgtgctggccgagcacgcaccgcccgacgccgacctgttgctgctgcccgccggcacccggctactggggccgctgacccggacccgggagctgctgcgccggcccggggtggcggccgtgtcgccgatggctcccgaggcgagc…	1	1	1	1	1	1	1	1	1	1	1	1	1	1	1	1	1	1	1	1	1	1	1	1	1	1	1	1	1	1	1	1	1	1	1	1	1	1	1	1
384	CORE	Long-chain-fatty-acid--CoA ligase (EC 6.2.1.3) @ Long-chain fatty-acid-CoA ligase (EC 6.2.1.3), Mycobacterial subgroup FadD15	I	JTC1285	NZ_AGAL01000635.1	1917	115	-	gtgcgtgagtacagcgtccccgcccgcttctccgtcggcgaaaacgagaacatcgcgacgatggtcttcgagcacgagcgcgacgatccgaacttcgtcatctaccaacgccaagtcgacggggagtggaccgacgtcacctgcgccgaagcggcggctcagatccgttcggccgcattgggtttgatttcactgggggtacaggccggcgaccgggtgtcgatcttctcggccacccgctacgaatgggcgatcctcgacctggcgatcttggcggtgggcgcggtcaccgtgccgatctacgagacgtcctcggccgagcaggtgcgctgggtgctgcaggactccgaggcggtgctggcgttcgccgagaccgacgagcacgcggcgatggtcacc…	1	1	1	1	1	1	1	1	1	1	1	1	1	1	1	1	1	1	1	1	1	1	1	1	1	1	1	1	1	1	1	1	1	1	1	1	1	1	1	1
385	CORE	2-isopropylmalate synthase (EC 2.3.3.13)	E	JTC1285	NZ_AGAL01000281.1	7125	8924	+	gtgacttcccatcccgacgccttcagctcgtcccgcagcatcgtcaaacccgccggcccgcccggccccggacagcccgcctggaacccccagcgcggctcctcgatgccggtcaaccggtaccggccgttcgccgaggaggtcgagcccatccggctgcccgaccgcacctggcccgacaaggtcatcgaccgtgccccgctgtggtgcgcggtggacctgcgcgacggcaaccaggcgctgatcgacccgatgagcccggcccgcaagcgccgcatgttcgacctgctggtccgcatgggctacaaggagatcgaggtcggcttcccgtcggccagccagaccgatttcgacttcgtccgcgagatcatcaccgagggcgccattcccgacgacgtc…	1	1	1	1	1	1	1	1	1	1	1	1	1	1	1	1	1	1	1	1	1	1	1	1	1	1	1	1	1	1	1	1	1	1	1	1	1	1	1	1
386	CORE	Thiamine pyrophosphate-requiring enzymes	HE	JTC1281	NZ_AGAK01000721.1	1	1803	+	cccccggcggcggcccgcctcgtgtcttcccacatgctcggaaggcaccgggtggtcgaccacatcgtcggccacctcgcggcgatcggaaccgaccacctcttcgcggtggacggcgccaacatcgaggacctctacgacgcggcgcatttccggccggagctcaccgcggtgctggccaagcacgagttctccgccgccgcgatggccgacggatacagccgaagcggagcgggactcggggtggtggccgcgacctcgggcggcggatcgctgaatctcgtggccggactcggcgagtcgctcgccagccgggtgccggtgctggcgctggtcggccagcccgccgccgcgctggacggccggggcagcttccaggacaccagcggcgccaacgga…	1	1	1	1	1	1	1	1	1	1	1	1	1	1	1	1	1	1	1	1	1	1	1	1	1	1	1	1	1	1	1	1	1	1	1	1	1	1	1	1
387	CORE	hypothetical protein	R	JIII_386	NZ_NKRI01000001.1	1248043	1249842	+	atggtcgcctccggcgcggcagacgagtcgcagggcatggatgccatggcgatggcgaccgaggcctgtccgctggtgcggctgaccgagaacgatcccgacccgccgttgtatccctacctgggaagcgcgcattggcacgtgccctgggcgcaggagtatttcgatcagggcttgcgcttctacttcgggttcaacaaccgcgaggcctatcgcgcattcaagaaagcggcgcgtgacgccgaggacaacgacatcgcctgctcggcgtgctattgggcgcaggccctcgtcctgggcgtcgacctgaacatgccgagggaattggagcccgaccgcgacgccgcgaacaacgcgctgcgccgcgccgcccagcaaaagccgaaccgggaagacgac…	1	1	1	1	1	1	1	1	1	1	1	1	1	1	1	1	1	1	1	1	1	1	1	1	1	1	1	1	1	1	1	1	1	1	1	1	1	1	1	1
388	CORE	FtsI-like protein	MD	JTC1281	NZ_AGAK01000509.1	485	2284	+	gtggccacatccgcctcgggcttgctgctggtcgcggtgatcgccctgtccggatgcacaccgcggcccgacgggcccggaccggccgcggagaagttcttccgcgccctggccgtcggcgacaccgcgacggccgcccagctcagcgacaaccccaacgaggcccgcgaagccctcaacgcggcctggtcgggtctgcaggccagccacctggacgcgcagatcctcaacgccaagtacgccgaggacaccggcacggtcggctatcgcttcacctggcacctgcccaagaaccgcacctggacctacgacggccagctgaagatggcgcgcgacgagggccgctgggaggtgcgctggaccaccaccgcgctgcacgccaagctcggcgagcaccag…	1	1	1	1	1	1	1	1	1	1	1	1	1	1	1	1	1	1	1	1	1	1	1	1	1	1	1	1	1	1	1	1	1	1	1	1	1	1	1	1
389	CORE	hypothetical protein	G	JII_1961	NZ_CP022105.1	1497994	1496198	-	gtggctgagcagaccgtcgatgccgggaccgtcttcgcgccccgggtgctgcgcgagtacgcgctgctcgccgacggcgaacggggcgcgctgatcggcccgcagggcgacgtggcgtggatgtgcgccccgcgctgggaatccgacgccgtgttctccaatctcgttgggggcggcggggtttacgcgatcaccccgaccgacgtgcggcacgtgtggggcggctactacgagccgggcacgctgatttggcgcaaccgctggatcacccgcgacggcatcgtggaatgccgtgaggcgctggcctttccgggcagcccggagcgggtggtgctgctgcggcgcctggtggcctgccgcggcacggtgcgggtacgggtgctgctggccccggctgcc…	1	1	1	1	1	1	1	1	1	1	1	1	1	1	1	1	1	1	1	1	1	1	1	1	1	1	1	1	1	1	1	1	1	1	1	1	1	1	1	1
390	CORE	Serine protease mycosin MycP5, component of Type VII secretion system ESX-5	O	C4A4	NZ_MWPB01000008.1	3155	4951	+	gtgtggcgcggccgcgcgtccgccgcggccctggccgccctgttgctcgcgtcgggcgcgctggccggactgccgccggccgccgcgatttcgccgccgacgatcgaccccgcggcggtgccgccggacggaccgcccggtccgggcgcgccgatgaagcagaactcgtactgcaccgaggtcggcgtgctgccgggcaccgattttcggttgcagcccaagtacatggacatgctgaacctgcaggaggcgtggcagttcggtcgcggggccggccagaaggtggccgtcatcgacaccggcgtcaccccgcacccgcggtttccgcacctgatcccgggcggcgactacatcatgtccggcgacggcctgtccgactgcgacgcgcacggcaccctg…	1	1	1	1	1	1	1	1	1	1	1	1	1	1	1	1	1	1	1	1	1	1	1	1	1	1	1	1	1	1	1	1	1	1	1	1	1	1	1	1
391	CORE	Biotin carboxylase of acetyl-CoA carboxylase (EC 6.3.4.14) / Biotin carboxyl carrier protein of acetyl-CoA carboxylase	I	NL_89C	NZ_LGRY01000011.1	49897	51693	+	gtggccagtcacgccagctcgaggatctccaaggtgctcgtcgccaaccgcggcgagatcgctgtccgggtgatccgcgcggcccgcgatgcgggcctgtccagcgtggcggtgtacgccgaaccggatgccgacgcgccgcacgtccggctggccgacgaggcgttcgctctgggtggtcagacgtcggccgagtcctacctggacttcggcaagctgctcgacgcggccgccaagtccggggccaacgccatccaccccggctacggcttcctgtccgagaacgccgacttcgcccaggccgtgatcgacgccgggctgatctggatcggccccagcccgcagtccatccgcgacctcggtgacaaggtcaccgcccgccacatcgccgcccgcgcg…	1	1	1	1	1	1	1	1	1	1	1	1	1	1	1	1	1	1	1	1	1	1	1	1	1	1	1	1	1	1	1	1	1	1	1	1	1	1	1	1
392	CORE	Cyanophycin synthase (EC 6.3.2.29)(EC 6.3.2.30)	HJ	JTC1281	NZ_AGAK01000318.1	2985	4778	+	atgaccatgaccgatccggcagaggatcacccttccgaggcgatcaccctcgggctgcatgacgcgtcgccgcccgagatggtggacgcgatggccaaggacgtcgagctcgaattgggttggggccgactgattttcgggcaaaccttcgccaattcccaggagctggtcgaggcgctgcggcgggaggggcccggccggcgcgacatctgcatctacgcccgcgaatcccatgtcgtggtcgccgaggcgcccaccgagctcttcatcgaccccagccacacctaccggctgcggttcactggtaaggagaagagcctggcgcccacaccgctgggcgtcacggtccgcacgctcaacgacccgatcgacgccgacgcgatgaaccgggtgtacgtg…	1	1	1	1	1	1	1	1	1	1	1	1	1	1	1	1	1	1	1	1	1	1	1	1	1	1	1	1	1	1	1	1	1	1	1	1	1	1	1	1
393	CORE	Thiamine pyrophosphate-requiring protein PA2108	HE	2015WD_1	NZ_LKUS01000252.1	1679	3472	+	atgtccaaacaagaggtttccgactatctgctcgagcgtttgcgggcgtggggcgtcgagcatgtattcgggtaccccggcgacggcatcaacgggctgctcgccgcgtggggccgcgccgacaacaagccgcagttcatccagtcgcggcacgaggagatgagcgcctttcaggcggtcggctacgcgaagttcaccggccgggtgggcgtgtgcgcggcgacctccggccccggcgccatccatctgctcaacggcctctacgacgccaaactcgaccacgtcccggtggtggccatcgtcggccagaccaaccgcaccgcgatgggcggcaactaccagcaagaggtcgacctgctcagccttttcaaggacgtcgccagcgactacgtccaaatg…	1	1	1	1	1	1	1	1	1	1	1	1	1	1	1	1	1	1	1	1	1	1	1	1	1	1	1	1	1	1	1	1	1	1	1	1	1	1	1	1
394	ACCESSORY	Putative cytochrome P450 hydroxylase	QV	CLIJ361	NZ_AFNS01000207.1	8344	10137	+	atgacgaccgcgccgaccgagtccgccgaatcgcaagggctgctgctgcagctgttggaccccgccaaccgggcggacccgtaccggctttacgcccaattccgtgagcgcggagcgttgcagctgcccgaggccaacctggccgtcttcctgagttaccgggactgcgacgaggtgctgcggcacccgtcgtcgagcagcgacaacgtcaactcgaccgtcgccaagcggcaggccgcggcgggcacggcgccggtcaggcagggcccgccgggtttcttgtttctcgatccgcccgatcacacccggctgcgcaggctggtcagcaaggcgttcgcgccccgggtggtcgccgcgctggaacccgatatccgttcgctggtcgacggattgctcgat…	1	1	1	1	1	1	1	1	1	1	1	1	1	1	1	1	1	1	1	1	1	1	1	1	1	1	1	1	1	1	1	1	1	1	1	1	1	0	0	0
395	CORE	Possible protease IV SppA (endopeptidase IV) (signal peptide peptidase)	O	MAPK_JJ1	NZ_CP033909.1	4330676	4328889	-	atgttcgctgtgctgtcctcgatacccggcctgtccaaaggcgccgacgagatccgtgccctggccgggcgcgtcgacaccgcccgccatcacggcgtgcccaacggctgtgtgctcgagctggatctgcggtcgatgccgccggagacgtccggcttcgacccgctggcgctcgtcaccggcggcagccggccggcatcgctgcgcgacacggtggacgccatccaccgggcggccgaggacccgcgggtggccgggctgatcgcccgggtgcagctggcgccgtcgccgtcggccgcggtgcaggagctgcgcgaggcgatcgtcgccttcaccgccgccaagccgtccctggcctgggccgagacctatccgggcacgctgtcgtactacctggcg…	1	1	1	1	1	1	1	1	1	1	1	1	1	1	1	1	1	1	1	1	1	1	1	1	1	1	1	1	1	1	1	1	1	1	1	1	1	1	1	1
396	ACCESSORY	hypothetical protein	S	JTC1285	NZ_AGAL01000252.1	2	1789	+	gtggcggcgggtcacggtcccgctgacgatggtcgccgcataaccgctggcgccctgcaggatccggttgccgccggccggcaggtcgaaggccatcgccgcggggtgcaggcgcagcgcgtccatgtcgatgacgttgatgtcggccttcttgccgggctcgatcgtgccgcggtcggtgagcccgaacaggtgggcggtgtcgcgggactgcttgcggatcacgtactccaacgccagcttgtcgccgcggctgcggtcgcgcgcccagtgggtgagcaggaacgtcgggtaggaggcgtcgcagatcatgccgcagtgcgcgccgccgtcggagagccccagcaccccggcgggatgcagcagcatctcgcggatggcgtcgcagttgccgtcggc…	0	0	0	0	0	0	0	0	0	0	0	0	0	0	0	0	1	0	1	0	0	0	1	0	0	0	0	0	0	0	0	0	0	0	0	0	0	0	0	0
397	CORE	Cytochrome c oxidase polypeptide I (EC 1.9.3.1)	C	C4A4	NZ_MWPB01000010.1	84234	82447	-	atgttgggccagtgtccgatccggatgtttggagaagctgttgacagccgaagcgcccccccttgggagaactcgaggccgttcgtccgtacccggaccgcaccggtcccaaagggaaacctcgtctacaaactgatcacgacgaccgatcacaagatgatcggcatcatgtacaccgtcacctgcttcgcgttcttcttcatcggcgggctgatggcgttgctgatgcgcaccgagctggccgcgccggggctgcagttcctgtcgaacgagcagttcaaccagctgttcaccatgcacggcacgatcatgctgctgctgtacgccaccccggtggtgttcggtttcgccaacctggtgctgccgctgcagatcggcgcgcccgacgtggccttcccg…	1	1	1	1	1	1	1	1	1	1	1	1	1	1	1	1	1	1	1	1	1	1	1	1	1	1	1	1	1	1	1	1	1	1	1	1	1	1	1	1
398	CORE	hypothetical protein	IC	NL_89C	NZ_LGRY01000001.1	123039	124823	+	atgaccgtcacgtcgaccatcaccgccgacgacggtgtcaccctggcggtgcaccgctacaccgacatcgacccggcgcgcccaaccatcttggcaatccacggatttcccgacaaccatcacgtctgggacggggtggccgacgagctgaccggcgcgccgtacaacttcgttgcctacgacgtgcgcggcgccggtgaatcatcgtgtccggcaacacgttccgggtacgggttcgcccagttggtccgcgacatgggtgcggtgatcgacagcctgggcgtcgggcgggtgcacctgctggcccacgactggggttccatccaggcctgggccgccgtcaccgacaaagcggtcacgggcgagtcggtcatggacaaggtggcgtcgttcacctcg…	1	1	1	1	1	1	1	1	1	1	1	1	1	1	1	1	1	1	1	1	1	1	1	1	1	1	1	1	1	1	1	1	1	1	1	1	1	1	1	1
399	CORE	Predicted membrane protein (DUF2319)	S	Pt139	NZ_AFPC01000170.1	3042	1258	-	atgagcgaaccgggttccgcgaccgacaccgacaccggcgacgagccggcgcagcagcaaacggcgccggacggaacccgaaccggcgcgcagaccgccgtcgcggagcaccccgcacccaaagcgcccgcacccggcacacagcagcccgaaaagccttggtgggtacggcattacacgttcaccggcacgacggtcgggctggtgttcatctggttctcgctgaccccgtcgctgctgccgcgcggggcgatattccagggattggtcagcggcatctccggcgccatcggctacgggctgggcgtcttcgccgtctggctctaccggtacctgtgggccaaaccgtccagtcccccgccgccgcgctgggcctggaagatcctgatcccggtcggc…	1	1	1	1	1	1	1	1	1	1	1	1	1	1	1	1	1	1	1	1	1	1	1	1	1	1	1	1	1	1	1	1	1	1	1	1	1	1	1	1
400	CORE	putative membrane protein	S	JII_1961	NZ_CP022105.1	3000697	2998916	-	gtgttcctagaacgcgttctagtctttgacaccatgggatttctgaagcccgagctaccgcagctcgacatggccgaatggagcaagggcacccgtagcgacaagatccgcccgatggccaagcactgggccgaggtgggcttcggcaccccggtcgccctgcacctgttctacgtcgtcaaaatcctgctctacatcctgggcgggtggctgttcgcctcggccacccggggtctcggcggcttcacccacgtcgcgtcgtggtggtcggagccgatcgtcttcgaaaaggtcgtgctctacacgatgctgttcgaggtgatcgggctgggctgcggcttcggcccgctgaacaaccgcttctttccgccgatgggctcgattctgtactggatgcgc…	1	1	1	1	1	1	1	1	1	1	1	1	1	1	1	1	1	1	1	1	1	1	1	1	1	1	1	1	1	1	1	1	1	1	1	1	1	1	1	1
401	CORE	Heterodimeric efflux ABC transporter, permease/ATP-binding subunit 2	V	JII_1961	NZ_CP022105.1	4157414	4155633	-	atgagcacgatgattcgttatttgcttgaattacttgacgaacgcggtcggcgtcaccttcgcgtgatgcttgccttgcaagccgcacagggaattctgcagggactcggtttccttttcgtcgtaccgctgatgggtgtgctcatccacaagccggttgatacgcacgccctttggtgctggattgtggcgatcgccgtcgctgtcgtcgctcaccacggactgcttgcgtggagcacctcgctgggttacctggtcggcacagatgtgctgaccagctttcacacccgcatcggcaaccatctcgccacgctgccaatcggctggttccgcaccgatcgcaccggaccgatcgggcgtctgctcagcaaggggaccatggacgtcgcggaccttccc…	1	1	1	1	1	1	1	1	1	1	1	1	1	1	1	1	1	1	1	1	1	1	1	1	1	1	1	1	1	1	1	1	1	1	1	1	1	1	1	1
402	CORE	Carboxylate-amine ligase	O	A3	NZ_MWQD01000010.1	64739	66520	+	gtgtcatcggtgccggctagacggggcgacgcgcacatcgatttcgcccgttcgccgcggccgaccatcggggtggagtgggagttcgcgctcgtcgacgcgcagacccgcgacctgagcaacgaggccaccgcggtgatcgccgagatcggcgaaaacccgcgcgtgcacaaggaattgctgcgcaacaccgtcgaggtggtcagcggcatctgccggaccgtgcccgaggcgatggaggatctgcggcagaccctggggcccgcgcgccggatcgtgcgggaccgcggcatggaactgttctgcgccggcgcacatccgttcgcgcagtggacgacccagaagctcaccgacgccccccgctacgccgagttgatcaagcgcacccagtggtgggga…	1	1	1	1	1	1	1	1	1	1	1	1	1	1	1	1	1	1	1	1	1	1	1	1	1	1	1	1	1	1	1	1	1	1	1	1	1	1	1	1
403	CORE	D-inositol-3-phosphate glycosyltransferase (EC 2.4.1.250)	M	A3	NZ_MWQD01000010.1	120280	122061	+	gtgcggcacgatgacgtcttccggctgaatgagccgcgccgggtggccgtgctggcggtccacacctcgccactggcccagcccggcaccggcgacgcgggcggcatgaacgtctacgtgctgcagaccgccctgcacctggcacgccgcggcatcgaggtggagatcttcacccgggcgaccgcctcggccgacccgccggtgcagcgggtggcgcccggcgtgctggtgcgcaacgtggtggccgggccgttcgagggcctggacaaatacgatctgcccacccagctgtgcgcgttcgcggccggagtgctgcgcgccgaagcgtcgcacgagccgggttactacgacatcgtgcactcgcactactggctgtccggtcaggtcggctggctggcg…	1	1	1	1	1	1	1	1	1	1	1	1	1	1	1	1	1	1	1	1	1	1	1	1	1	1	1	1	1	1	1	1	1	1	1	1	1	1	1	1
404	CORE	Oxidoreductase Rv2214c, short-chain dehydrogenase/reductase family	IQR	S397	NZ_AFIF01000015.1	4577	2799	-	atgccggcaccacaacactcgccccagcatttcgtgcacagcgccgacggcacccgcatcgcggtctacgacgagggcaaccccgagggcccgaccgtcgtgctggtgcacggctttcccgactcgcacgtgctgtgggacggggtcgttccgctgctggccgagcggttccggatcctgcgctacgacaaccgcggggtcggtgcgtcgtcggcgcccaagccggtgtcggcctaccgcatggaccgcttcgccgacgacttcgccgcggtgatcggcgaactcagcccgggcgggcccgtacacgtgctggcccacgactggggctcggtcggggtgtggcactacctcaagcgtcccggcgccaacgaccgggtcgccaccttcacctcggtgtcc…	1	1	1	1	1	1	1	1	1	1	1	1	1	1	1	1	1	1	1	1	1	1	1	1	1	1	1	1	1	1	1	1	1	1	1	1	1	1	1	1
405	CORE	Long-chain-fatty-acid--CoA ligase (EC 6.2.1.3) @ Long-chain fatty-acid-CoA ligase (EC 6.2.1.3), Mycobacterial subgroup FadD6	IQ	A3	NZ_MWQD01000036.1	7154	8932	+	gtgtccgatcgtgacgggggagcgcgcacggcggtcaaactgaccgacatcgcagctcgggtgccgaccgtgctggccgacctgccggtgatcgcacgcggcacgctgaccgggctgctggcccagcccggctcgcacaagtcgatcggcaccgtgttccaggatcgggccgcccgctacggcgaccgggtcttcctgcggttcggcgaccagcagctgacctaccgggacgccaacgccgccgccaaccggtacgccgcggtgctggccgcccgcggtgtcggccacggcgacgtcgtcgccatcatgctgcgcaactcgcccaacacggtgctggccatgctggccgcggtcaagtgcggcgcggtcgccggcatgctcaactaccaccagcgcggc…	1	1	1	1	1	1	1	1	1	1	1	1	1	1	1	1	1	1	1	1	1	1	1	1	1	1	1	1	1	1	1	1	1	1	1	1	1	1	1	1
406	UNIQUE	Helicase PriA essential for oriC/DnaA-independent DNA replication	L	E1	NZ_CP010113.1	2994378	2992600	-	gtgagcccgggtccgcgcacgccggtcgaggtggaacccatcgcccgggtgctgccgatgctgtcggtgccgcacctggaccgcgaattcgactatctggtgtcggccgagcaatccgacgacgcccagccgggcgtgcgggtgcgggtgcgcttccacggccggctggtcgacgggttcctgctggagcgccgccacgacaccgaccaccagggcaagctgggctggctggatcgggtggtgtcgcctgagccggtgctgacggcggagatccgccggctggtcgacgcggtggcggcccgctacgcggggacccgccccgacgtgttgcggttggcggtgccggcccggcacgccagggtggagcgggaggcccgggctgcggccggcataccgatg…	0	0	0	0	0	0	0	0	0	0	1	0	0	0	0	0	0	0	0	0	0	0	0	0	0	0	0	0	0	0	0	0	0	0	0	0	0	0	0	0
407	CORE	Efflux ABC transporter, permease/ATP-binding protein SCO2463	V	Pt154	NZ_AFPG01000154.1	1915	3690	+	gtgtgcgacagttaccccatgctcctggcactgctgcgccagtacatccagccgtaccggcggctggtggcggtgctgatggcgctgcaggtcatcagcaatctggcgtcgctgtatctgccgacggtcaacgccgccatcatcgacgagggcgtcgccaagggcgacacctccaccatcgtgcggctcggcgtggtgatgctcggggtcaccgcagtgcaggcgttgtgcgcggtgggtgcggtctatttcggctcgcgcaccgggatgggcttcggccgcgacctgcgcgcggcgatgttcgagcacgtcatcaccttctccgagcgggagaccgcccgcttcggggcgcccaccctgctgacgcgcagcaccaacgacgtgcgccagattcagtac…	1	1	1	1	1	1	1	1	1	1	1	1	1	1	1	1	1	1	1	1	1	1	1	1	1	1	1	1	1	1	1	1	1	1	1	1	1	1	1	1
408	CORE	Aspartyl-tRNA synthetase (EC 6.1.1.12) @ Aspartyl-tRNA(Asn) synthetase (EC 6.1.1.23)	J	MAPK_CN9	NZ_CP033427.1	3411724	3413499	+	gtgctgcgcagccacgccgccggttcgctgagaagtagcgacgccgggcagcaggtgacgctggcgggctgggtggcgcgccggcgcgaccacggcggcgtcatcttcatcgacctgcgcgacgcctccggaatcacccaggtggtgttccgcgacccggacgtcctcaagcaggcgcaccggctgcgcgccgagttctgcgtcgcggtgaccgggttggtcgagatccgcccggaaggcaacgccaaccccgaaatcgccaccggcgacatcgaggtcaacgcgtcgtcgctgaccgtgctgggcgaaagcgcgccgctgccgttccagctcgacgagcccgccggcgaggagctgcggctgaaataccgttacctggacctgcgccgcgacgcgccg…	1	1	1	1	1	1	1	1	1	1	1	1	1	1	1	1	1	1	1	1	1	1	1	1	1	1	1	1	1	1	1	1	1	1	1	1	1	1	1	1
409	CORE	Malto-oligosyltrehalose trehalohydrolase (EC 3.2.1.141)	G	CLIJ361	NZ_AFNS01000367.1	3389	5161	+	atgactgagcagaagaccgaattccgggtctgggcacccaaacccgcgcgggttcgacgggacgtcgagggccgcccgcacgccatgacacgcaccgacgacgggtggtggcacgccgcggtggcctgcgcgccggatgcccgctacggcttcctgctcgacgacgaccccaccgtgctgcccgacccgcgttcgccgcgccaacccgacggggtgcacacccgctcgcagctgtgggatccggccgccgcgacctggacggactccgcctggccgggccgctcgacccacggcgcggtgatctacgagctgcacctgggcacgttcaccgcggccggcaccttcgactcggccatcgagaagctggactatctggtcgacctgggcgtcgacttcgtc…	1	1	1	1	1	1	1	1	1	1	1	1	1	1	1	1	1	1	1	1	1	1	1	1	1	1	1	1	1	1	1	1	1	1	1	1	1	1	1	1
410	CORE	Trehalose synthase (EC 5.4.99.16) @ Alpha-amylase (EC 3.2.1.1)	G	Pt144	NZ_AFPD01000007.1	19189	17417	-	atgaacgacgcaagagaagctgtcgaacaccatcccgaggaaggcagtcacgtccaggacggtgtcgtcgagcaccccgaggccgaggacttcgacaacgccgccgcgctgcccaccgacccgacgtggttcaagcacgccgtgttctacgaggtgctggtccgcgcgttcttcgacgccaacgccgacggcgccggcgacctgcgcggtctgctggcgcagctggactacctgcagtggctgggcatcgactgcatctggctgcccccgttctacgactcgccgctgcgcgacggcggttacgacatccgggatttctacaaggtgctgccggagttcggcacggtcgaggatttcgtggcgctgctcaacgccgcgcacgagcggggcatccgggtg…	1	1	1	1	1	1	1	1	1	1	1	1	1	1	1	1	1	1	1	1	1	1	1	1	1	1	1	1	1	1	1	1	1	1	1	1	1	1	1	1
411	CORE	Dihydrolipoamide acetyltransferase component of pyruvate dehydrogenase complex (EC 2.3.1.12)	C	K10	NC_002944.2	2159335	2161107	+	atggccttctccgtccagatgccggcactcggtgagagcgtcaccgaggggacggtcacccgctggctcaagcaggaaggggatacggtcgaactcgacgagccgctggtcgaggtgtccaccgacaaggtcgacaccgagatcccgtcgcctgccgcgggtgtgctgaccaagatcatcgcgcaggaagacgacaccgtggaggtgggcggcgaactggccgtgatcggcgacgcggccgacggcgccgccggcggcggggcgcaggcccccagccagccgagccagccccaagcaccggcccagcccgagcctcaggcccaggaaccggcccaggcccagcccgaggccccggcccagccgcaggcaccggcccagccggcgccacaggagtccggt…	1	1	1	1	1	1	1	1	1	1	1	1	1	1	1	1	1	1	1	1	1	1	1	1	1	1	1	1	1	1	1	1	1	1	1	1	1	1	1	1
412	CORE	Acyl-CoA dehydrogenase (EC 1.3.8.-), Mycobacterial subgroup FadE35	I	JTC1285	NZ_AGAL01000385.1	6034	4265	-	atgagcgactacgccgtcgaggcggtggatcggctgcccttttccaccgcggcgaaatcccagcgctacgcgaccgagaactactgcggggccgtgggtctgaactggtatgacaccgatccgacgctgcagttcaccatgtcctactacctgcggcccgacgagctggcgctggccgagcggcatctgtcgcgcatcggtgagctgatgggcggcccggtggcgcgctgggccgaggagaccgaccgcaacccgccccggctggagcgctacgaccggtggggccacgacatcagccgggtggtgatgccgccgtccttcgtccagtccaagcgggccgtgctggaggcccagcaggcgctgcgcaccgaagcgcgggcggcgaagatgagctcgtcg…	1	1	1	1	1	1	1	1	1	1	1	1	1	1	1	1	1	1	1	1	1	1	1	1	1	1	1	1	1	1	1	1	1	1	1	1	1	1	1	1
413	CORE	DNA repair protein RecN	L	MAPK_CN7	NZ_CP033428.1	952801	951032	-	atgctgaccgaaatccgcatcgagtcactgggggcgatcagcgccgcggtcggggagttcgaccgcggcctgaccgtgctgaccggcgagaccggcaccggcaagaccatggtggtcaccggcctgcacctgctcggcggggcccgcgccgacgccacccgggtgcgctccggcgccgaccgggcgatcgtcgaaggccgtttcaccacaacggatctcgacgaaaccctggtggtcaggctggacgagatgctggacgcctccggggcggaacgcgacgaggacggcagcgtgatcgcgctgcgctcggtcaaccgcgacgggccgtcgcgcgcctacctgggcgggcgcagcgtgcccgccaaatcgctgggcgacttcaccgcagaactgctgacc…	1	1	1	1	1	1	1	1	1	1	1	1	1	1	1	1	1	1	1	1	1	1	1	1	1	1	1	1	1	1	1	1	1	1	1	1	1	1	1	1
414	CORE	Manganese transport protein MntH	P	NL_96E	NZ_LGSD01000010.1	82824	81055	-	atgacttcgatgcacacccgcggccggcgcaccccgggcgctgccgtgcagagttcggcggtgtccgacgccgcccacgtcggcgacatcgtcggcgcattcggccgcatccggcgcgacggcggcggcgccgacggggccgcgggcgggcgctggcgccggctgcggacgttggcggtcatcaccggtcccggactgatcgtgatggtcggcgacaacgacgccggcggggtcgcgacctacgcgcaggccggccagaactacggcatgggcctgctgtggacgctggtcttgctgatcccggtgctctacgtgaaccaggaaatggtgctgcggctgggcgcggtcgcccgggtggggcacgcgcggttgatcttcgagcggttcggcaggttctgg…	1	1	1	1	1	1	1	1	1	1	1	1	1	1	1	1	1	1	1	1	1	1	1	1	1	1	1	1	1	1	1	1	1	1	1	1	1	1	1	1
415	CORE	hypothetical protein	V	CLIJ361	NZ_AFNS01000839.1	38277	40046	+	atggacccgaatacgccatcacaagttgggccgcaatccccggttttcggcgctgcccgcgccacgctcattggatgcgcgctgttgaccgcactcagcgcccttgccgggatggcaccgctgatcgcggtggtggaggtcagccgacggctactagctggtgacactgctgtttgggcgatcattgcagcggcgctcgttgcgctcgccgtcaagcagcttggtacgttttgcgctggcgttctgacccacctggctgacatccaggtctcgtttcgaattcgacgagatttgctcgtgaagctgagcaaactgccactcggctggtttaccgaccgcaactccgggattgtcaagaagaccgttgaagacgacgtcgcggccctgcaccagctgatc…	1	1	1	1	1	1	1	1	1	1	1	1	1	1	1	1	1	1	1	1	1	1	1	1	1	1	1	1	1	1	1	1	1	1	1	1	1	1	1	1
416	CORE	hypothetical protein	Q	Telford	NZ_CP033688.1	1903583	1905349	+	atgggctacgacaccgtgatcaccaacgggcgctggttcgacgggacgggcggaccgtcggcaatgcgggacatcggcgtgcgcgacggccgcgtcgtcacgatcgccgcggggccgctggacaccgccggcgcgaccgtcatcgacgcctccggccaatgggtgatccccggcatcatcgacatccacacccaccacgacgtcgaaatactttgcgagccggagctttccgagtcgttgcggcacggtgtgaccacggtgctgctgggttcgtgctcgctgtcgacggtctacctggacaacgtcgacgcgggtgacatctttggccgggtggaggcgatcccgcggcgctacgtcatcgagcacctggaggcggcccggtcctggaccaaccccaag…	1	1	1	1	1	1	1	1	1	1	1	1	1	1	1	1	1	1	1	1	1	1	1	1	1	1	1	1	1	1	1	1	1	1	1	1	1	1	1	1
417	ACCESSORY	Bll1004 protein	Q	Env210	NZ_AGAO01000319.1	10682	12448	+	atgttcgacctgaaaatcaccggcggaaccgtcgtcgacgggacgggcgcgcaacgctatcgcgccgacgtcggcatcagggacggcaagatcgtcgacgtcgtccgcgccgacggctccgaggccggcggcctggcgaccgccgaggccgccgaaaccatcgatgccacagggaaaatcgtggctcccggcttcgtcgacatccacacccactacgacggccaggtgagctgggacagtctgctcgagccgtccagcggtcacggcgtcaccaccgtggtcaccggcaactgcggggtcggcttcgccccggtgcggccgggcaccgagcagtggctgatcgagctgatggagggtgtcgaggacattcccggcaccgcgttgaccgagggcatcacc…	1	1	1	1	1	1	1	1	1	1	1	1	1	1	1	1	0	1	0	1	1	1	0	1	1	1	1	1	1	1	1	1	1	1	1	1	1	1	1	1
418	ACCESSORY	hypothetical protein	S	JIII_386	NZ_NKRI01000001.1	493985	495751	+	ttgaatatcgtgctcggggtgtcgatggcaccgtcttcgatccaaatggtcgttctggaaggcgaatacgccgatggcgcgacggtggaagaggacgcgatcgatgtcaccggcgccgatgacgcggccaccgcgagcgccccggatcgggtgatctcggccattctgggcacctgggagggcgccgccgacgccggcctgcagctctcctccatcggggtgacgtggaccgatcaactcgaagccgcgcccctgcgcgacgcgttggcggctcgccggatcgacaatgtcatgctggtctcggcgtttctggcggctgcggcgctggcgcaaaacgtcggcggcgcaatgggttacgagcgcaccgcggtgctgctggtggaacccgataccgcgacc…	0	0	0	0	0	0	0	0	0	0	0	0	0	0	0	0	0	0	0	0	0	0	0	0	0	0	0	0	0	0	0	0	0	0	0	0	1	1	1	0
419	UNIQUE	Polyketide synthase modules and related proteins	Q	2015WD_1	NZ_KV880552.1	1	1764	+	gacctctcccaccttgccccgcaagagcgccgcgacactgcccacgcccgcatgcgccaggaggcggagcaccgcttcgacctcgcccgcgaaccgttgttccgcgccggcctgctgtacctgtcgcccgacgagcacctgctgctgctgagcatgcaccacatcgtctccgacggatggtcgctcggcgtgctggtgcgcgagatcggcgccctctacgctgcccaagtgcaggggcgttccccagcgctgccggcgctgccggtgcagtatgccgangtgcagtacgccgactacgcgctctggcagcgcggctggctgcagggcgaggtcctggaacgccagctcgcctactggcgcggacagttggcgggggcgcccgaggcgctggacctccca…	0	0	1	0	0	0	0	0	0	0	0	0	0	0	0	0	0	0	0	0	0	0	0	0	0	0	0	0	0	0	0	0	0	0	0	0	0	0	0	0
420	CORE	hypothetical protein	S	NL_95A	NZ_LGSA01000009.1	19700	17940	-	atgatggagacggcgtttcggcgagcaatgcccgccgatgccgttccgcaaccacggcgagccgtcgccgccgggcgcggatcagcccgcgccacggcggcggcgagaacgaggaagttcgttctggtcgtcggggtgtgcttggcgctgctgctcgacgggtgcggtcagcgcggcgatctcggtccgctttcgctgatcgccagcccggccatcccgttgtcggtgcaggacgttccgaatccgctgcgcggccagtacgaagatctgttgcaaccgcttttcccgcaaggcaatccggcgcagcgtcgctacccggcctggccggcgtcgcaggacgccagtttgcgtgttccgtggcggcagctgcagcccaccgatccgagcagcctgccgccc…	1	1	1	1	1	1	1	1	1	1	1	1	1	1	1	1	1	1	1	1	1	1	1	1	1	1	1	1	1	1	1	1	1	1	1	1	1	1	1	1
421	CORE	hypothetical protein	P	MAPK_JB16	NZ_CP033911.1	3549513	3547756	-	atgggggatgacgcctgtgccgaccagtggcaagccctgggcatgctcgcctccgcgctcgcgggccgggccgtcgcggtcgccgggctgccaccgggggagccggcgtggaccgacggccagacgatctacgtcgacgccggcgcgcccggggcgctcaaatccctagcggtgcaggcgtcgatgatcgccgccggcagcctgcgccccgacgtcgtgggccggttgctgcggcaccgcaagctggcccagcgctacctgaccgtcgaaggccaccgcgccctggtggccaacgcgccggtgctgccccgcgtgttggcgtccctgggcgaccgtggcgtcgccggccgcagcgattccccgcgggcgtcgctggcgctggccgccgcacgggtggcg…	1	1	1	1	1	1	1	1	1	1	1	1	1	1	1	1	1	1	1	1	1	1	1	1	1	1	1	1	1	1	1	1	1	1	1	1	1	1	1	1
422	CORE	Lipoprotein LpqB, modulates activity of MtrAB two-component system	D	Telford	NZ_CP033688.1	495635	497392	+	atggggcgtaagctcctgggcctgctgatgctggccgtgctgctcgccggctgcgccggggtgcccagttcgtcggcgccgcaagccatcggcaccgtcgagcggccggcgccgtcgaacctgcccaagcccaccccgggcatggaccccgacgtgttgctgcgcgaattcctcaaggccacagccgatcccgcgaaccggcatctggcggcgcgccagttcctcacccagtcggcgtccaacgcctgggacgacgccggcagcgcgctgctgatcgaccacgtcgtgttcgtggaaacccgtgcggccgaacgtgtttcggcgaccatgcgggccgacatcctgggttcgctgtcggacatgggggtgttcgagaccgccgagggggtgttgcccgac…	1	1	1	1	1	1	1	1	1	1	1	1	1	1	1	1	1	1	1	1	1	1	1	1	1	1	1	1	1	1	1	1	1	1	1	1	1	1	1	1
423	ACCESSORY	hypothetical protein	S	TANUVAS	NZ_CP015495.1	2919853	2921610	+	atgaccgcccccatctggatggcctcacccccggaggtgcattcgtcgctgctgagcgcggggccggggcccgggccgttgctcgccgccgcggcggcgtggagctcgctgagcgtgcagtacgccgagtcggccgacgagctggtcacgctgctgggcgccgtgcgggccggcgactgggacggcccgacggccggcgcctacctggccgcgcacgccccctatctggcctggctggcgcgggcgagcaccgacagcgcggccgtggccgcccagccggaagtcgccgccgccgcctacaccgcggcgctggcggcgatgccgacgctgcccgagctggccgccaaccacgccgcacacgccgtgttgaccgcgacgaatttctttggcatcaacacc…	1	1	0	0	1	0	1	1	0	1	0	0	1	0	1	1	1	1	1	1	1	1	1	1	0	0	0	0	0	0	0	0	0	0	0	0	1	0	0	0
424	CORE	Succinate dehydrogenase flavoprotein subunit (EC 1.3.5.1)	C	C4A4	NZ_MWPB01000023.1	93921	95675	+	atgatccaacaacatcgatacgacgtggtgatcgtcggcgccggcggtgccgggatgcgcgcggccgtggaagccggcccgcgggtgcgcaccgcggtgctgaccaagctctaccccacccgcagccacaccggggcggcccagggcggcatgtgcgcggcgctggccaacgtcgaggaagacaactgggaatggcacaccttcgacaccgtcaagggcggcgactacctcgccgaccaggacgcggtagagatcatgtgcaaggaagccatcgacgcggtgctcgacctggagaagatggggatgccgttcaaccgcacccccgagggccgcatcgaccagcgccgcttcggcggccacacccgcgaccacggcaaggccccggtgcgccgggcctgt…	1	1	1	1	1	1	1	1	1	1	1	1	1	1	1	1	1	1	1	1	1	1	1	1	1	1	1	1	1	1	1	1	1	1	1	1	1	1	1	1
425	CORE	Oxidoreductase, GMC family	IR	NL_95A	NZ_LGSA01000011.1	14545	16299	+	atgtcacacgcgcaaccaaatgtcgtcgacggggctcactttgacttcgtcgtcgtcgggggcggcaccgcgggtaacgtcgtcgccggacgcctcgccgagaacccgaacgtcagcgtcctggtcgtcgaggccggtgtcggtaacccctgggagcttgacggggtgaacaccccgggaacggccatggagctgcgccacagcccgtacgactgggattacctggccaagttcgtcgaccgtggcgtctggcagcgcatcgacaagcaggagacccggggcaagatcctcggcggcagctccgcggccaactacttcagctggattcccggctgcaagccgacctacgaccggtgggcggaatacggtggcccggaatggacctggcagccgctgctt…	1	1	1	1	1	1	1	1	1	1	1	1	1	1	1	1	1	1	1	1	1	1	1	1	1	1	1	1	1	1	1	1	1	1	1	1	1	1	1	1
426	CORE	Glycerol-3-phosphate dehydrogenase (EC 1.1.5.3)	C	JIII_386	NZ_NKRI01000005.1	490066	488312	-	gtgagcgatccgatccacgcactcggcgagcccggctcgccggcttcggcgctgggaccgcggcaacgcgcggcggcctgggacaggctgggcgccgagcagttcgacgtggtggtgatcggcggcggcgtggtgggatcgggctgcgcgctggacgccgccacccgcgggctcaaggttgcgctggtggaggcccgcgacttcgcgtcgggcacctcgagccgttcctcgaagatgttccacggcggcctgcgctatctcgagcagctggagttcgggctggtgcgcgaggccctctacgagcgcgagctgtcgctgaccacgctggcaccgcacctggtcaagccgatgccctttctgttcccgctgaccaatcggttgtgggaacggccctacatc…	1	1	1	1	1	1	1	1	1	1	1	1	1	1	1	1	1	1	1	1	1	1	1	1	1	1	1	1	1	1	1	1	1	1	1	1	1	1	1	1
427	CORE	CTP synthase (EC 6.3.4.2)	F	C4A4	NZ_MWPB01000026.1	46370	44619	-	gtgcgaaagcacccgcaaaccgccaccaagcacctcttcgtcagcgggggcgtcgcatcctcgttgggcaagggattgaccgccagcagcctcggtcagctactgacggcgcgcgggttgtacgtgacgatgcaaaagctcgatccgtacctcaacgtcgaccccggcaccatgaacccgttccagcacggcgaggtcttcgtcaccgaggacggcgccgaaaccgacctcgacgtcggccattacgagcggttcctggatcgcgatctgtccggttcggcgaatgtcactacgggacaggtgtattcgaccgtcatcgccaaggaacggcgcggtgaatacctgggcgacaccgtccaggtgatcccgcacatcaccgacgagatcaagggccgcatc…	1	1	1	1	1	1	1	1	1	1	1	1	1	1	1	1	1	1	1	1	1	1	1	1	1	1	1	1	1	1	1	1	1	1	1	1	1	1	1	1
428	CORE	Potassium channel protein	P	NL_95A	NZ_LGSA01000029.1	20217	18472	-	atgcgtgacgactcaccccggatgagtccgcgccgccacatcatcgtcagcggtgacgacgtgctggcgaccaccatcgccgaggaactgaaccgcgcgggcgccaccatcgtcaagctgcccagcgaggaactcgccggcgccgacctcgcccgcgccagcgccatcgtgtgcgccgggcgcgacgacgccaagaatctcgaaatcgccttgctggcaaggaaaaccaacccgcacgtgcgggtggtcgcccggttgggcaacgacgtgctgcgcggggcggtggccgccgacaacggccccggcgccatcctcgacgtcgccgacctcgccgccccctcggtcgtcgaggcctgcttgtcgagcagcacccacccggtccgggcggccggcatcgac…	1	1	1	1	1	1	1	1	1	1	1	1	1	1	1	1	1	1	1	1	1	1	1	1	1	1	1	1	1	1	1	1	1	1	1	1	1	1	1	1
429	CORE	putative membrane protein	S	Pt154	NZ_AFPG01000797.1	8680	6935	-	atgggattcatgaccccggagtttcccgacgtcgacccccaaacctggaccggcctgccgcggtcgacccggcggcagatcatgacccggcactgggtcgagcacggcttcggctccccgtatgcggtgtacctgttctacgtgttcaagatcgccggctatatcgccggcgcggccgcggtgatctcgctgacgccgggcctgggcgggctcgggcgcatcgccgactggtggacgcagcccatcgtgtaccagaagctggtcgtcttcacgctgctgttcgagatcctgggcctgggctgcggatcggggccgctgaccgcgcggttctggccgccgttcggcggcttcctgtactggttgcggcccaacacgattcggctgccgccgtggccggac…	1	1	1	1	1	1	1	1	1	1	1	1	1	1	1	1	1	1	1	1	1	1	1	1	1	1	1	1	1	1	1	1	1	1	1	1	1	1	1	1
430	CORE	3-oxosteroid 1-dehydrogenase (EC 1.3.99.4)	C	NL_95A	NZ_LGSA01000031.1	30465	32210	+	atgagcgtgacgtgggatcgctcggtggatctgctcatcgcgggcagcggcgggggcggcatggtggccgggctggccgcgctggacagcgggctcgagccgctgatcgtcgagaagcagtcactggtcggcggttcgacgggactctcgggcggcatcgtctggttgccgaacaacccgttgatgcgggccgagggcgtcgccgactcgcaccaggacgggctggcctacctggccgacgtggtcggcgacatcggtgcggcgtcctcccccgagcgacgtgaaatgttcctcaccgcgggccacgaaatgatcaatttcctcacccgcaggggcgtcgcgctgatccgctgcgccggctggagcgactactacccgaatcacaagggcggcaacgcg…	1	1	1	1	1	1	1	1	1	1	1	1	1	1	1	1	1	1	1	1	1	1	1	1	1	1	1	1	1	1	1	1	1	1	1	1	1	1	1	1
431	CORE	Polyketide synthase modules and related proteins @ Long-chain fatty-acid-AMP ligase, Mycobacterial subgroup FadD21	IQ	Pt145	NZ_AFPE01000155.1	7446	5704	-	atgcctatgtcccagtcatctattctgtcgatgctgcacgcacgggccagcctgcgtcccgctgacatcgcgttcaccttcaccgattacgagcgcgactgggcgggtgttcgggagagcctcacctggtcgcagttgtcgcgcagaaccatcaacgtggcgcgtgagcttcaccttcatggttcggtgggagaccgggcggtaatccttgcgccccaaagcctcgactacatcgcggcgttcctcggctcgatgcaggccgggctcgtcgcggttccactcccgttgccgcaccgcggctcgagtcatgagcgggtcagcgcggtgcttgccgacacctcgccgtccgtcgtcctgacgacgtccgcggtcgccgaagacatcaccgaatacgtggac…	1	1	1	1	1	1	1	1	1	1	1	1	1	1	1	1	1	1	1	1	1	1	1	1	1	1	1	1	1	1	1	1	1	1	1	1	1	1	1	1
432	CORE	Oxalyl-CoA decarboxylase (EC 4.1.1.8)	HE	Pt139	NZ_AFPC01000210.1	7668	5926	-	atgtccgcaacctcggcatccgccggcccggcgccggaatccgcacggctgatcgacggcttccatctggtggtgcaggcgctgcgggccaacgatgtcgcgaccatctacggcatcgtcggcattccgatcaccgacctggcccgcgtcgcgcaggcgtcgggcatccgctacctcggctttcggcaggaggcctcggccggcaacgcggcggcggccgcgggcttcctcacccgtcgtcccggggtgtgcctgaccacgtcgggacccggcttcctcaacgccctgcccgcgctggcgaacgccacgacgaactgcttcccgatgatccagatctccggctcgagcgatcgggcgctggtcgatctgcgccgcggcgattaccaggacctcgaccag…	1	1	1	1	1	1	1	1	1	1	1	1	1	1	1	1	1	1	1	1	1	1	1	1	1	1	1	1	1	1	1	1	1	1	1	1	1	1	1	1
433	CORE	3-(3-hydroxyphenyl)propanoate hydroxylase (EC 1.14.13.127)	HC	Pt144	NZ_AFPD01000254.1	3790	2048	-	atgatcgcgccggggccacgggcaaccgaccacgacaccgacgtcctggtggtgggtgcgggtccggtcggcctgacgctcgccaatatccttggcctgcaaggtatccgcaccgtggtggtcgaggagcgggacaccctgatcgactacccgcgaggggtgggcctggacgacgaggcgctgcgcaccttccagtcgatcgggcttgtcgagcgggtgctgccgcacaccgtgcccaaccagatcctgcggttcatggacgccaaacgccgggtgctcgccgaaatggccccgcccgacgcgcgtttcggctggccgaagcgaaacggattcgtgcaaccgctcgtcgacgccgaactgctggccggactggaccggttcgcgcacgtgcaggtgcgc…	1	1	1	1	1	1	1	1	1	1	1	1	1	1	1	1	1	1	1	1	1	1	1	1	1	1	1	1	1	1	1	1	1	1	1	1	1	1	1	1
434	ACCESSORY	hypothetical protein	I	Telford	NZ_CP033688.1	4845302	4843560	-	gtgggcccggcgccgttcgcgcactggcgcgtgctggagttcagcaacggcctggcggtctcctactgcggcaagatgttcgccgacgccggcgccgacgtggtgaaagtggagtccccccaaggggattcgatgcgccgctggtcggcgggcgggccgcccggggcgctgttcggctatctggctgccggcaagaggtcggtggtcggccgcggccgggccgaggtcgcggcgctgctggccggcgccgacctggtgctcaccgacctcaccgacggctggacgctggacgaactcaccgggcgcaccgggccttcggcggtggtggtggcgatcaccccgttcggcaccaccggcccctacgtcgaccagcaggtggtggccaacgagttcattctg…	0	0	0	0	0	0	0	0	0	0	0	0	0	0	0	0	0	0	0	0	0	0	0	0	0	0	0	0	0	0	0	0	0	0	0	0	1	0	0	1
435	CORE	Polyketide synthase modules and related proteins @ Long-chain fatty-acid-AMP ligase, Mycobacterial subgroup FadD21	IQ	A3	NZ_MWQD01000002.1	620656	622395	+	atgcacggttcgtcggtggtgtccctgatgcgggaacgtgccggcctgcaacccgacgatgtggcgttccgctacaccgattacgagcaggactgggcgggcgtcgccgagacgctgacctgggcccagctctatcagcggacgtcgaacctcgcccgcgaggtcgcgcggcacggcgacaccggcgaccgggcggtcattctcgcgccccagggcctgtcctacatcgtggcgttcctggccgcgatccaggccgggctgatcgcggttccgctgtcggtgccccagcccggttcgcacgacgaacgggtcagcgccgtgctggccgacaccggccccgccgtggtgctgaccaccgccgcggccgccgcgaccgtcaccgaataccttcgtcggccg…	1	1	1	1	1	1	1	1	1	1	1	1	1	1	1	1	1	1	1	1	1	1	1	1	1	1	1	1	1	1	1	1	1	1	1	1	1	1	1	1
436	CORE	putative membrane protein	S	NL_95B	NZ_LGSB01000009.1	27148	28887	+	atgggattcatccggcccaatctgcccgtcgtcgatgtggccgagtggagcgcgcggccccgcgccgaacggctggtgccgatggcacgccacatcgccgagaacgggttcggcacgccgctggtgatgcacgtgatgtacggcgcgaagatcgcgctgtacgtcctcggcggctggctgttcgcctggtccacccggggcatcggcggcttcaccgaggtcggcgcctggtggtcggagccgatcgtgttccagaaggccgtgctctacacgatgctgttcgaggtcgtcggcctcggttgctgcttcggcccgctggccgggcgctatttcccgccgatgggttccatcctgtactggttgcggcccggcacaattcggttgccgccgtggccgaat…	1	1	1	1	1	1	1	1	1	1	1	1	1	1	1	1	1	1	1	1	1	1	1	1	1	1	1	1	1	1	1	1	1	1	1	1	1	1	1	1
437	CORE	Asparagine synthetase [glutamine-hydrolyzing] (EC 6.3.5.4)	E	Pt155	NZ_AFPH01000154.1	1246	2985	+	atggccgccgtgctgacaccacgcggccccgacgccggcggcgcctggtcgcagggccgcgtcgcgctcgggcatcgtcgcctcaagatcatcgacctgaccgaagccggcgcccagccgatggtcgactccgagctgggcctatccatcgcctggaacggctgcatctacaactacaaggaactgcgcagcgagctgtccggctacggctaccggttcttctcgcacagcgacaccgaggtcctgatcaaggcctaccaccggtggggcgacgacttcgtcagccatctgttcggcatgttcgccttcgccatcgtcgaacgcgacagcggtcgggtgctgctcggccgcgaccgcctcggcatcaaacccctctacctgaccgaggacagtcaccgg…	1	1	1	1	1	1	1	1	1	1	1	1	1	1	1	1	1	1	1	1	1	1	1	1	1	1	1	1	1	1	1	1	1	1	1	1	1	1	1	1
438	CORE	DNA or RNA helicase of superfamily protein II	KL	Telford	NZ_CP033688.1	915153	913414	-	gtgtcggtgccggtcagcagcttggatccgcgcgccggcaacgaccacagcgaccgctccggtgcgctgcgcggctggcagcgccgggcgctggtgaaatatctcgccgggcagccccgcgatttcctggcggtggcgaccccgggctcgggcaagacgacgttcgcgctgcgggtggccgccgaactgctcggccagcgcgccgtcgagcaggtcaccgtcgtggtgcccaccgagcacctcaaggtgcagtgggcgcaggccgcggcgcggcacggcctggcgctggacccgcggttctccaacagcaacccgcggatcgcgccggagtaccacggcgtgatggtgacctacgctcaggtcgccgcgcaccccacgctgcaccgggtgcgcaccgag…	1	1	1	1	1	1	1	1	1	1	1	1	1	1	1	1	1	1	1	1	1	1	1	1	1	1	1	1	1	1	1	1	1	1	1	1	1	1	1	1
439	ACCESSORY	Selenocysteine-specific translation elongation factor	J	C4A4	NZ_MWPB01000020.1	58908	57169	-	gtgttcgtcctagccaccgccgggcacgtcgatcacggcaaatcgactctgctgcaccggcttaccggcatgtggccggaccggctggccgaagagcagcgccgcggcctgaccatcgatttgggcttcgtgtggaccgagctcgccggccgtcggctcgccttcgtcgacgtcccgggccacgagcgtttcgtggccaacatgctggccggcgtagggccggtgcctgccgtggtgttcgtcgtggcggccaccgagggctggatgccgcagtccgaggagcacctggcggcgctggacgcgctgcgggtgcggcacgggctgctggtgatcagcaaggccgatctcgccgatccgggcccggccgtcgcgcaggcgacggaacggttcgccgccacc…	0	1	1	1	0	1	0	1	1	1	0	0	1	0	0	1	1	1	1	1	1	1	0	1	0	0	0	0	0	0	0	0	0	0	0	0	1	0	0	0
440	CORE	Prolyl-tRNA synthetase (EC 6.1.1.15), bacterial type	J	JIII_386	NZ_NKRI01000003.1	343999	342263	-	atgtcccagctgttcctgcgcaccctgcgcgacgaccccgccgacgccgaagtgcccagccacaagctgctgatccgggccggatacatccggcccgtcgcgcccgggctgtacagctggctcccgctggggctgcgggtgctgcgccggatcgagcacatcgtccgcgaggagatgaatgcgattggcggccaagagatcctgtttcccgccctgctgccgcgcgcgccgtacgaggcgacgaaccggtggaccgagtacggcgacagcgtttttcggctgcaggaccgccgcggcaacgactacctgctggggcccacccacgaggagctgttcaccctgaccgtcaagggtgaatacagctcctacaaagactttccggtgctgctgtatcagatc…	1	1	1	1	1	1	1	1	1	1	1	1	1	1	1	1	1	1	1	1	1	1	1	1	1	1	1	1	1	1	1	1	1	1	1	1	1	1	1	1
441	CORE	Iron siderophore ABC transporter, permease/ATP-binding protein IrtB	V	NL_93B	NZ_LGRZ01000008.1	127656	125920	-	atgattcgcacctggctgagcctggtcccggcggaccgccgcaacaaggtcgtcgcctacaccgtcctggccctgctgtccgtcgcggtgcgcgcggtggccaccgttctgctggtgccgctggtgggcgcgctgttcagcggcaccccgcaccgggcgctggtctggctgggctggctgaccgccgccaccgcgatcggctgggcgatcgacaccgccaccgcgcgcatcggcttcaacctgggtttcgcggtgctcgaccacagccagcacgacgtggccgaccggctgcccggggtgcggctggactggttcaccgccgagcacaccgcgacggcccggcaggccatcgcggccaccggcccggaactggtcggcctggtggtcaacctgctcacg…	1	1	1	1	1	1	1	1	1	1	1	1	1	1	1	1	1	1	1	1	1	1	1	1	1	1	1	1	1	1	1	1	1	1	1	1	1	1	1	1
442	ACCESSORY	Cholesterol oxidase (EC 1.1.3.6) @ Steroid Delta(5)->Delta(4)-isomerase (EC 5.3.3.1)	IR	Telford	NZ_CP033688.1	343009	341273	-	atgaagccggattacgacgtcctgatcatcggttcgggtttcgggggcagcgtcagcgcgttgcggctgaccgagaagggctaccgggtgggcgtgctggaggccggccgccggttcgccgacgaggatttcgccgagacatcctgggacctgcacaagttcctgtgggcgccgaagctgggctgctacggcatccagcgcatccacccgctcaagaacgtgctgatcctggccggcgcgggggtgggcggcggctcgctgaactacgccaacaccctctacgtgccgccggagccgttcttcaaagaccggcagtgggcgcacatcaccgactggcgcgacgagttgatgccgcactacgaccaggcccagcggatgctgggcgtggtgaccaacccg…	0	0	0	0	0	0	0	0	0	0	0	0	0	0	0	0	0	0	0	0	0	0	0	0	0	0	0	0	0	0	0	0	0	0	0	0	1	1	1	1
443	ACCESSORY	Polyketide synthase modules and related proteins	IQ	Pt155	NZ_AFPH01000045.1	42350	44086	+	gtgtttggttcttctgttcaggacgtgctgcgtgagcgcgccggcatgcagcccaatgacgccgcatttacttttgttgattacgaacatgattgggctggcattgccgaaaccctgacttggtcccagatgtatcggcgaacgttgaacgttgcacacgagcttaggcattgcacatcgagcggcgaccgcgcggtgatattggcaccacagggcctcgaccacatcgccgcatttctgggagcgttggaggctggcctcatcgcggtcccgcttgcgcctcctgcgggcggcgcccacgatgagcgggtccactcggtgttgcacgacacatcgccctccgtgctcctcgcaacctcatcagtcgtcggcgatgtcgccaagtacgctcagccgcgg…	1	1	0	0	1	1	1	1	1	1	1	1	1	1	1	1	1	1	1	1	1	1	1	1	1	1	1	1	1	1	1	1	1	1	1	1	1	1	1	1
444	CORE	Polyketide synthase modules and related proteins @ Long-chain fatty-acid-AMP ligase, Mycobacterial subgroup FadD28	IQ	Telford	NZ_CP033688.1	2291787	2293523	+	atggtcgagacgtctatttcggacctgctgtgtgaacgggccagtctgcagcccaacgacacggcgttcacattcatcgattacgagcgggactggaacggggtcgccgagaccctgacgtggtcgcagctgtaccggcgaacggtgaatgccgcacgagcgcttcaacattgcggggcgacgggcgaccgcgccgtgatcatggccccgcagggcctcgactacatcgtggcgttccttggcgcgttgcacgcgggacaggtcgcggttccgctggcgctgccgctggggggcgtcagcgacgagcgcgtcgactcggtgctgcgtgacgcgtcgccgaccgtcatcctcaccacgtcctccgccgcggaaaccgttgcggggtatgtcaagtcgcaa…	1	1	1	1	1	1	1	1	1	1	1	1	1	1	1	1	1	1	1	1	1	1	1	1	1	1	1	1	1	1	1	1	1	1	1	1	1	1	1	1
445	CORE	Putative transmembrane protein	M	K10	NC_002944.2	458495	456762	-	gtggtgcagctggcggtgcgcgcggtgctggcgttcggcggctacttctattgggacgacctgatcctgatcggcaaggccggcacccacaacctgctggcgccgtcgtatctgttcgacgaccacgacgggcacctcatgccgggggcattcctgctcgccggcaccatcatccgggccgcgccgctggactggacctggccggcggtcagcctgctggtgctgcagctgctggcgtcgctggcgttgttgcgcgcgctgcacgtgatcctgggctggcggccggtgctgctcatcccgttcacgttcgccttgttcaccccgctggcggtgcccgggttcgcgtggtgggcggcggcgctgaattcgctgccgctactggcggcgctggcctgggtg…	1	1	1	1	1	1	1	1	1	1	1	1	1	1	1	1	1	1	1	1	1	1	1	1	1	1	1	1	1	1	1	1	1	1	1	1	1	1	1	1
446	CORE	hypothetical protein Rv0051	S	CLIJ623	NZ_AFHX01000856.1	1	1734	+	cggcccgccggggggacccgagccgggtggcggtgtaccgccggggccgggcggcggtgttccgccgggtggtccccaagcaccgcctccgccgccgtgaccggcgctgccgagcccagcgccaccatttcaccggggccgctggccgcggatcggcgtagcgccgacaatcgagactgcccgagccgcaacgactttctgggcgccgcgttcgccgaggtgatcggcgggccggtgggccgacacgcgctgatcgggcgggcgcggatcatgaccccgctgcgggtgatgttcttgatcgcgctggtcttcctggcgctcggctggtcgacgaaagcggcctgtctgcaaagcaccggcaccggcaccggcgatcagcgggtggccaactgggacaac…	1	1	1	1	1	1	1	1	1	1	1	1	1	1	1	1	1	1	1	1	1	1	1	1	1	1	1	1	1	1	1	1	1	1	1	1	1	1	1	1
447	ACCESSORY	Possible integral membrane c-type cytochrome biogenesis protein DipZ	CO	NL_96E	NZ_LGSD01000004.1	124113	125843	+	gtgcagaccatcgccctgatcgggttcctcggcggcctgatcaccgggatctcgccgtgcatcctgccggtgctgccggtgatcctgctgtccagcatggacggcgaccggcgcggcgtgggctccgcggcgcggccctacctggtgatcgcgggcctggtgtgcagcttcagcgtggccaccctgatcggctcggcgctgctgacggcgctgcacctgccccaggatgcgatccggtggaccgccctggtggtgctgaccgtcatcgggctgggactgatcttcccgccgctgcagcaactgatcgagcgaccgttcgcctacctgccgcagcgccaaagtcggcccggcgcagacggtttcggcctgggcctgacgttgggcgcgctgtacgtgccg…	1	1	1	1	1	1	1	1	1	1	1	1	1	1	1	1	1	0	1	1	0	1	1	0	1	1	1	1	1	1	1	1	1	1	1	1	1	1	1	1
448	CORE	MCE-family protein MceF	M	Pt164	NZ_AFPI01000106.1	32647	30917	-	atgctgacgcgcttcgtccggatccagctggcgatcttcctgatcgccgggaccatcggcgtgatctcgatggtgctcttctacattcaggcgccgaccctgctgggcatcggccggatgacggtgacgctggagttgccggccaccggcggcctgtaccggttttccaacgtgacctaccgcggggttcagctcggtaaggtcaccgcggtggggctgaccccgagcggtgtgaaagcgactctgtcgcttagcacttcaccgaaggtccccgcggacctgaccgcggaggtgctcagcgtgtccgcggtgggtgagcagtacgtggacttgcggccgaggaccaattcaccgccctacctgcacgacggatcggtgatcgccatgcgcgacaccaag…	1	1	1	1	1	1	1	1	1	1	1	1	1	1	1	1	1	1	1	1	1	1	1	1	1	1	1	1	1	1	1	1	1	1	1	1	1	1	1	1
449	CORE	N-acyl-D-aspartate/D-glutamate deacylase	Q	MAP4	NC_021200.1	4401340	4399610	-	atgacttacgacctcatcatccgtaatggcagcatcgtcgacgggctggggggtgagccgtacgtcggcgacgtggcggtgcgcgacggcgtgatcgcggcggtcggcgcggtgaacggggccaccgcgaaccgcgagatcgacgccaccgggcggctggtcacgccaggcttcgtggacctgcacacccactacgacggccaggccgtctggtcggagcggctgaccccgtcgtcggcgcacggggtgaccacggtggtgatgggcaactgcggcgtcggcttcgccccgtgccgccagtccgaccacgacgtgctggtcgacgtgatggccggtgtcgaggacatccccggcgtcgtgatgaccgacggcctgccgtggacgtgggagacgttcccc…	1	1	1	1	1	1	1	1	1	1	1	1	1	1	1	1	1	1	1	1	1	1	1	1	1	1	1	1	1	1	1	1	1	1	1	1	1	1	1	1
450	CORE	Permease, multidrug efflux	PREG	Pt164	NZ_AFPI01000541.1	15768	17498	+	atggccgacagccctgccgcgacgagcccgacgctggtcgccaagcaaaccaatgtccgcaggccccgatgggaccgcgaccacccgcgctacaagtgggttgccctctccaacacgaccctgggaatgctgctggcgatgatcaactcgtcgatcgtgttgatctcgctgccggccatcttccgcggcatcggattgaacccgctggcgccggccaacatcggctatctgctgtggatgctgatgggctacctggtggtcaccgcggtcctggtggtgttcgtcgggcgactcggcgacatgttcggccgggtgcgcatctacaacgccggcttcgcggtgttcaccgtcgcggcgatcgcgctgtcgttcgacccgttcccgctcaccggcggcgcc…	1	1	1	1	1	1	1	1	1	1	1	1	1	1	1	1	1	1	1	1	1	1	1	1	1	1	1	1	1	1	1	1	1	1	1	1	1	1	1	1
451	CORE	hypothetical protein	S	NL_95A	NZ_LGSA01000009.1	122049	123776	+	atgcggccaggttgccacttgatcctcttcgggtatttgtcggtgctaaatgctagaacctcgactatgagagcggggtggtactggcggccagacatcgccggcgtgatgcgggtgttcgaggacacgggggaataccctgaccattccgctttgtaccgcaaaggatacgtttgggtggcggtatttgctcgtacgaccggaggcagtgccgattggacctaccttcaccgagattccgacgagattcgcgcctctgagccgatcacgcaaacgcatgcacttgcgcagttggctggcttgggcatcgatacagcaatgctcaacgagcgtgagatgctccttgatggggagggattcagcgatctcgacgtgcctccactggaacttgctaaacaa…	1	1	1	1	1	1	1	1	1	1	1	1	1	1	1	1	1	1	1	1	1	1	1	1	1	1	1	1	1	1	1	1	1	1	1	1	1	1	1	1
452	CORE	Dihydroxyacetone kinase-like protein, phosphatase domain / Dihydroxyacetone kinase-like protein, kinase domain	R	2015WD_2	NZ_KV880627.1	36868	38595	+	gtggcggcgcagaggaggtgggtaaccctgggcagttcgtggacctcgcacgatcgtccgctggacgcggcggccctgcgggactgggcgcacaccgccgtcagtgacctgatcacccacatcgacgagatcaaccggctcaacgtcttccccgtcgccgactccgacaccggcgccaacatgctgttcaccatgcgctcggcgctggccgagctgcaggcggccggcggccccggctgcgtcgcccgggccgccgcggcgctgtccaccggcgcgctgaacggcgcccgcggcaactccggggtgatcctgtcgcagatcctgcgcggcgtcgccgacgtcaccgcgacggccgcggcccgggccggtggtgagttggcgcgcatcgaggcggccgtg…	1	1	1	1	1	1	1	1	1	1	1	1	1	1	1	1	1	1	1	1	1	1	1	1	1	1	1	1	1	1	1	1	1	1	1	1	1	1	1	1
453	CORE	3-oxosteroid 1-dehydrogenase (EC 1.3.99.4)	C	K10	NC_002944.2	717556	719283	+	atgaccgatttcgaccacgtcgtcgacgtactcatcgtcggttcgggcggcggcgggatgacggccgcgctcaccgcccaggccgccgggctggatgcgctgatcgtcgaaaagtcctcccacttcgggggttccaccgcgctgtccggaggcggcatctgggtgcccggcgcgccggcgcagcggcgggagggctactcgccctcgccggaaggggtggtggaatacctcaaacacatcaccgacgggctggtcagcgaggcgcggatacggcaatacgtcgagaccgcgccgcagatgctggcattcttggaaaacctctccggatggttcgaattcgtctggaagcccgggtatgccgactactatcccgagctgcccggcggctccgaactcggc…	1	1	1	1	1	1	1	1	1	1	1	1	1	1	1	1	1	1	1	1	1	1	1	1	1	1	1	1	1	1	1	1	1	1	1	1	1	1	1	1
454	CORE	Dihydroxy-acid dehydratase (EC 4.2.1.9)	EG	Telford	NZ_CP033688.1	4665740	4667467	+	atgcccaccaccgattcggcgcgcgccgccgacatcaagcagcccgacatcaagccgcgcagtcgtgacgtcaccgacggcctggagaaggccgccgcccgggggatgctgcgggcggtaggcatgggcgacgaggacttcgccaagccgcagatcggggtggcgtcgtcctggaacgagatcacgccgtgcaacctgtcgctggaccggctggccaaggcggtcaaggaaggcgtcttcgccgcgggcggctacccgctggagttcggcaccatctcggtgtccgacggcatctcgatgggccacgagggcatgcacttctcgctggtgagccgcgaggtgatcgccgacagcgtcgagacggtgatgcaggccgagcgcctggacggctcggtgctg…	1	1	1	1	1	1	1	1	1	1	1	1	1	1	1	1	1	1	1	1	1	1	1	1	1	1	1	1	1	1	1	1	1	1	1	1	1	1	1	1
455	CORE	Thiamine pyrophosphate-requiring enzymes	HE	JTC1285	NZ_AGAL01000468.1	3675	5402	+	atgtctcacagccaccggttggtcgaccatatcgtcgggtatcttgcgtcgatcggagtggactgcatcttcggcgtcgatggcgccaacatcgaggacctgtacgacgccgcattcctgcactcggacatggacgcggtgctggccaaacacgagttctccgccgtggcgatggccgacggatacaggcgcagcggcggcggcttcggcgtggtggccacctccgcgtggggcgcgctgaacttcgttgccggccttggggaattgtttaccagccgcgtgccgctactggcgttggtgggccagccgccgtccacgatggatggtcgcggcggctttcaggacaccagcggccgcaacggttcaccgaatgccgaggcgctgttctccgaggtatcg…	1	1	1	1	1	1	1	1	1	1	1	1	1	1	1	1	1	1	1	1	1	1	1	1	1	1	1	1	1	1	1	1	1	1	1	1	1	1	1	1
456	CORE	Putative hydrolase	R	MAPK_CN9	NZ_CP033427.1	697802	699529	+	gtgagtctgacttcacttcgcccggcgcagccggcgctgcacacgctgcgacacctcggcggcagggccgccggccggctgctgggcctgcctccggccaccaccgactacaccgtgcggcgggtcgcggtgccgatgcgcgacggcgtcgagctggtggccgaccactacgcgcccgccacctccgcgccggccggcaccctgctggtgcgcgccccctacggacgcgggtttccgttcgcgctggtgttcggcgggttgtacgccgcgcgcggctatcacgttgtgctgcaaagcgtgcgcggaacgttcggctcgggcggggtgttcgagccgatggcccacgaggtcgccgacggcgccgacaccgtggcatggctgcgcgaacagccctggttc…	1	1	1	1	1	1	1	1	1	1	1	1	1	1	1	1	1	1	1	1	1	1	1	1	1	1	1	1	1	1	1	1	1	1	1	1	1	1	1	1
457	UNIQUE	hypothetical protein	S	E93	NZ_CP010114.1	2187409	2189136	+	atgtatgccgccggcagcgccgtggcggccatcggcgattcgttggcggcgaacctgacaatcttgacggccggcttttcggcccacacgggtgttgaccgtgccggcgaggtgttcggcctggggtatcaagactcggccgagtcgatgttgaaggcggcggccggcgtcgtcaacgcgtgccggaaatgcggggcgctgatccagcaaggcgcgtcgaactattcggcggccgaagcggcctcgacactcggcggcggaagcggcgctttgccggcggcgtccgcgcccgctgaccttgccgcgcccgggcccccggggacctggggtaagggagggccgccgccactgctgtgggcggtcatacaggcgctcgtctccgaggtgtggcccgacgga…	0	0	0	0	0	0	0	0	0	0	0	1	0	0	0	0	0	0	0	0	0	0	0	0	0	0	0	0	0	0	0	0	0	0	0	0	0	0	0	0
458	ACCESSORY	Exodeoxyribonuclease V alpha chain (EC 3.1.11.5)	L	MAPK_JB16	NZ_CP033911.1	197670	199394	+	gtgacggcggacgtgttgccggagcgggtgtttgacgccgggccgctgcgcccgttcgccgacgccggcatcttcgaagcagcggatgtccgtgtggcgcaacggcttaccgcgctcaccggcgagtccgatgatcgggtggcgctggccgtcgccctgctggtgcgcgcgctgcggggcggttcggtgtgcgtcgatctgcgggcggtgccggcacaggtcggcgcggcggacctgccctggcccgccgccggcgactggctggccgcggtgcgggccagcccgctgctcgggccgccgccggtgctgcggttcttcggcgatctgctctacttcgaccggtactggctggaggaagagcaggtgtgcaccgatctgctggcactgtcggcaccggcg…	1	1	1	1	1	1	1	1	1	1	1	1	1	1	1	1	1	1	1	1	1	1	1	1	1	1	1	1	1	1	1	1	1	1	1	1	1	0	1	1
459	CORE	MCE-family protein MceF	M	S397	NZ_AFIF01000135.1	1246	2970	+	atgcatgacagactgaccaagatccagctggcgatcttcgccgtcatcacggtcatcacgctgaccgtcatggcggtcttctacctgcggctgcccgccacgttcggcatcggaacctacggtgtgagcgccgatttcgtggccggcggcggcctgtacaagaacgccaacgtcacctaccgcggcgtggccgtgggccgggtcgagtcggtggggctgagccccaacggcgtgatcgcgcagatgcggctcaacagcgagacggccatcccgtcgaacgtcaccgccaccgtcaagagcgtgtcggcggtgggcgagcagtacatcgacctggtgcccccgagcgcgccggcatcgaccaagctgcgcaacggatctcgcatcgagcggcagaacacc…	1	1	1	1	1	1	1	1	1	1	1	1	1	1	1	1	1	1	1	1	1	1	1	1	1	1	1	1	1	1	1	1	1	1	1	1	1	1	1	1
460	CORE	hypothetical protein	R	MAPK_CN9	NZ_CP033427.1	4599572	4601296	+	gtgaacctgggcttcctcgacttcaccagcatcgagcaacgccgcgccgactgcgacgaggaactgcggctcaaccggcggttcagcccgcaggtgtacctcggcgtcgtcgacatcaccgagcagaacggccactaccgggtcggcggcgaggccgggtcgggcgagccggccgtgtggatgcggcggctgcccgaagacggcatgctgccggccaagctggcgggcggcgatgtcgacacgcggctcgcccgccggatcggtcgcaccctggccaagctgcacggccgggccgaaaccggtcccgacatcgaggcgtacggcagcccgtccagcgtgatcgcgaactggcaggagaatttcgaccagatgggcccgttcatcgggcgcaccatctcc…	1	1	1	1	1	1	1	1	1	1	1	1	1	1	1	1	1	1	1	1	1	1	1	1	1	1	1	1	1	1	1	1	1	1	1	1	1	1	1	1
461	CORE	Terpene utilization protein AtuA	RE	MAP4	NC_021200.1	3261357	3263078	+	atggcctctcctcccggtcctcccggcgatccgggggcggtccgcatcgcgaactgctccgggttctacggcgaccggctgtcggccatgcgcgagatgctgaccggcggcaaggtggactacctcaccggcgactacctggccgaactgaccatgctgatcctgggccgcgatcggatgaagcaccccgagcgcggctacgccaagaccttcctgacccaactcgaggactgcctgggcgaggcccgcgaccgcggggtccgcatcgtggccaacgccggcggactcaacccggccggcctggccgacgcgatccgcgacctcgccgcccggctacgcctcgacgtccgggtcgcccatgtcgagggcgacgacctgctggcgcgcgccgccgagctg…	1	1	1	1	1	1	1	1	1	1	1	1	1	1	1	1	1	1	1	1	1	1	1	1	1	1	1	1	1	1	1	1	1	1	1	1	1	1	1	1
462	ACCESSORY	Glucose-methanol-choline (GMC) oxidoreductase:NAD binding site	IR	2015WD_1	NZ_KV880568.1	3609	1891	-	atgggcgacttctggcgcggcctgctcaagggggccgtcggaccccgggacaacgactcccgcttcctgctcgacgtgcattcgcgcgacctgcccggcgaacggaccatgcgccgctacgccgacgacgacgaggtcgacctggtcgtggtcggcgccggcgccggcggctcggtgctggcgcagcggctggcccgcgccggctggcgggtggtggtcctggaggccggcccgttctggcaccccgacgaggactgggtgtccgacgaggccggctcccatccgctgtactggacccagaagcgcatcatcggcggcgccgacccgatcgagttgggcaagaacaactccgggcgtggggtgggcggctccatgatccactacgccggctacaccccg…	0	0	1	0	0	0	0	0	0	0	0	0	0	0	0	0	0	0	0	1	0	0	1	0	0	0	0	0	0	0	0	0	0	0	0	0	1	0	0	0
463	ACCESSORY	Selenocysteine-specific translation elongation factor	J	S397	NZ_AFIF01000044.1	59090	60802	+	gtgttcgtcctagccaccgccgggcacgtcgatcacggcaaatcgactctgctgcaccggcttaccggcatgtggccggaccggctggccgaagagcagcgccgcggcctgaccatcgatttgggcttcgtgtggaccgagctcgccggccgtcggctcgccttcgtcgacgtcccgggccacgagcgtttcgtggccaacatgctggccggcgtagggccggtgcctgccgtggtgttcgtcgtggcggccaccgagggctggatgccgcagtccgaggagcacctggcggcgctggacgcgctgcgggtgcggcacgggctgctggtgatcagcaaggccgatctcgccgatccgggcccggccgtcgcgcaggcgacggaacggttcgccgccacc…	1	1	1	1	1	0	1	1	1	1	1	1	1	1	1	1	1	0	0	0	0	0	0	1	1	1	1	1	1	1	1	1	1	1	1	1	1	1	1	1
464	CORE	hypothetical protein	HE	MAPK_CN9	NZ_CP033427.1	804546	802837	-	atgacgctagacaatccactcgacggacccgaggcggcggcggacctgatcgcgctcctggccgacgagggagtcgcggacttcttcatcaaccccggaaccgactcggcgcccatccaggaagcgctcgcggcggcgcgcgccgccggtacgcccagcccgcgggcggtgctgtgcgtgcacgaaagcgtcgccctggcggcggccatcggccaccacatggccagcgcccggccgcaggcggtcatggtgcacgtcgacgccgggacgctgaacctgggctgccagctgcacaacgcgcagcgcaacggaaccccggtggtggtattcgccgggcgcaccccctacagctcggcgcccgacgtccgcggccaccgcgacacccacatccattggcag…	1	1	1	1	1	1	1	1	1	1	1	1	1	1	1	1	1	1	1	1	1	1	1	1	1	1	1	1	1	1	1	1	1	1	1	1	1	1	1	1
465	CORE	Acyl-CoA dehydrogenase (EC 1.3.8.1), Mycobacterial subgroup FadE4	I	DT3	NZ_AGAN01000508.1	1731	22	-	atgttgctcaatcccaaccatctgcaacgccgctacccggatcgccgctcggcggagatcatggccgcgacggtcgacttcttcgagtcccggggcaaggcccggttgaagtccgacgaccacgaaagagtctggtactccgactttttggagcacatcggccgcgagcgcatcttcgcctcgctgctgaccccgacgcgctacggggcgcccgattgccgctgggacacctaccggatcagcgggttcgccgagatcctcggcttctacgggctgaactactggtacccgttccaggtcaccgccctggggctggggccgatctggatgagcggcaacgacgaggccaagcgcaaggcggccgggttgctcgaggccggcgaggtgttcgcgttcggg…	1	1	1	1	1	1	1	1	1	1	1	1	1	1	1	1	1	1	1	1	1	1	1	1	1	1	1	1	1	1	1	1	1	1	1	1	1	1	1	1
466	CORE	Thiamine pyrophosphate-requiring enzymes	HE	MAPK_CN9	NZ_CP033427.1	1376482	1378188	+	atgggtgtgccggtttatcagcggatcctcgatctcttccaggccgagggggtgaataccctgttcggcatcccggaccccaacttcgtgcgcatgttcttagaggccgaatcccggggctggtcggtggtctcgccgcaccacgagctgagcgcgggattcatggccgaggcggcgtcgcggatgaccggcaagcccggcctgtgcatcgggacgctcggcccgggcatggccaacatcgccggtgccatccagtgcgcgctggtggagaactcgccggtgatctttctcggcggccagcgggcccgcgtcaccgaacgccgggtgcgccgcggacgcatccaattcgtgcgccaggagccacttttcgcgccgtcggtcaaatacagcgcgtccatc…	1	1	1	1	1	1	1	1	1	1	1	1	1	1	1	1	1	1	1	1	1	1	1	1	1	1	1	1	1	1	1	1	1	1	1	1	1	1	1	1
467	ACCESSORY	3-oxosteroid 1-dehydrogenase (EC 1.3.99.4)	C	Pt164	NZ_AFPI01000407.1	21723	23429	+	gtggccgacaccgccgtcgacctgctcgtcgtcggctccggcaccggcatggccgcggcgctggccgcccgcgaactggggttgtcggtgctgatcgtggagaaatcgtcgtacgtgggcggctccaccgcccgctccggcggcgcgctgtggctgccggccagcccggtgctggacgaggcgaacgccggcgacaccgcggaacgcgccggcacctacctggattcggtggtcgcgggttcggcgcccccgcagcggtcggcggcgttcgtcgcgcaggtgtccgcgacggtggagatgctgcgccggaccacgccgctgcggctgttctgggcccgcgattactccgactatcacccggaggagccgggcggcagcgcggccgggcgcacctgtgaa…	1	1	1	1	1	1	1	1	1	1	1	1	1	1	1	1	1	1	1	1	1	1	1	1	1	1	1	1	1	1	1	1	1	1	1	1	1	1	0	1
468	CORE	Uncharacterized protein Rv3835	O	E1	NZ_CP010113.1	3965598	3967304	+	atgtcgcaagcgcccgagaaggaccttccggaagccggggaagcccccgcggtcgagacgaccgccgcctcggccttcctgtggccgcgcagcctgcaggcccgcgcgacccggcgcgcgctgctgctgaccgcgctcggcggcctgctgatcgccgggctggtcaccgcgctcccggtcggcggaaccgggtccggccggctgctggacgccagcccggtgcgcagcaccggcgccaagagcgacgccgccttcaaccgggccgccagcggggaatgcctgatgtggcccgacaccaccccggagtcggcgaagatcgtcaactgcggcgacgaccacaagttcgaggtcgccgaatccatcgacatgcgcaccttccccggctcggagtacgggccc…	1	1	1	1	1	1	1	1	1	1	1	1	1	1	1	1	1	1	1	1	1	1	1	1	1	1	1	1	1	1	1	1	1	1	1	1	1	1	1	1
469	CORE	Integral membrane protein Rv1459c	S	CLIJ361	NZ_AFNS01000599.1	454	2157	+	atggcagcccgccaccacacgctgagctcgtcgatcgcgagtctgcacggcgacgagcaggcagtgggctcgccgctgaacgataccgagctcaccgcgctgcgctgcacccggctgttcggcgccagcggcaccatgctgatggcgatcggcgcgctgggcgccggggcccggcccgtggtgcaggaccccacattcggcgtgcggctgctgaacctgccgtcgcgcatccagaccgtgtcgctgaccatgaccaccaccggcgcggtgatgatggcgctggcctggctgatgctcggccggttcgcgctgggcacccgccggatgtcgcgcggcgacctcgaccgcaccctgctgctgtgggtgctgccgctgctgatcgccccacccatgtacagc…	1	1	1	1	1	1	1	1	1	1	1	1	1	1	1	1	1	1	1	1	1	1	1	1	1	1	1	1	1	1	1	1	1	1	1	1	1	1	1	1
470	CORE	Uncharacterized MFS-type transporter	G	NL_95E	NZ_LGSC01000015.1	14451	16154	+	gtgtctggacggcggcaaggcgatccgggccgggtggccgccaagccgggccgccggcccggcaacagcgctgccgcaccccatcccggcgcggccaattacccggccggcgacaccggcgaccgccggacgcgccgcccgccgccgatgcccagcgccaaccgctatctaccgccgctgggccaccagccgcagccggaccgcggcgccgccgccccgccgcggggaccggtcgccggcgagcggatcaccgtcacccgcgccgcggcgctgcgcagccgcgagatgggttcgcggatgtactggatggtgcagcgcgccgcgaccgccgacggcgccgacaagtccggcctgaccgcgctgacctggccggtggtggccaacttcgcggtggacgcc…	1	1	1	1	1	1	1	1	1	1	1	1	1	1	1	1	1	1	1	1	1	1	1	1	1	1	1	1	1	1	1	1	1	1	1	1	1	1	1	1
471	UNIQUE	Heat shock protein 60 kDa family chaperone GroEL	O	A3	NZ_MWQD01000001.1	49030	47327	-	atgagcaagatcattgagtacgacgagaccgcgcgccgcgccatcgaggccggcgtcaacacgcttgccgatgcggtccgggtgacgctgggtccgcggggccggcatgtggtgctggccaaggcattcggcgggccggccgtcaccaacgacggcgtcaccgtcgcgcgggaaatcgacctggaggacccgttcgagaacctgggcgcccagctggtgaagtcggtggcgaccaagactaacgacgtcgccggcgacggcaccaccaccgcgaccgtgctggcgcaggcgctggtgaagggcggcctgcggctggtggcggccggcgccaaccccatcgagctcggcgccggaatctccaaggccgccgacgcggtgtccgaggcgctgctggcctcg…	0	0	0	0	1	0	0	0	0	0	0	0	0	0	0	0	0	0	0	0	0	0	0	0	0	0	0	0	0	0	0	0	0	0	0	0	0	0	0	0
472	CORE	DEAD-box ATP-dependent RNA helicase DeaD (= CshA) (EC 3.6.4.13)	L	2015WD_1	NZ_LKUS01000239.1	16754	18454	+	atgaccctcccggacagctcgactgaggctgcctccccgacatttgccgacctgcagatccatccctcggttttgcgggcgatcgccgacgtcggctacgagacgcccaccggcatccaggccgcgaccatcccggcgttgatggccggttccgacgtcgtcgggctggcccagaccggcaccggcaagacggccgcgttcgcgatcccgatcctgtccaagatcgacgccgccagcaccgccacccaggcgctggtgctggcgcccacccgggagctggcgttgcaggtggccgaggcgttcagccgctacggcgcgcatctgccgaagatcaacgtgctgccgatctacggcggctcgtcctacgccgtgcagctggccggattgaaacgcggcgcc…	1	1	1	1	1	1	1	1	1	1	1	1	1	1	1	1	1	1	1	1	1	1	1	1	1	1	1	1	1	1	1	1	1	1	1	1	1	1	1	1
473	CORE	Ubiquinol-cytochrome C reductase, cytochrome B subunit (EC 1.10.2.2)	C	DT3	NZ_AGAN01000047.1	3447	1747	-	atgagtccgaaattgagtcccccgaagatcggcgacgtcctggcccgtcaaggcgaggacatcgacacgcgctaccacccgtcggcggccgtccgcagacagctcaacaaggtcttccccacccactggtcgttcctgctgggcgagatcgcgatgtacagcttcatcgtgctgctgctcaccggggtgtacctgacgttgttcttcgacccgtccatggccgaggtcacctacaacggcgtctaccaaccgttgcgcggcgtggagatgtcgaaggccttcgcgtcggccctggacatctccttcgaggtgcgcggcggcctgttcgtgcgtcaggtccaccactgggccgcgctgatcttctccgccgcgatcatggtgcacctggcccgcatcttc…	1	1	1	1	1	1	1	1	1	1	1	1	1	1	1	1	1	1	1	1	1	1	1	1	1	1	1	1	1	1	1	1	1	1	1	1	1	1	1	1
474	ACCESSORY	hypothetical protein	S	Telford	NZ_CP033688.1	4199951	4198251	-	atggacgtggttttgggggttgcggtcaccggccccgtcgcccgcttggcgctggtcggctcgcggggcaccgacgtgatcgaccagtccgtcgtcgacctggccgacaacccgatcgagaccctcaccgagacggtggtcggcaccaatcggctgctggccggcgagaaccaccggctggtcggcacccggctgtgctggaccgatcacccgcgggccgaccaattgcgcagggcgctggaggattccggggtgcacaacgtcgcggtgctctccgagtcgcaggcggtggccgcgctgatgcgtgcggccggccagcccggtgccgcgctggtgatggacgacgcgacgggcaccctgtcgatggtgagcccggccgccggcgacccggacgcgccg…	1	1	1	1	1	0	1	1	1	1	1	1	1	1	1	1	1	1	1	1	1	1	1	1	1	1	1	1	1	1	1	1	1	1	1	1	1	1	1	1
475	ACCESSORY	Glucose-methanol-choline (GMC) oxidoreductase:NAD binding site	IR	Pt144	NZ_AFPD01000003.1	6104	7801	+	atgggcgacttctggcgcggcctgctcaagggggccgtcggaccccgggacaacgactcccgcttcctgctcgacgtgcattcgcgcgacctgcccggcgaacggaccatgcgccgctacgccgacgacgacgaggtcgacctggtcgtggtcggcgccggcgccggcggctcggtgctggcgcagcggctggcccgcgccggctggcgggtggtggtcctggaggccggcccgttctggcaccccgacgaggactgggtgtccgacgaggccggctcccatccgctgtactggacccagaagcgcatcatcggcggcgccgacccgatcgagttgggcaagaacaactccgggcgtggggtgggcggctccatgatccactacgccggctacaccccg…	1	1	0	1	1	1	1	1	1	1	1	1	1	1	1	1	1	1	1	1	1	1	1	1	1	1	1	1	1	1	1	1	1	1	1	1	1	1	1	1
476	CORE	Long-chain-fatty-acid--CoA ligase (EC 6.2.1.3) @ Long-chain fatty-acid-CoA ligase (EC 6.2.1.3), Mycobacterial subgroup FadD2	IQ	NL_95E	NZ_LGSC01000011.1	52444	54141	+	atggtggattccatgcctaacctccttggcctgcccggtcaggccaccaaagcggtagccaaagttcagcagtatgtcgaacgtggctccgctgaactgcactacctgcgccggatcatcgagtcgggcgcattccggctggagccgccgcagaactacgccgcgatggccgccgacatctacaagtggggcgagttcggcatgctgccgtcgctcaacgcccgccggaccccaggccgggcggcggtgatcgacgaggagggcgaactcagctacgccgagctggaccgcgccgcgcacgcggtcgccaacgggctgatcgccaagggcgtcaaggccggcgacggtgtggccatcctggcccgcaaccaccgctggttcctgatcgccaattacggt…	1	1	1	1	1	1	1	1	1	1	1	1	1	1	1	1	1	1	1	1	1	1	1	1	1	1	1	1	1	1	1	1	1	1	1	1	1	1	1	1
477	CORE	Membrane protein	S	TANUVAS	NZ_CP015495.1	4072619	4070922	-	gtgcgctggacccggcccgggtacgcattggtcctggcgctgctggtggtcgggccgctgctgaggcccgggtatctgctgctgcgggacgcggtgtcgacgccgcggtcctatctgtccgacaccgcgctggggttgacggccgcgccgcgcgccgccccgcaggatttcgcggtggcgctggcttcgcacctggtcgacggcggggtcgtggtgaagacgctgctactgctggggctgtggctggccggctggggcgcggcccggctggtcgcgctcgtgctgccggacgcgggaatgcccggcgaattcgtggccaccacgctggcgatctggaatccctatgtggcagaacggcttttgcaaggccattggagcctgctggtgggctacggctgc…	1	1	1	1	1	1	1	1	1	1	1	1	1	1	1	1	1	1	1	1	1	1	1	1	1	1	1	1	1	1	1	1	1	1	1	1	1	1	1	1
478	CORE	Ferredoxin--sulfite reductase, actinobacterial type (EC 1.8.7.1)	P	CLIJ361	NZ_AFNS01000936.1	3248	1551	-	acacccttcaagaaaggtaaggaacaccacatgaccaccgcacgtcccgtcaagacccgcaacgagggtcagtgggcgctgggagatcgcgaaccgctcaacgacaccgagaagatcaagctggccgacgggccgctgaacgtgcgcgagcgcatcatcaacgtctacgccaagcagggtttcgacagcatcgacaagtccgacctgcgcggccgcttccggtggatgggcctgtacacccaacgcgagcagggctacgacggcagctggaccggtgacgacaacaccgacaagatcgaagccaagtacttcatgatgcgggtccgctccgacggcaaggcgatgtcggcgcacaccatgcgcacgctcggccagatctccaccgaattcgcccgcgac…	1	1	1	1	1	1	1	1	1	1	1	1	1	1	1	1	1	1	1	1	1	1	1	1	1	1	1	1	1	1	1	1	1	1	1	1	1	1	1	1
479	CORE	Oligopeptide ABC transporter, substrate-binding protein OppA (TC 3.A.1.5.1)	E	FDAARGOS_305	NZ_CP022095.2	2760646	2758952	-	gtggctagcgggcttggcttggggcgctgcggatttcggccggccgcgctggtcgccgcgatcgtgctggcggtggcgggctgctcaccggccatcaacctggttcccgaaaccgggcagaacgcgcggatcggcaccaccagcgacatcaacccgcgcgatccggccaccctgcaggacggcggcaacctgcgcctcgcgctgaccgacttcccgcccaacttcaacatcttgcacatcgacggaaactccgccgacgtttcggcgatgatgaaggccaccttgccgcgggccttcgtcatcggcccggacggctcgaccacggtggacaccgactacttcaccagcgtcgaactcaccggcaccgcaccgcaagtggtgacctacacgatcaatccc…	1	1	1	1	1	1	1	1	1	1	1	1	1	1	1	1	1	1	1	1	1	1	1	1	1	1	1	1	1	1	1	1	1	1	1	1	1	1	1	1
480	CORE	Pyruvate decarboxylase (EC 4.1.1.1); Alpha-keto-acid decarboxylase (EC 4.1.1.-)	HRG	JTC1281	NZ_AGAK01000241.1	19648	21339	+	gtgcctgtgactgatgctgcgaccgaacccgcatacaccgtcggtgactacctgttggaccgcctcgccgaactcggcgtctcggagatcttcggcgtcccgggtgattacaacctcgagttcctcgaccacatcgtcgcccaccccaggctgcgctgggtcggcaacgccaacgagctcaacgccggctacgccgcagacggatacggccggctgcgcggaatgtcggcgctggtaacgacattcggggtcggcgagctgtctgcggccaacgcggtggcgggcagttacgccgagcaggtgccggtggtgcacatcgtcggcggcccgtcgaaagacgcgcagggcaccagacgcgcgctgcaccattcgctgggcgacggggacttcgagcacttc…	1	1	1	1	1	1	1	1	1	1	1	1	1	1	1	1	1	1	1	1	1	1	1	1	1	1	1	1	1	1	1	1	1	1	1	1	1	1	1	1
481	CORE	FIG00821990: molecular chaperone	O	JII_1961	NZ_CP022105.1	4287454	4285766	-	atgagcgagccgctcggactgtcgatcggagtggccaacctggtggcggcccgcgccggcagcgtcccggtgatccgcagctcggtgctgacgctgttcgagcagcggcccaccgaagtcggcctgcccgacgagaacccgaacctgaccgaacccgggctggtgttgcgggggttcgtcgagcgggtcggcgaccgggccccgctggtggcggccgacggcaccaagtacctgggcgcggcgctgacggtcgaggcggtcgaggcgatggcccgcgcggtcggctacggggcgccgatcaccatcgcggtgcccgcctactggtccgacgaccagttcgccgcgctgcgcgaggagttcttcgcccagtccgacctcgcgcgggagggggtggcgccg…	1	1	1	1	1	1	1	1	1	1	1	1	1	1	1	1	1	1	1	1	1	1	1	1	1	1	1	1	1	1	1	1	1	1	1	1	1	1	1	1
482	CORE	FIG00822202: hypothetical protein	S	TANUVAS	NZ_CP015495.1	978200	979888	+	gtgcgatctgacgcgctgacgatggtgtgctcatcggggaaacgagcgctggccgctgtcatctgcatcgcggcggtgctgagcggatgcggcggcaagcccgatccggggccgctgtcggccatggtcagcccggccatcccgcccaccgcgcaggagatccccaacccgctgcgcggccagtacgagcagatgctgaatccgcttttcccgcaaggtaattcggcgcagcaacggtactctccgtggcccgcctcctacgacgccagcctgcgggtctcctggcggcagctgcagcccgtcgacccgcgcacgctgccccccgacgcgcccgacgaccgcaagttcgacttctccgcgatcgacgacgcgctggccaagctgggcgcccgcaacatg…	1	1	1	1	1	1	1	1	1	1	1	1	1	1	1	1	1	1	1	1	1	1	1	1	1	1	1	1	1	1	1	1	1	1	1	1	1	1	1	1
483	ACCESSORY	Long-chain-fatty-acid--CoA ligase (EC 6.2.1.3)	IQ	C4A4	NZ_MWPB01000031.1	190182	191870	+	atgagcatttcgctgctgctcgagatggccgcgtcgagcaacgccgagcgcacggcggtggtctcgcaagacgtgcggctgaccacccaagagctcagcgatctcgccgacggcggcgcggcggtggtggccggttcgaacgccaagcacctggtctacgtgggcaccggcggcgtgctgctgccggtgctgatcttcgccgcggcgcgcgccggggtggccttcacgccgatcaactaccggctctccgccgagggcatccgggcgctgatcgagcggctgcccgagccgttggtggtggtcgacgcccgctaccgcgacatggtcggggaggcgccgggcggggtcatggactccgacgacttcctggccgccgcccgcgccgccgagcccgccgcg…	0	0	0	0	0	1	0	0	0	0	0	0	0	0	0	1	0	0	0	0	0	0	0	0	0	0	0	0	0	0	0	0	0	0	0	0	0	0	0	0
484	CORE	Efflux ABC transporter for glutathione/L-cysteine, essential for assembly of bd-type respiratory oxidases => CydC subunit	V	MAPK_CN7	NZ_CP033428.1	1071028	1072713	+	gtgccgcggcctgattcgttcgcgtccgcctccagccgcaggccgctgctggcggccgcgggcctgctgtcgccccggctgcctcgcctcgccgcggcgatcacgctgggggtgctgtcgctgggcagcgcgctggcgttggccggggtgtccgcgtggctgatcacccgcgcctggcagatgccgccggtgctggacctgtccgtcgccgcggtcgcggtgcggatgttcgcgatctcccgcggcgtgctgcactactgcgagcgactggtcacccacgacacggccctgcgggcggccggcgccgcgcgggtggcggtataccagcggctgacgcgcggcggcgcggcggccaccgtccggctgcacagcggcgagctggtggcccgggtgggcgcc…	1	1	1	1	1	1	1	1	1	1	1	1	1	1	1	1	1	1	1	1	1	1	1	1	1	1	1	1	1	1	1	1	1	1	1	1	1	1	1	1
485	ACCESSORY	ABC transporter, substrate-binding protein (cluster 5, nickel/peptides/opines)	E	C4A4	NZ_MWPB01000010.1	62513	64198	+	gtggccatccgcatcggccgtcgcggcctgacggggtgggtgggcatcggtatggccgtgctggtcgtcgcgggcgtcgccctggccggctgcgcgggcagcgccgcggccgagatcgactacgtggtcgacggaccgctgagcagctacaaccccaacaccgtcgtcggcgccgcctcggccggagcgcaggcgttcgcccgcaccctcgtcgggttcagctatcacggccccgacgggcaaaccgtccccgaccgcgacttcggcaccgtctcggtggtcggcggcaccccgctggtgctcgactaccagatcgccgacaacgccgtctactccgacggcaagccggtgacctgcgacgacatcgtgctggcctgggccgcccagtccggccggtac…	0	0	0	0	0	1	0	0	0	0	0	0	0	0	0	0	0	0	1	0	0	0	0	0	0	0	0	0	0	0	0	0	0	0	0	0	0	0	0	0
486	CORE	Efflux ABC transporter, permease protein	U	2015WD_2	NZ_KV880614.1	6798	5113	-	atgagcgcgacaaccctgaaccggccctccgcatcggcctcgcccgcgccgctaggcggttcgcacttctccggcacgctgcagatgctgcggctctacctgcgccgggaccgaatctcgttgccgctgtgggtgttactgctgtcggtgccgttgtccacggtctacgtcggcagcatcgagaaggtctaccccaccgccgccgcgcgggccggtttcgccgcctccatcatggccagcccggcccagcgcgccctgtacggccaggtgtacagcgacagccttggggccgtggggatttggaaagccggaatgtttcacgtgctgatcgccgtcgcggtgatcctcacggtgatccggcacacccgcgcggacgaggaaaacgggcgcaccgagctg…	1	1	1	1	1	1	1	1	1	1	1	1	1	1	1	1	1	1	1	1	1	1	1	1	1	1	1	1	1	1	1	1	1	1	1	1	1	1	1	1
487	ACCESSORY	hypothetical protein	R	TANUVAS	NZ_CP015495.1	349601	351286	+	gtgtcgatcccggacgggctgcagcgggcccgccgcatggcgttagcggccgacgaggccggcgcccgcgatctgctgctgtccctgataccgcgcatcgaacgggacgaccgagacgatctcatgctggaagtgcttgcccagcttggcgagatctacctggcgcgcggcgccgacgacggcgtcgaggaatcgatccggcgcatccaagactgcctggtcgcctatgcgagcatgcccgccgacgccgagaacgcgcgcatgatctgccgctactcgcggcgggccaggttcctgcaaacgggcttggccgccgcacgcggcgaccacgaaggcgccgcggcggccctggacctgttgagcgacaccggcggcgaattccccgagctcgccgccgaa…	0	0	0	0	0	1	1	1	0	0	0	1	1	1	1	1	1	0	1	1	1	1	1	1	0	1	0	0	1	1	1	0	0	1	1	1	1	1	0	1
488	CORE	Galactokinase (EC 2.7.1.6)	G	2015WD_2	NZ_KV880618.1	2076	3761	+	atgaccgtccgctacgctgcgcccggccggatcaacctgatcggcgaacacaccgactacaacctgggtttcgcgctgccgatcgccctgccccagcgcaccgtggccagcttcacgcgcgccgacgacgatgccatcacggtggtcagcgaccgcgcggacgcgccggtgcggatcccgatcgacaccggccccggcgacgtcaccggctgggcggcctatccggccggggtgatgtgggcgctgcgcaccgccggccacccggtgcccggcggggtgatgtcgatcaccagcgacgtgccgatgggttcgggcctgtcgtcctcggcggcgctggaatgcgccgtgctgggcgcgatctcgtcggccgccgggattcgcatcgacgccaccgaacag…	1	1	1	1	1	1	1	1	1	1	1	1	1	1	1	1	1	1	1	1	1	1	1	1	1	1	1	1	1	1	1	1	1	1	1	1	1	1	1	1
489	CORE	3-oxosteroid 1-dehydrogenase (EC 1.3.99.4)	C	NL_95B	NZ_LGSB01000012.1	23330	25012	+	atgtcagcgcaggagtacgacgtcgtcgtggtcgggagcggcggagccggtatggtggccgcccttaccgccgctcaccggggtctttccaccatagtcatcgagaaggccccccacttcggcggctcgaccgcgcggtcgggcggcggtgtttggatcccaaataacgaagtgctcaagcgtgatggggtgaaggacaccccggaggcggcccgcacctatctgcacgggatcatcggcgacgtcgtcgagccggaacgcatcgacacctacctggaacgcgggccggagatgctgtccttcgtgctcaagcacacgccgttgaagatgtgctgggtaccgcggtactccgactactacccggagtcgccgggcggacgcgcggagggccggtcgatc…	1	1	1	1	1	1	1	1	1	1	1	1	1	1	1	1	1	1	1	1	1	1	1	1	1	1	1	1	1	1	1	1	1	1	1	1	1	1	1	1
490	CORE	Uncharacterized MFS-type transporter	PREG	Pt144	NZ_AFPD01000032.1	13183	14865	+	atgcgctcacccagcgcgataaccgaattggcggccgccgggtccggcgaatccggtctgttcgatatgctaagcaacgccatggatgaggccccgtacgcagcggccaaaacgccgccgcatgccccgaccgggcagccgggcgccaccgaacgggaataccccgacaagctggacgccgcgctgctgcggatctccggtgtgtgcatcttggccaccgtgatggcgatcctggacgtcacggtcgtcagcgtcgcccagcgcaccttcatcgaccagttctcctcctcgcaggccgtggtggcctggacgatgaccggctacacgctcgccctggccaccgtcatcccgatcaccgggtgggcggcggaccggttcggcaccaaacgactgttcatc…	1	1	1	1	1	1	1	1	1	1	1	1	1	1	1	1	1	1	1	1	1	1	1	1	1	1	1	1	1	1	1	1	1	1	1	1	1	1	1	1
491	CORE	hypothetical protein	IR	TANUVAS	NZ_CP015495.1	989744	991426	+	atgatccgcggcgcgcgggacttcacccccggcatgaccatcaccaccgacgtggcggtcgtcgggtccggcccgatcggcatcgtgaccgcgctggaactcgccgcctcgggtgtgcaggtggtgctgatcgaaagcggtgcgcagcgcccggaccgcgcggcgcagcaactggccgaattcgattcgcggcacgacgactatttccattcgcgcagcgggctgacggtgcgccggcaggtgggaggaacctcggcgctgtggggtgggcgctgcgtcaagttcgaccgcatcgacttcgagcaccggcttatcaccgaacaggcgccgtggccgatcggatacgacgacgtcgagccgtacctgcagcgggcctgcgactgggcggcctgcggccgg…	1	1	1	1	1	1	1	1	1	1	1	1	1	1	1	1	1	1	1	1	1	1	1	1	1	1	1	1	1	1	1	1	1	1	1	1	1	1	1	1
492	CORE	Cocaine esterase (EC 3.1.1.-)	R	MAPK_CN9	NZ_CP033427.1	346888	348567	+	atgaccgcgctggaccgtccctggcggcgccccggcgcattgcgctacgcgctgaacaggattcgcggcgtcgccaaaccgcccgtcaccgtcaccgacccacccgcggacctgcacgtcgaacgggatgtcgccgtccccacccgcgacgcaacggtgttgcgaatcaacgtctttcgcaagccggacgcggggccgcgaccggtcatcctgagcatccacccgtacggcaaggacaacctgcccaagcggcggggcaaccggtggaccttttcggcgcagtaccggatactgcgccagccgcgaccggtgaccttctcggcgctgaccggttgggaagcgcccgatcccgcctggtggacggcgcagggcttcgtcgtggtgaacgccgactcgcgc…	1	1	1	1	1	1	1	1	1	1	1	1	1	1	1	1	1	1	1	1	1	1	1	1	1	1	1	1	1	1	1	1	1	1	1	1	1	1	1	1
493	CORE	Energy-dependent translational throttle protein EttA	R	Pt139	NZ_AFPC01000074.1	2826	4502	+	atggctgagttcatctacacgatgaagaaggtccgcaaggcgcacggcgacaaggtgatcctggacgacgtcacgttgagcttctatccaggcgccaagatcggtgtcgtcggccccaacggcgccggtaagtcgagcgtcttgcggatcatggcgggcctggacaagccgaacaacggtgaagccttcctggccaccgacgccaccgtcggcatcctgcaacaggagccgccgctgaacgaggagaaaaccgttcgcggcaacgtcgaggagggcctgggcgagatcaaggtcaagctcgaccgcttcaacgaggtcgccgagttgatggccaccgactactccgacgagttgatggaggagatgggccggctgcaggaggagctcgaccacgccgac…	1	1	1	1	1	1	1	1	1	1	1	1	1	1	1	1	1	1	1	1	1	1	1	1	1	1	1	1	1	1	1	1	1	1	1	1	1	1	1	1
494	CORE	Ribonuclease J2 (endoribonuclease in RNA processing)	J	FDAARGOS_305	NZ_CP022095.2	2364108	2365784	+	gtggatgtagacctcgccccgcctggcccgctggccgccggggggttgcgggtcaccgcgctgggcggcatcagcgaaatcggccgcaacatgacggttttcgagcacctgggccggctgttgatcatcgactgcggggtgatgtttcccacccacgacgagcccggcgtcgatctgatcctgccggacctgcggcacatcgaagaccggctcgacgacatcgaggcgctggtgctcactcacgcgcacgaggaccacatcggcggcattccctacctgctcaagctgcggcccgacatcccggtcgtcggttcgaaattcaccctggccctggtcgccgccaagtgccgcgaacaccggctcaagccggtgttcgtcgaggtgtccgagggacacaag…	1	1	1	1	1	1	1	1	1	1	1	1	1	1	1	1	1	1	1	1	1	1	1	1	1	1	1	1	1	1	1	1	1	1	1	1	1	1	1	1
495	CORE	Potassium-transporting ATPase A chain (EC 3.6.3.12) (TC 3.A.3.7.1)	P	Pt144	NZ_AFPD01000008.1	13796	12126	-	gtgagcagcacaaccgcgggactgatctttctcgccgtcctcgtcgcggcgttggtcgcggtccatgttcccttgggcgactacatgtttcgtgtctacacgaccgacagggacctcgccaccgagcgaacgatctatcggctcatcggcgtcgacgcgcgctcggaacagacctggggcgcctacgcccgcggtgtgttggcgttctcctcggtcagcatcattttcctgttcgtgctgcagctggtgcagggcaaactaccgctgcacctgcatgacccggccaccaagatgacgccctcgctggcgtggaacaccgcggtcagcttcgtcaccaacaccaattggcaggcgtactcgggggaaaccacccagggccacctggtgcagatggccggc…	1	1	1	1	1	1	1	1	1	1	1	1	1	1	1	1	1	1	1	1	1	1	1	1	1	1	1	1	1	1	1	1	1	1	1	1	1	1	1	1
496	CORE	Fumarate/succinate/L-aspartate dehydrogenases	R	Pt139	NZ_AFPC01000470.1	12126	13793	+	atgagcgattcatcggtggcggctttcggcgcggatgccattgtggtcggggccggattggcgggcctggtcgccgcctgcgaactggtggaccgcggcctgcgggtgcttgtcctggaccaggagaacagcgccaacctgggcgggcaggccttctggtcgttcggcggcctgttcttcgtcgacagccccgagcagcgccggctgggcatccgcgacagccatgaactcgcgctgcaggattggctgggcaccgcggcgttcgaccgccccgaggacttctggccgcgccaatgggcgcacgcctatgtcgatttcgccgcgggcgagaaacgcagttggttgcgtgcccgggggttgaagcttttcccgttggtcggctgggccgagcgcggcggc…	1	1	1	1	1	1	1	1	1	1	1	1	1	1	1	1	1	1	1	1	1	1	1	1	1	1	1	1	1	1	1	1	1	1	1	1	1	1	1	1
497	CORE	hypothetical protein	S	JIII_386	NZ_NKRI01000005.1	21608	23275	+	atgaccgcgccggtgtggatggcccttccgccagaggtgcactcgacgctgctgagcagcggcccggggcccggcccgctgctcgcggccgcagcaacctggacggggttgagcacccaatatgattcggcggcaaccgaattgacggccgtgctgaccggctccatgccggtctgggacggcccgaccgccgacaggtacgtggccgcgcacatgccatatctggcatggctccagcttgccggcgcgttgagcgccgaagcggccgcccaacatcagggggtggccaccgcctacaccgccgcgctggccgcgatgccgacgctgccggagctggccgccaaccatgcgacccacgcggccttggtggcgacgaatttctttggggtcaacacgatt…	1	1	1	1	1	1	1	1	1	1	1	1	1	1	1	1	1	1	1	1	1	1	1	1	1	1	1	1	1	1	1	1	1	1	1	1	1	1	1	1
498	CORE	Ferredoxin--sulfite reductase, actinobacterial type (EC 1.8.7.1)	P	Pt155	NZ_AFPH01000049.1	13842	12175	-	atgaccaccgcccgacccgcgaaggcccgtaacgagggccagtgggcactggggaatcgtgagccgctgaacccgaacgaggaaatgaaacaggccggcgccccgctggcagttcgggagcggatcgagaccatctacgccaagaacggcttcgacagcatcgacaagagcgacctgcgcggccgtttccgctggtggggcctgtacacccagcgcgagcagggttacgacggcagctggaccggcgacgagaacatcgaaaagctcgaggccaggtacttcatgatgcgggtgcgctgcgacggcggcgccatctccgcggccgcgctgcgcacgctgggccagatttcggtggacttcgcccgcgacaccgccgacatcaccgaccgcgagaacatc…	1	1	1	1	1	1	1	1	1	1	1	1	1	1	1	1	1	1	1	1	1	1	1	1	1	1	1	1	1	1	1	1	1	1	1	1	1	1	1	1
499	CORE	hypothetical protein	O	MAPK_CN7	NZ_CP033428.1	245618	247285	+	atggccaatggagctgggaccgcactgggcttgtcgatcggcgccaccaacctggcggccgtcacctccgatcacgccgtcacccgcaagcccgtcctgacccggtatccggaccggcccgccgaggtcggcgtgcccgccgagaatccccggctgcaggggcccggcgtggtgatcaccggcttcgtcaaccgggtcggcgacccgcggcccgtcgtcgcgtccgacggctcggtgcaccgcagcgagatactgctggccgacgcgctgcgggcgctggcctacgccgccaccggcgggcgcgcccagcccgacgacatcgccgtcacctacccggcgcactgggagtcggcggcggtggaggccctgggcgccgcgctcggcgagatccccgaatgg…	1	1	1	1	1	1	1	1	1	1	1	1	1	1	1	1	1	1	1	1	1	1	1	1	1	1	1	1	1	1	1	1	1	1	1	1	1	1	1	1
500	CORE	Delta-1-pyrroline-5-carboxylate dehydrogenase (EC 1.2.1.88)	C	JTC1281	NZ_AGAK01000336.1	3126	4793	+	gtggccgccgcgaggatcctgggcagcatggatgcgatcactggaatttccgaggtgccggtgccggctaacgagccggtccacgattacgcgccgcgctccgcggagcgcgcccggttacgcgccgagttggccgcgctggccggccacccgatcgacctgccgcacgtcatcggcggccgccaccggatgggcgacggtgaacgcatcgacgtcgtccagccgcaccggcacgccgccaagctgggcaccctgaccaacgccgtgcacgccgacgcgaccgcggccgtcgacgccgcgatggccgcgaaaagcgattgggcggcaatgcctttcgatgagcgggcggcggtgtttttgcgggccgctgatctgctggccgggccgtggcgggagaag…	1	1	1	1	1	1	1	1	1	1	1	1	1	1	1	1	1	1	1	1	1	1	1	1	1	1	1	1	1	1	1	1	1	1	1	1	1	1	1	1
501	CORE	ATP synthase alpha chain (EC 3.6.3.14)	C	A3	NZ_MWQD01000031.1	14792	13128	-	atggccgagttgacaatctccgctgatgacattcagagcgccatcgaggagtacgtaggctctttcacctccgacacctcccgcgaagaggtcggtaccgtcgtcgacgccggtgacggcatcgcccacgtcgaaggcctgccgtccgtgatgacccaggagctgctcgagttccccggcggcgtgctcggcgtcgcgctcaacctggacgagcacagcgtcggcgcggtgatcctgggtgacttcgagaagatcgaggaaggccagcaggtcaagcgtaccggcgaggtgctctcggttccggtgggcgacgccttcctgggccgtgtggtcaatccgctgggccagccgatcgacggccagggcgacatcgagaccgacattcggcgggcactggag…	1	1	1	1	1	1	1	1	1	1	1	1	1	1	1	1	1	1	1	1	1	1	1	1	1	1	1	1	1	1	1	1	1	1	1	1	1	1	1	1
502	CORE	Glucose-6-phosphate isomerase (EC 5.3.1.9)	G	2015WD_1	NZ_KV880591.1	44795	43131	-	atgacatccgtgcacaccctgcccgacatcaccgccaccccggcgtgggacgccctgcgcaaacatcacgaccgcatcggcgacacccaccttcgccagttcttcgaggaagatcccgaccgtggccgcgagctgacagtgaccgtcggtgacctctacatcgactacagcaagcaccgcgtcacccgagaaaccttgcggctcttggtcgatctggcccgcacggccaaactcgaagagcgccgcgaccagatgttcgccggggtgcacatcaacacctcggaggatcgcgcggtgctgcacaccgcgctgcgactgccccgggacgcggaactgatcgtggacggccgcaacgtcgtcgcggacgtgcacgaggtgctcgacgccatgggcgagttc…	1	1	1	1	1	1	1	1	1	1	1	1	1	1	1	1	1	1	1	1	1	1	1	1	1	1	1	1	1	1	1	1	1	1	1	1	1	1	1	1
503	ACCESSORY	hypothetical protein	S	Telford	NZ_CP033688.1	48707	50371	+	gtggcgatcttcggtcggatgacggtgcgtcagcgcctccggagagctacccgggaatcactgtcgattccggccttcagctctcccgtcgactgcaccccgtgggtgacaggcgggctgtggcctgccgaattgtcgacggtcacgcccgaaaccgccacgctcgcagagtatctcaaggccgacctgcagcgaattgccgacggcgccaacgatgaattgcgcaagctcaagcgcgcgggtatgaccgacaccgcccggcaggctgccgaggcgcgagtcatcgagcaggcccgcacgcgtgcggtgcgacgggtcgaatcgacgatccgctacctgcatgcggtgcaaagcggcgcccggccgccggctccaccgcggccgaccctcgatgctccc…	0	1	0	0	0	0	0	1	0	0	0	0	1	0	0	1	1	0	0	1	1	1	1	1	0	0	0	0	0	0	0	0	0	0	0	0	1	1	1	1
504	UNIQUE	hypothetical protein	S	E93	NZ_CP010114.1	2197297	2198961	+	atgaccgcccccgtctggatcgcgtttccccccgaagtgcactcgacgctgctcagcagcggtcccggaccggcgccgctgctggccgcggccaccgcctggtcgtcgatgagcaccgagtacgccgccgcggcggccgaactcgacgggttgctggccgccgcgcacgccggcgcctgggaaggacccagcgccgagcagtacgtggccgcccacgccccataccacgcctggttgctggagagcgcggccaagagctcgaccgcggcgagcctgcacgagacggcggccggcgcctacaccgccgcgctggccgccatgccgacgctgggtgagctcgcgaccaatcacgcggtgcacggggcgctggtcgccaccaacttcttcggcatcaacacc…	0	0	0	0	0	0	0	0	0	0	0	1	0	0	0	0	0	0	0	0	0	0	0	0	0	0	0	0	0	0	0	0	0	0	0	0	0	0	0	0
505	ACCESSORY	Serine protease mycosin MycP2, component of Type VII secretion system ESX-2	O	K10	NC_002944.2	167194	168855	+	gtggattcgccactgagacgggcggcggcgctggtcgccgccctgaccctggtcgcattatcagccaatgttactgtcgcacaagcgattacacccccctcggtggatccgggcatggtgccaccggacgggccgccgcggcccgaccagccgatgcggcgcgccaacagctgttcggcgccgatcaccgtgcgaaacccggacgtggcgcagctggcgcccgggttcaacctgctcaacatcgccaaggcctggcagtacagcaccggcaacggggtgcccgtcgcggtgatcgacaccggggtgtcgccgaacccgcggctgccggtggtgcccggcggcgactacatcatgggcgaggacggcctgtcggactgcgacgcccacggcaccatcgtc…	1	1	1	1	1	1	1	1	1	1	1	1	1	1	1	1	1	1	1	1	1	1	1	1	1	1	1	0	1	1	1	1	1	1	1	1	1	1	1	1
506	CORE	Uroporphyrinogen-III methyltransferase (EC 2.1.1.107) / Uroporphyrinogen-III synthase (EC 4.2.1.75)	H	C4A4	NZ_MWPB01000013.1	146678	148336	+	atgacgacgcgagggcgtaagccgacacccggccgcatcacgtacgtgggctccggcccgggtgacccgggactgttgacggcccgggccgcgacggtgctggcgaacgccgcgctggtgttcaccgaccccgacgtgcccgagccggtgctggcgctgatcggcaaggacctgccaccggtgtccggcccggcgccggccgagccggcgtccaacggcgagggctccggctccgagcaggggcaggcgcagccggcggtgatctccggtggcccggacatccgcccggcgctgggtgatcccgccgaggtggccaagacgctgaccgccgaggcgcgcaccggtgtcgacgtggtgcggctggtggccggtgacccgctgaccgtcgacgccgtcatc…	1	1	1	1	1	1	1	1	1	1	1	1	1	1	1	1	1	1	1	1	1	1	1	1	1	1	1	1	1	1	1	1	1	1	1	1	1	1	1	1
507	ACCESSORY	Predicted cobalt transporter in Mycobacteria	S	NL_96E	NZ_LGSD01000039.1	20640	22298	+	atgaccgcccccatctggatggcctcacccccggaggtgcattcgtcgctgctgagcgcggggccggggcccgggccgttgctcgccgccgcggcggcgtggagctcgctgagcgtgcagtacgccgagtcggccgacgagctggtcacgctgctgggcgccgtgcgggccggcgactgggacggcccgacggccggcgcctacctggccgcgcacgccccctatctggcctggctggcgcgggcgagcaccgacagcgcggccgtggccgcccagcaggaagtcgccgccgccgcctacaccgcggcgctggcggcgatgccgacgctgcccgagctggccgccaaccacgccgcacacgccgtgttgaccgcgacgaatttctttggcatcaacacc…	0	1	1	1	0	1	0	1	1	1	1	1	1	1	0	1	1	1	1	1	1	1	1	1	1	1	1	1	1	1	1	1	1	1	1	1	1	1	1	1
508	CORE	Manganese transport protein MntH	P	Pt146	NZ_AFPF01000029.1	14171	15826	+	gtgagctcagccggcgagaacacccgccgcgccgagccggtggaaccccggggcgcggcagtgctcgacagcgcgcatttgggcgacatcgagggcgcgttcggccgcatccgggtcggcgagaccgaacacgcccgaacctggaagacgcggctgctgaccctgctcgccatcgtcggcccgggcatcatcgtgatggtcggcgacaacgacgcgggcggggtggccacctacgcccaagccggccagaactacggctactcgctgctgtgggtgttgctgctgctggtacccgtgctcatcgtcaaccaggagatggtggtgcgcctcggcgcggtcaccggggtggggcacgcgcggctgatcaacgagcgcttcggccggggctggggctggttc…	1	1	1	1	1	1	1	1	1	1	1	1	1	1	1	1	1	1	1	1	1	1	1	1	1	1	1	1	1	1	1	1	1	1	1	1	1	1	1	1
509	CORE	hypothetical protein	T	Telford	NZ_CP033688.1	600580	602235	+	gtgaccgggaaccggttcgacgaactggcggccgcgcgcgatcaaaccgagaaactgctgcgggtgatcgccgagatcggcgcgggcctggatctcgacgcgacgctgcaccggatcatcagcgcggcaagggaattgacgtcggccccgtacggtgccctggccgtgcgcgaccggcatgccaacctgatctcctttgtgcacgaaggcatggacgccgagacggtgcggcgcatcgggcaccacccggtcggcaaggggctgctcagtctgtccctgctggacaccccggcgctgcggatggacgacctgaccgcccaccccgccgccgccggattccccgagcaccatccggcgatgcgggcctttctcgcggtgccgatcaccatccgcggcgcg…	1	1	1	1	1	1	1	1	1	1	1	1	1	1	1	1	1	1	1	1	1	1	1	1	1	1	1	1	1	1	1	1	1	1	1	1	1	1	1	1
510	ACCESSORY	Bifunctional salicyl-AMP ligase/salicyl-S-MbtB synthetase MbtA @ adenylation component of NRPS	Q	S397	NZ_AFIF01000142.1	60970	59315	-	atgagccccaacaccacgccgccggccggagtcctcgacgggttcgtgccgtttcccgccgagcgcgccgccgcctaccgggcggccggtttgtggacggggcgagccctggacacgatcctgaccgacgcggcccggcggtggcccgaccgaaccgccgtcctcgacgcctccggcggcaccggtttcagctacgcgggcctcgacgagcaggctaaccgcgccgccgcaggtttggcggacgcgggtatcgcccccggcgaccgggtgctgctgcagctgccgaacggctgccagttcgcggtggcgctgttcgcgctgttacgggcgggggcgatcccggtgatgtgcctgcccggccaccgcgccgccgagcttgggcatttcgccgcgctcagc…	0	0	0	0	0	0	0	0	0	0	0	0	0	0	0	0	0	0	0	0	0	0	0	0	0	0	0	0	0	0	0	0	0	0	0	0	1	1	1	1
511	CORE	3-ketoacyl-CoA thiolase	IR	NL_93B	NZ_LGRZ01000017.1	91677	93329	+	gtgtcagcatccggacgcccactgcccctggtcaccgaggagaacgagttcttctggacgtcgggcgccgacggaaagctgcgcctgcaggaatgtcggagctgcgcatcgctgatccacccgcccgcgccggtgtgccggtactgccggtcccgcgacatcggggtgcgggccgtctcgggcagggcgacgctggccggattcaccgtcaaccaccgcttcagcctgccgggaatgccggcgccgtacgtgatcgcgcaggtggcgatcgcggaggacccgcgggtccggctgaccaccaacatcgtggagtgcgatcccgaccggctcgagctcggccaggccgtcgaggtcgtcttcgaacaggccgacgacgtgtggttccccctgtttcggcct…	1	1	1	1	1	1	1	1	1	1	1	1	1	1	1	1	1	1	1	1	1	1	1	1	1	1	1	1	1	1	1	1	1	1	1	1	1	1	1	1
512	CORE	Long-chain-fatty-acid--CoA ligase (EC 6.2.1.3)	IQ	TANUVAS	NZ_CP015495.1	2674275	2675927	+	atgtccgacaccacaacagcattcacggtaccggcggtcgcgaaggccgtcgcggccgcgatccccgaccgcgagctgatcatccagggcgaccgtcgctacacctaccggcaggtgatcgaacggtcgaaccggctcgccgcgtatctgcactcccgaggtctgggatgccacaccgagcgcgaggcgctggccggccacgaggtgggccaggacctgctcggcctctacgcgtacaacggaagcgaattcgtcgaagcgctgctgggcgccttcgctgcgcgcgtcgccccgttcaacgtcaacttccgctacgtcaaaagcgaactgcactacctgctcgcggactccgaggcgaccgcgctgatctaccacgcggcgttcgcgccccgggtggcc…	1	1	1	1	1	1	1	1	1	1	1	1	1	1	1	1	1	1	1	1	1	1	1	1	1	1	1	1	1	1	1	1	1	1	1	1	1	1	1	1
513	CORE	ABC transporter, substrate-binding protein (cluster 3, basic aa/glutamine/opines)	T	NL_95A	NZ_LGSA01000050.1	24894	26546	+	gtgacgctggatccggactcgttcggtcactaccgaatcctggagttgctgggtcgcggcgggatggggcgggtgtaccgcgcctacgacgcgacgacggaccgggtggtcgcgctgaaggtgctgccgccgcatctggccgaagaccaggacttccagcagcgtttccgccgcgaggcacgcatcgccgccggtctcaacgacccgcacgtggtgccgatccacggctacggcgagatcgacggccggctctatgtcgacatgcggctgatcgagggccgggacctggcgcactacatcaccgaaaacggtggccggctcagcccgcagcgggccgtcgcggtgatcgaacaggttgcggcggcgctggatagcgcgcaccgggcggggttgatccac…	1	1	1	1	1	1	1	1	1	1	1	1	1	1	1	1	1	1	1	1	1	1	1	1	1	1	1	1	1	1	1	1	1	1	1	1	1	1	1	1
514	ACCESSORY	PPE family protein	S	MAPK_JB16	NZ_CP033911.1	2551082	2549430	-	atgaccgcccccgtctggatcgcgtttccccccgaagtgcactcgacgctgctcagcagcggtcccggaccggcgccgctgctggccgcggccaccgcctggtcgtcgatgagcaccgagtacgccgccgcggcggccgaactcgacgggttgctggccgccgcgcacgccggcgcctgggaaggacccagcgccgagcagtacgtggccgcccacgccccataccacgcctggttgctggagagcgcggccaagagctcgaccgcggcgagcctgcacgagacggcggccggcgcctacaccgccgcgctggccgccatgccgacgctgggtgagctcgcgaccaatcacgcggtgcacggggcgctggtcgccaccaacttcttcggcatcaacacc…	1	1	1	1	1	1	1	1	1	1	1	0	1	1	1	1	1	1	1	1	1	1	1	1	1	1	1	1	1	1	1	1	1	1	1	1	1	0	1	1
515	CORE	Arginyl-tRNA synthetase (EC 6.1.1.19)	J	C4A4	NZ_MWPB01000028.1	31909	30257	-	gtgacccccgctgacctcgccgagctgctcagaaacaccgccgccgcggtgctggccgagcgtgggctggacgcggccgcgttgccggcgacggtcgtcgtcgagcgcccccgcaaccccgagcacggcgactacgccagcaacctcgcgctgcagctgggcaaaaaggtcggcgccaatccccgcgagctggccggatggctggccgccgcgctggccgaaaccgacggcatcgcctcggcggaggtggccggcccgggcttcatcaacctgcgcctcgaggcgtcggcgcaggccgtcgtcgtcaccaacgtgctcgacgccggcgaccgctacggccactccgacgcgcaatccacccacaacatcaacctggaattcgtctcggccaaccccacc…	1	1	1	1	1	1	1	1	1	1	1	1	1	1	1	1	1	1	1	1	1	1	1	1	1	1	1	1	1	1	1	1	1	1	1	1	1	1	1	1
516	CORE	DNA repair helicase	KL	NL_95B	NZ_LGSB01000006.1	28460	30109	+	atgtctgacggaccgttgatcgtgcagtcggacaagacggtactgctcgaagtggaccacgaactcgccggcgcggcgcgggccgccatcgcgccgttcgccgagctggaacgcgcacccgagcacgtgcacacctaccggatcaccccgctggcgctgtggaacgcgcgggccgccggccacgacgccgaacaggtggtcgacgcgctggtcagcttctcccgctacgcggtgccccagccgctgctggtcgacatcgtcgacaccatggcccgctacggccggctgcagctggtgaagaaccccgcgcacggcctgaccctggtgagcctggaccgcgcggtgctcgaggaggtgctgcgcaacaagaagatcgccccgatgctcggcgcccgcatc…	1	1	1	1	1	1	1	1	1	1	1	1	1	1	1	1	1	1	1	1	1	1	1	1	1	1	1	1	1	1	1	1	1	1	1	1	1	1	1	1
517	CORE	2-oxoglutarate decarboxylase (EC 4.1.1.71)	HE	JIII_386	NZ_NKRI01000001.1	307182	308828	+	atgagcaaagccgctgagctgatcgtcaagtgcctggaaaacgagggggtttccgtcgtgttcgggctgccgggcgaggagaacatccgcttcgtgcaggcgctggccgcctcaccgatccgctacgtgctgacccggcacgagcaggccgcctccttcatggccgagatgtacggacgggtcaccggccgggcggcggtggtgtcggccacgctggggcccggcgcgatcaacatgcaactcggggtcgccgacgccaccaccaacagcaccccgctggtcgccatctccgcgcaggtgggtcacgaccgggagttcaaggagtcgcatcaatacgtcgacctggtgtcgatgttcgccccgatcacccggtgggcggccggcatcccgaccgcgcgc…	1	1	1	1	1	1	1	1	1	1	1	1	1	1	1	1	1	1	1	1	1	1	1	1	1	1	1	1	1	1	1	1	1	1	1	1	1	1	1	1
518	CORE	Dipeptide ABC transporter, ATP-binding protein DppD (TC 3.A.1.5.2)	Q	E1	NZ_CP010113.1	3733808	3732162	-	atgaccaccccgctgctgtcggtcgagggcctgcatgtcgggttcggcgagcacgccgcggtgcgcggcctggatttgcgggtactgcccggccagaccgtcgcggtggtgggcgagtccgggtcggggaaatccagcaccgccgccgcgatcctgggactgttgccgcccggcggtcgaatcacggccgggcgcatcatgttcgatggtgtggacatctcggccgccgaccgccgcgcactgcgatcgatgcgcggccggcagatcggctacatcccgcaggacccgatgaccaacctgaacccggtctggaaggtcggcttccagatccgggaagcgttgcgggccaacacctccgaccgcgacacccggcgtcgcgcggtgcagctgctggaagcg…	1	1	1	1	1	1	1	1	1	1	1	1	1	1	1	1	1	1	1	1	1	1	1	1	1	1	1	1	1	1	1	1	1	1	1	1	1	1	1	1
519	ACCESSORY	hypothetical protein	V	S397	NZ_AFIF01000142.1	53939	52293	-	atgagtgccctggtggcgctgaccttgcggacgatgtcagggtcgcggcgcgacgcggacctgctcttcgcggcgctggcaccggtgggctgcttcctgggattcaccctggtgctgggcggcctcatccgcaccggctcgatgagctatccgcaatacgtccttccggtggtcatcgtgcaggcgatgctgttcggtgccatgaccacggccgaccgcgccgcccgagaccggctgtccggcttcgggtctcggcttcgcaccctgccgcttcccgcgtcggtaccgctgggcgcgcggatgctgtactgcctgacacgcgcgctcatcgcgctaaccgcgaccatggcggccggatggtcattcggcttccggatgcagggcggcccggcggatgca…	0	0	0	0	0	0	0	0	0	0	0	0	0	0	0	0	0	0	0	0	0	0	0	0	0	0	0	0	0	0	0	0	0	0	0	0	1	1	1	1
520	CORE	hypothetical protein	S	JIII_386	NZ_NKRI01000004.1	252916	251270	-	gtgaatctcgctgccgcacaagcaaacagcgcgaccaccctcgaggaccaccacgacgaatcccgccaggcccagcgccacgccgacaaatggatgatcgtcggcgccgccctgatgggcatgtgggcgccgggcctgatcgggttcccgatcttcatgcgcggggtgtggttgcagcggcgggcgctgcgcgccggattgtcggtgcggccgatgatcgtgaccctgatcggctacctggtgctgatcgacggaatgctcaactccctgggctgggcgctcgacctggtcgccaaccacaccctgatcaaccgggtactgatggtgggctggggcaacatgttcgacgccggctacttctggcactacaacgaactgtggatcggcggcgcggccggg…	1	1	1	1	1	1	1	1	1	1	1	1	1	1	1	1	1	1	1	1	1	1	1	1	1	1	1	1	1	1	1	1	1	1	1	1	1	1	1	1
521	CORE	Two component system sensor histidine kinase MtrB	T	MAPK_CN9	NZ_CP033427.1	1198955	1197312	-	atgactcgcggcatgggcgcggtgagccgggcggtgggcacggcctggcggcgctcgctgcagctgcgggtggtggcgctgaccctgggactgtccctggcggtcatcctggcgctgggcttcgtgctgacgtcccaggtcaccaatcgcgtgctcgacgtcaaggtgaaggccgccatcgagcagatcgagcgggcccgcaccacggtcggcgggatcgtcaacggcgaagaggcgcgctcgctggacagcagcctgcagctggcccgcaacacgctgacgtctaagaccgattcagcctcgggggcggggacggccggcaccttcgacgccgtgctgatggtgcccggtgacggcccacgcgcggccaccacggccggccccgtcgatcaggtgccc…	1	1	1	1	1	1	1	1	1	1	1	1	1	1	1	1	1	1	1	1	1	1	1	1	1	1	1	1	1	1	1	1	1	1	1	1	1	1	1	1
522	CORE	Phosphoglucomutase (EC 5.4.2.2)	G	Telford	NZ_CP033688.1	731190	732833	+	atggtggccaactctcgcgccggtcagccggcccaacccgaagaccttgtcgacctgccccacctggtgacggcctattactcgattcagcccgatcccggcgacgtcgcccagcaggtggcgttcggcacgtcgggtcatcgaggttcggcgctggccggggcgttcaacgaggcgcacatcctggcgatcacccaggccatcgtcgagtaccgcgccgcgcacggcatttccggcccgttgttcatcggccgggacacgcacggcctgtcggagccggcctgggtatcggcgctggaggtgctggccgcgaacgacgtcgtcgtcatgatcgactcccgcgaccgctatacgcccaccccggcggtcagccacgccatcctgagctacaaccgcggc…	1	1	1	1	1	1	1	1	1	1	1	1	1	1	1	1	1	1	1	1	1	1	1	1	1	1	1	1	1	1	1	1	1	1	1	1	1	1	1	1
523	ACCESSORY	hypothetical protein	X	MAPK_CN9	NZ_CP033427.1	1195489	1193846	-	gtgcagggtcgctctgatgatcagcgtgagttgttggatgcggagtcggttgccgggcatcttctgaaggccgacagcatgtttgcgttcctggcggcgcaccgcagccagttgtttcccgaggagatgttcgcggacttgttcccgtcgcagcggggccggcccagcgtgccggctgaggtgatggcctcggtgatcaccttgcaggccctgcacggtttttcggataacgagaccgtggatgcggtgactttcgatctgcgctggaaagcagcgtgcgggttgccgatcacggcgggcgcgtttcattcgacgacgttgacgtattggcggcgtcggttggcggcttcggatcggcccaaccggatctttgaggcggtcaagacggtggtggccgag…	1	1	0	0	1	1	1	1	1	1	1	0	1	1	1	1	1	1	1	1	1	1	1	1	1	1	1	1	1	1	1	1	1	1	1	1	0	1	0	0
524	CORE	Exoenzymes regulatory protein AepA precursor	R	JTC1281	NZ_AGAK01000353.1	5726	7369	+	gtgagcgggcaacccgatgccgcgccgaccggcgacgtcgccgccgtcgggctgcccggccgggccgagctgcgcgcccttctggtcgtggtggccgggtcggcgggggggggggccgccccccccggccgcatcgtcgccgtgggaacccgcgccgaaatcgcggcgcacgtcggcccgcacacccaaaccgtcgacatcggcgacggctgcgtgatgccgggattcgttgaggcgcacgggcatccgctgatggaggcggtcgcgctgtcggaccgcatcgtggacatccgcccggtcaccctggccaacgcggacgacgtcgtcgccgccgtcaagagtgaggtcggcaagcggggcgaagccggtgcctacctcaacggctgggatccgctgctg…	1	1	1	1	1	1	1	1	1	1	1	1	1	1	1	1	1	1	1	1	1	1	1	1	1	1	1	1	1	1	1	1	1	1	1	1	1	1	1	1
525	CORE	Long-chain-fatty-acid--CoA ligase (EC 6.2.1.3) @ Long-chain fatty-acid-CoA ligase (EC 6.2.1.3), Mycobacterial subgroup FadD1	IQ	NL_89C	NZ_LGRY01000017.1	12078	13718	+	atggctgaggacacgatccaggcgctgctgcgcaaacggtggtccgaccccggtgtcgcggtgaaatacggtgacacgcaatggagttgggcccagtatctgcgggacgcggcggcccgggccgcggccctgctgggcgccgccgacccgggacggccgatgcacgtcggcaccctgctgggcaacacccccgagatgctgagccagatggcggcggccggcctcggcggctacgtgctgtgcgggctgaacaccacccggcgcggcgaggcgctggccgccgacgttcgccgcgccgactgccagttcgtggtcaccgacgccgaacaccggccgctgctggacggcctggaccttgtcggcacgcagatcctggacacctcgacgccggactgggcc…	1	1	1	1	1	1	1	1	1	1	1	1	1	1	1	1	1	1	1	1	1	1	1	1	1	1	1	1	1	1	1	1	1	1	1	1	1	1	1	1
526	CORE	Ccs1/ResB-related putative cytochrome C-type biogenesis protein	CO	2015WD_2	NZ_LKUT01000187.1	8605	6965	-	atggcgctcgccacccttcgcgccacggcccgcaacacctggcgggcgctgacctcgatgggcaccgcgctggtgctgctgttcctgctcgcgctgggcgccatccccggcgccctgctgccgcagcgcaacctcaacgccggcaaggtcgacgactacctgaaggcccacccggtgatcgggccctggctggaccggctgcaggcgttcaacgtgttctccagcttctggttcaccgccatctacgtgctgctgttcgtgtcgctggtcggctgcctcaccccgcggatgatcgagcacgtccgcagcctgcgcgccaccccggtggccgccccgcgcaacctggcccggctgcccaagtacgccggccaccgcatcgccgccgacgccgaagacctg…	1	1	1	1	1	1	1	1	1	1	1	1	1	1	1	1	1	1	1	1	1	1	1	1	1	1	1	1	1	1	1	1	1	1	1	1	1	1	1	1
527	CORE	Long-chain-fatty-acid--CoA ligase (EC 6.2.1.3) @ Long-chain fatty-acid-CoA ligase (EC 6.2.1.3), Mycobacterial subgroup FadD19	IQ	S397	NZ_AFIF01000133.1	35397	37037	+	gtggccgtggccctgaatattgccgatctcgcagagcacgccatcgacgctgtgcccgaccgtgtcgccctgatctgcggcgacgagaagctgacctatgccgagctggaggagaaggccaaccgcctcgcccactacctgctcgaccagggggtgaagaaggacgacaaggtcgggctgtactgccgcaaccgcaacgagatcgtcatcgccatgctcggcatcgtcaaggcgggcgccatcctggtcaacgtcaactaccgctacgtcgagggcgagctgcgctacctgttcgacaactccgacatggtggcgctggtccacgagcgccagtactccgaccgggtggccaacgtgctgcccgacacccccaacgtcaagaccatcctggtggtcgag…	1	1	1	1	1	1	1	1	1	1	1	1	1	1	1	1	1	1	1	1	1	1	1	1	1	1	1	1	1	1	1	1	1	1	1	1	1	1	1	1
528	CORE	Propionyl-CoA carboxylase beta chain (EC 6.4.1.3)	I	E93	NZ_CP010114.1	431378	429738	-	atgacgagcgttaccgaccacaccgccgaacccgccgcggaacactccatcgacatccacaccaccgcgggcaagctggccgagctgcacaagcgccgcgaggagtcgctgcacccggtgggtgaagaggccgtcgagaaggtgcacgccaagggcaagctgaccgcccgcgagcggatcctggccctgctcgacgaggactcgttcgtggagctggacgcgctggcccggcaccgcagcaagaacttcggcctggagaacaaccgcccgctcggcgacggcgtgatcaccggctacggcaccatcgacggccgcgacgtgtgcatcttcagccaggacgccaccgtgttcggcggcagtctgggcgaggtgtacggcgagaagatcgtcaaggtgcag…	1	1	1	1	1	1	1	1	1	1	1	1	1	1	1	1	1	1	1	1	1	1	1	1	1	1	1	1	1	1	1	1	1	1	1	1	1	1	1	1
529	CORE	Carbamoyltransferase	R	E93	NZ_CP010114.1	599453	597813	-	gtgcgaattctcggagtcaatgcggtatttcacgatccggccgccgcgctggtgatcgacggccgggtggtggcggccgccgaggaagagcggttctcccgccgcaagcacggcaaaccggcggtccccttcgccacctgggagctgcccgtcgcggccatccgctggtgcctggatcacgccggcgtgcgggccgaggacatcgacgcggtcggctattcctacgacccggcgctgatgtacgaggaaccgctcgaccccgccgggctggaccgggactgggagcacctgcgcaccctgtatgccgaacgggcgccgggctttctgaagaccgccctgcccggcctcaaccccgcggtggtgcatcacgtgcgccaccacgtcgcgcacgcggcgtcg…	1	1	1	1	1	1	1	1	1	1	1	1	1	1	1	1	1	1	1	1	1	1	1	1	1	1	1	1	1	1	1	1	1	1	1	1	1	1	1	1
530	CORE	Gamma-glutamyltranspeptidase (EC 2.3.2.2) @ Glutathione hydrolase (EC 3.4.19.13)	E	CLIJ623	NZ_AFHX01000276.1	2594	954	-	cgtcacgccagcgtggcgctcggcgccgggcctcacgccggcgttacgctcgcgaaggtgaaccaaccgttcggatgggacttcccgtacgcctggccccgcaagccggtcctggccgacaacgtggtgtgcacatcgcaaccgcttgccgcccaagcgggtctgcggatgctcgccgagggcggcagcgcggtcgacgcggccatcgccaccgccatcacgctgaccatcatggaaccggtttccaacggaatcggctccgacgcgttcgccatcgtctgggacggcgagaaggtgcacggcctcaacgcctccggccgctcaccggcggcgtggaccccggaatacttcggcggcaacgccgttcccgtcctcggctggaattccgtcaccgtgccc…	1	1	1	1	1	1	1	1	1	1	1	1	1	1	1	1	1	1	1	1	1	1	1	1	1	1	1	1	1	1	1	1	1	1	1	1	1	1	1	1
531	ACCESSORY	tRNA dimethylallyltransferase (EC 2.5.1.75)	J	A3	NZ_MWQD01000002.1	231270	229630	-	gtgctgagcgtcatcgccatcgtcccgtcggcgccggtgctcgtccccgagctcgccggaaccgccgccgacgagctggccgagctgagcgccgcgacgctcgcggcggccgcgttgctgcccgatcgctggctgatcatcgggaccggcgccgccgaccaggagctgggtgacgacgcggtgggcaccttcgccggattcgggatggacgtgccggtccggctgtccccgccggccgacggccgggccgagacggccccggccgcactcccgctgtgcgcgctgctgggcggctggctgcgcggccaggtccagccgcaggccgccgcgcgggcccgcatctatcgcgccgaccacgacgccgacaccgccgtgcgccgcggccggcagttgcgcgcc…	1	1	1	1	1	1	1	0	1	1	1	1	1	1	1	1	1	1	0	0	1	0	1	1	1	1	1	1	1	1	1	1	1	1	1	1	1	1	1	1
532	CORE	Putative uncharacterized protein BCG_3873	S	TANUVAS	NZ_CP015495.1	214684	213047	-	gtgtcccgcagtcgcgcgccaacgacgctgctcaccgccatcgcggcgacggtcgtcctcgtctcgtgggtgggcgacgccacccgggaccgcggcgccgccgccgcgccaccggcccgcggcacccagctcaccgagcagccgctgatcgggctgggggccggcgtcacggttcgcgagatcagccagcagtcgccgttttccctggtcgccctgaccggtgacctggccggcacgtcgacgagggtgcgcgcccggcgtcgcgacggttcctgggggccctggtatcagaccgagtacgaaaccgccgcgcccgaccccggccacgccggcggggcaaccgaggggccgcgcgggacggacccggtcttcgtcggcaccaccaccaccgtgcagatc…	1	1	1	1	1	1	1	1	1	1	1	1	1	1	1	1	1	1	1	1	1	1	1	1	1	1	1	1	1	1	1	1	1	1	1	1	1	1	1	1
533	CORE	Bis-ABC ATPase SCO1840	R	Env210	NZ_AGAO01000228.1	20880	19243	-	gtgatcacggccacggacctcgaggtccgcgcgggcgcgcgcatcctgctctcacccgacgggcccgacctgcgcgtgcagcccggcgaccggatcgggttggtcggccgcaacggcgccggcaagaccaccaccctgcgcatcctggcgggggagaccgagccgtacaccgggacgatcgcccgcagcggcgaaatcggttatctgccacaggatcccaaagagggcgacctggacgtgctggcccgcgaccgggtgctgtcggcgcgcgggctggacgtgttgctcaccgacctggaaaagcagcaggcgttgatggccgaggtcgccgacgacgacgcccgcgaccgcgcgatccgccggtacggccagctcgaggagcgtttcgtggccctgggc…	1	1	1	1	1	1	1	1	1	1	1	1	1	1	1	1	1	1	1	1	1	1	1	1	1	1	1	1	1	1	1	1	1	1	1	1	1	1	1	1
534	CORE	hypothetical protein	G	JTC1285	NZ_AGAL01000372.1	8530	6893	-	atgtccatttcacgggccatctccacgcagccctcgcggtacgcgacgcccggttcgccggtgcccgccatcgacgtcgcgccgggttggcggctcgaccgggtcaccgcgcccagccggctgttcggcgccaacggtctgcgcaccggtcccgacggccggatctacatcgcccaggtgaccgggagccagatcagcgcgctggatcaccacaccggggaactggagactgccagccccaagggcggcgacatcgtggcgcccgacgacgtggcgttcgacgccgccggcaacctgtatgcgaccgaggtgatggacgggcgggtcagcgtgcgcgacaccggcggccggacgcgggtgctgcgcgacgacgtgccgtcggccaacggcatcaccttc…	1	1	1	1	1	1	1	1	1	1	1	1	1	1	1	1	1	1	1	1	1	1	1	1	1	1	1	1	1	1	1	1	1	1	1	1	1	1	1	1
535	CORE	Long-chain-fatty-acid--CoA ligase (EC 6.2.1.3)	IQ	C4A4	NZ_MWPB01000001.1	176487	174850	-	gtgagcgaatggaccataggggcggttctcgacgaaatcgccgacgtcatccccgaccgcacgatgacggtgtgcggcgaccgccgcagcacgttcgccgagtcggcggaccgcacccgccggttggcgaacttcctgtccggcaacggattgggcgtgcaccgggaacgcgcggtcctgcagaactgggagtgcgggcaggaccgggtcgccctggtcatgcacaacgatctgtacccggacatggtcgtcggctgcctcaaggcgcgcaccgtgccggtgaacgtcaactaccactacacgccgcgtgaggtcggtgagctcttcgactacctgagaccgcgggcggtcatctaccaccgcgggctggggccgaagttcgccgacgtcctcggccgc…	1	1	1	1	1	1	1	1	1	1	1	1	1	1	1	1	1	1	1	1	1	1	1	1	1	1	1	1	1	1	1	1	1	1	1	1	1	1	1	1
536	ACCESSORY	Long-chain-fatty-acid--CoA ligase (EC 6.2.1.3)	IQ	Telford	NZ_CP033688.1	1871390	1873027	+	atgagtgccggtgggctgcacaccgagtcctcgccggccttctccgacgaggacgtcgcccggttccgcgcggcgggctggtggtgcgattccacactgtcggacgcggtgcgccgcaacgtccaacgcacacccgagcgtccggcctacatcgaccacggcgggcggaccttcacctggcatgaattcgactgcgctgcaagcaatctagccgagacgcttgccggactcggcgtcggcccgggcgatcgagtcgcggtgtggcacggcgactgcgcggccatccacgtgctcttcgtggccatcgaacggcgcggggcggtggtcgtcggtatcggcgcgcgcgccggcgcccgcgaggccggcgcgatactgcgcaacgcgcagccgaaaatcctg…	0	0	0	0	0	0	0	0	0	0	0	0	0	0	0	0	0	0	0	0	0	0	0	0	0	0	0	0	0	0	0	0	0	0	0	0	1	1	1	1
537	CORE	CoA ligase	IQ	CLIJ623	NZ_AFHX01000156.1	481	2115	+	gtgagcaggtttaccgagaagatgtaccgcaatgcccggaccgcgaagacgggcatggtcaccggtgaaccccacaacccggtccgtcatacctggggcgaggtgcacgagcgtgcccgccgcatcgccggcggcctggccgccgcgggcatcgggccgggtgacgcggtcggcgtgctggccggtttcccggtggagatcgccccgaccgcgcagggcctgtggatgcgcggcgccagcctgaccatgctgcaccagcccaccccgcgcaccgacctggcggtgtgggccgaggacaccatgaacgtcatcggcatgatcgaggcgaaggcagtcgtcgtctcggagcccttcctggtcgccatcccggtcctgcaggagaaggacatcaaggtcctc…	1	1	1	1	1	1	1	1	1	1	1	1	1	1	1	1	1	1	1	1	1	1	1	1	1	1	1	1	1	1	1	1	1	1	1	1	1	1	1	1
538	ACCESSORY	FIG00824290: FHA domain protein	T	FDAARGOS_305	NZ_CP022095.2	697185	698819	+	atgagtagccaacgggggctggttgcgcggatcgagcgcaaactcgaggcgacggtcgacaacgctttcgcccgcgtgttcggcgggcccatcgtcccgcaagaggtcgaggccctgttgtgccgcgaggcccgcgacggcgtccagaagctgcacggaaatcgccttttggcccccaacgaatacatcattaccctcggtatgcacgacttcgagaaggtcagcgccgatccggatctcacgtcgagcgctttcgcgaggtacttggctgactacatccacgaacaggggtggcaaacgtatggtgaggtggtcgttcggttcgagcagtcgtcgagcctgcgcaccggccagtaccgcgcctgtggtgctgtcaaccctgatgtccagccccgcccg…	1	1	1	1	1	1	1	1	1	1	1	1	1	1	1	1	1	1	1	1	1	1	1	1	1	1	1	1	1	1	1	1	1	1	1	1	1	1	0	1
539	ACCESSORY	hypothetical protein	S	NL_95A	NZ_LGSA01000025.1	64912	63278	-	gtggcgatcttcggtcggatgacggcgcgtcagcgcctccggagagctacccgggaatcactgtcgattccggccttcagctctcccgtcgactgcaccccgtgggtgacaggcgggctgtggcctgccgaattgtcgacggtcacgcccgaaaccgccacgctcgcagagtatctcaaggccgacctgcagcgaattgccgacggcgccaacgatgaattgcgcaagctcaagcgcgcgggtatgaccgacaccgcccggcaggctgccgaggcgcgagtcatcgagcaggcccgcacgcgtgcggtgcgacgggtcgaatcgacgatccgctacctgcatgcggtgcaaagcggcgcccggccgccggctccaccgcggccgaccctcgatgctccc…	1	0	1	1	1	1	1	0	1	1	1	1	0	1	1	1	1	1	1	1	1	1	0	1	1	1	1	1	1	1	1	1	1	1	1	1	0	0	0	0
540	CORE	Adenylate cyclase (EC 4.6.1.1)	T	Env210	NZ_AGAO01000271.1	1968	334	-	atgtcggccacgcagagcacggcacaacgcatcggccgggtgctcgaaaagatcacccggcaaagcggccgcctgccggagacccccgcctacggctccctgctgctggggcgggtcaccgagagccagcaccggcggcggatccgcatccagatcatcatgaccgtgatggtgctgggcgccaacctgatcggcatcggggccgcgctgattctggtgatcgtcgccattccggcgccgagcgtgttcaacgacgcgccggcatggatcaccttcggggtcgggccggcctatgtggcgtcggcgttggcggtgggcacctactggatcacccggcggaccgtgctggcgctgcgctgggccatcgaggagcgcaagcccacccccaccgacgaacgc…	1	1	1	1	1	1	1	1	1	1	1	1	1	1	1	1	1	1	1	1	1	1	1	1	1	1	1	1	1	1	1	1	1	1	1	1	1	1	1	1
541	CORE	CoA ligase @ Long-chain fatty-acid-CoA ligase (EC 6.2.1.3), Mycobacterial subgroup FadD14	IQ	S397	NZ_AFIF01000029.1	23827	22196	-	gtggacggcacgatgcaggactttccgttgacgatcaccgcgatcatgcgtcacggctgcggcgtgcacggggcgcgcaccgtgaccaccgcgaccggagacggttaccggcgcaccagctaccgcgaactgggcgaccaggccgcccagctggcgaacgcgttgcgcgggctcggggtgaccggggaccagcgggtggccaccttcatgtggaacaacgccgagcatctcgccgcctacctcgccgtgccctcgatgggcgcggtgctgcacaccctgaacatccggctgttccccgagcagatcgcctacgtcgccaacgaggccgaggaccaggtggtgctggtcgacgcgtcgctggtcaaactgctcgcgccggtgctgcccggcctgcacacg…	1	1	1	1	1	1	1	1	1	1	1	1	1	1	1	1	1	1	1	1	1	1	1	1	1	1	1	1	1	1	1	1	1	1	1	1	1	1	1	1
542	CORE	Acetyl-CoA C-acyltransferase (EC 2.3.1.9)	I	A3	NZ_MWQD01000004.1	121643	123271	+	atgggattacgcggggaagccgcgatcgtcggatatgtggagctgccgccggagcggctcagcaaggcctcgccggcgccgttcgtgctggagcagtgggccgagctgggcgcggcggcactgcaggacgccgggctgcccggcgaggtggtcaatgggatcgtcgcctcgcacctggccgagtccgagatcttcgtgccctccaccatcgccgaatacctgggcgtgggcgcacgattcgccgagcacgtcgacctgggcggggccagcgccgcggccatggtgtggcgcgcggccgccgcgatcgagctcggcatctgcgacgccgtgctgtgcgcactgcccgcccgctacatcacgccgtcgtcgaagaagaaaccccggccgatggtcgatgcg…	1	1	1	1	1	1	1	1	1	1	1	1	1	1	1	1	1	1	1	1	1	1	1	1	1	1	1	1	1	1	1	1	1	1	1	1	1	1	1	1
543	CORE	hypothetical protein	S	NL_93B	NZ_LGRZ01000019.1	60438	62066	+	gtgcatctccgatacataagcaaggccgcactgattatgttcgcgggcggagacccgtggaagatcaacgccacactgcagagcggccggccggcccagatctcgaaccttgcaaaagcgtttcatgacgccggacgatccacgggagaagccgaagccgcgttcaacctggcgcggggtcgcttcgagcaggcttggacacacgagaacgacgagaatccgatcaacggctcggccgaggttcaacggaccacgacctcactcagggtacaagcagctcaattaccgaaaatcggagccgatctggagaaggtcgcggccgcactggccgaggcccaacgatcgggcaggggcgagatttccacgctcgaaggcgcgctgcaagatctcgacaatcaa…	1	1	1	1	1	1	1	1	1	1	1	1	1	1	1	1	1	1	1	1	1	1	1	1	1	1	1	1	1	1	1	1	1	1	1	1	1	1	1	1
544	CORE	Acyl-CoA dehydrogenase (EC 1.3.8.1), Mycobacterial subgroup FadE8	I	Telford	NZ_CP033688.1	4038220	4039848	+	atgtcggacacgcatgtcgtcaccaaccaggtgccacccctggacaactacaaccccgccggctccccggtgctcgtcgaggccctgatccgcgagggtgggcagtggggcctggacgaggtcaacgaggtgggggcgttgtcggccagccgtcaggcgcagcgctggggcgagctcgccgaccgcaaccggcccatcctgcacacccacgaccgcaacggctaccgcgtcgacgaggtcgagtacgacccggcctaccacgagctgatgcgtaccgcgatcgcccacggcctgcacgccgcgccgtgggccgacgaccggccgggggcgcacgtcgtccgcgccgccaagacctcggtgtggacggtcgagccgggacacgtctgcccgatctcgatg…	1	1	1	1	1	1	1	1	1	1	1	1	1	1	1	1	1	1	1	1	1	1	1	1	1	1	1	1	1	1	1	1	1	1	1	1	1	1	1	1
545	CORE	Dipeptide ABC transporter, substrate-binding protein DppA (TC 3.A.1.5.2)	E	Pt144	NZ_AFPD01000013.1	4134	2509	-	atgcgtgggatgcggaccccggtggccgtgctggccacggccgccgccgcgctgctcgtggtcgcctcgctggccggttgcggcggcggggtgctgagcccggacctggtggtggtcaacggcggcgaaccaccgaacccactcgttcccaccggcaccaacgacagccagggcggccgcatcctggatcgactcttcgccgggctgatgtcctacgacgccgccggcaaccccgcacccgaggtggcccagtcgatcgagagcggcgacaacgtcaactatcgcatcgtcttgaaacccggctggaggttcaccgacggctcgccggtgacggcccattccttcgtcgacgcctggaactacggggcgctgagcaccaatgcccaactgcagcaaagc…	1	1	1	1	1	1	1	1	1	1	1	1	1	1	1	1	1	1	1	1	1	1	1	1	1	1	1	1	1	1	1	1	1	1	1	1	1	1	1	1
546	CORE	Heat shock protein 60 kDa family chaperone GroEL	O	S397	NZ_AFIF01000059.1	22403	20778	-	atggccaagacaattgcgtacgacgaagaggcccgtcgcggcctcgagcgggggctcaacgccctcgccgacgcggtaaaggtcacgttgggccccaagggtcgcaacgtcgtcctggagaagaagtggggtgcccccacgatcaccaacgatggtgtgtccatcgccaaggagatcgagctggaggacccgtacgagaagatcggcgccgagctggtcaaggaagtcgccaagaagactgacgacgtcgccggtgacggcacgacgacggccacggtgctcgcccaggcgttggtccgcgagggcctgcgcaacgtcgcggccggcgccaacccgctgggtctcaagcgcggcatcgagaaggccgtcgagaaggtcaccgagaccctgctcaagtcg…	1	1	1	1	1	1	1	1	1	1	1	1	1	1	1	1	1	1	1	1	1	1	1	1	1	1	1	1	1	1	1	1	1	1	1	1	1	1	1	1
547	CORE	Cyclohexanone monooxygenase (EC 1.14.13.22)	P	JTC1281	NZ_AGAK01000240.1	2924	4549	+	gtgaccagtggcagtgaccggcgcgcaaccccggacgtcgatgtggtggtcgtcggcgcgggcttcgccggcctgtacgcgctgcacaaactgcgatcgaacggcctgcgggtcagggtgttcgaggccgggccggacgtcggcggcacctggtacttcaaccgctaccccggggcccgatgcgacgtcgagagcgtggactactgctactcgttctccgacgcgctgcagcgagagtgggattggtcggagaagtacgccacccaacccgagattctggcctacatcaattgggtcgccgaccggctggatctgcgccgcgacatcaccctgaacgcccgcgtgaattccgccgtgctcgacgaagcgcagctgcgctggacggtgaccaccgaggcg…	1	1	1	1	1	1	1	1	1	1	1	1	1	1	1	1	1	1	1	1	1	1	1	1	1	1	1	1	1	1	1	1	1	1	1	1	1	1	1	1
548	CORE	Efflux ABC transporter for glutathione/L-cysteine, essential for assembly of bd-type respiratory oxidases => CydD subunit	CO	NL_93B	NZ_LGRZ01000007.1	130401	132023	+	gtgcgccgctacctggtggcggcggtgggctgcggggtgctgatctcgggctgcgcgatcggctcggccgttgtgctggccggcatcgtcgcgcgcgtcgtcggcgatacctccgccggcgagatgcgctcctggccggcgccgctgtcaatcctgttggcgctgtgggccatccgggcggtggcgcattggctgcaggcccggctggggcagcggggagccagcgcggtgatcgccgacctgtccgggcaggtgctcgccgcggtgatcgcccgcccgcccgccgagctggccgcgcaacgcgacgaagcggcggtggtggtcacccgcggcctggacgggctgcggccctacttcaccggatacctgccgacgctgatgctggccgccatcctgacc…	1	1	1	1	1	1	1	1	1	1	1	1	1	1	1	1	1	1	1	1	1	1	1	1	1	1	1	1	1	1	1	1	1	1	1	1	1	1	1	1
549	CORE	Cyclohexanone monooxygenase (EC 1.14.13.22)	P	MAPK_CN4	NZ_CP033910.1	3535889	3537511	+	atgaccgaagccgacaccccgttcgacgtactcgtcatcggcgcgggattctccgggctgtacatgctgcaccggctgcgccaactcggcatccccgcccgggtgctggagatggccgaaaacgtccgtggcacctggcttttcaaccgatatccgggcgcacggtgcgacatcgagagcatcgaatactcctacagcttctccgaggagatccagcaggagtgggtgtggacggagtcgatgccggcgcagcccgagatcttggcctacctcaactacgtcgccgaccggctcgacctgcgccgcgacatccaattcggcgccgaggtcgtcgcgatgaccttcgacgaagacgccgcgatgtggtcggtgcgcacccggtccggcgacaccttccgc…	1	1	1	1	1	1	1	1	1	1	1	1	1	1	1	1	1	1	1	1	1	1	1	1	1	1	1	1	1	1	1	1	1	1	1	1	1	1	1	1
550	CORE	Phosphomethylpyrimidine synthase ThiC (EC 4.1.99.17)	H	2015WD_1	NZ_LKUS01000287.1	13849	15471	+	atgaccgcaattgtcgaaccgagcgtgaccaccgggcccatcgcgggcagcagcaaggtctaccgcgaactggacggggtgcccggtgcccgggttccgttccgccgcgtccacctgtccaccggcgaccacttcgacctctacgacacctccggcccctacaccgatccggacgcgacgatcgacctgacggccgggctgccggcgcggccgggccgggtgcgcgaccgcggcacccagctgcagcgggcccgggccggcgagatcaccgcggagatggcgttcatcgccgcccgcgagggcatgccggcggagttggtgcgcgacgaggtcgcccgcggccgcgccgtgatcccggccaaccacaaccatcccgagatcgagccgatgatcatcggc…	1	1	1	1	1	1	1	1	1	1	1	1	1	1	1	1	1	1	1	1	1	1	1	1	1	1	1	1	1	1	1	1	1	1	1	1	1	1	1	1
551	CORE	hypothetical protein	S	Pt155	NZ_AFPH01000078.1	3545	5167	+	gtgcagctgacgaacctcagcgaaccggagctgatcgcgtcggccgggggtgatccctgggcgatcaaccaaagcctgcaggccggcagcccgttccagatcgagcgattggccgaggcgtttcacaatgccggccgctgcaccgcggaggccgaccacgcgttccaggacgcccgcaagcgcttcgacgcggcctggaatcaccagaacggcgaccacccgatcaacgactcggacgaggtgcagcgggtcaccaaatcccttggcgcgcaatccctgcagctgcccaagattgccgccgatctggaaggcatcgccgcgtcactcgccgaggcgcaaaaggccggggctcaggagatcgccacgctggaacgggagctgatgttcctcgacagactc…	1	1	1	1	1	1	1	1	1	1	1	1	1	1	1	1	1	1	1	1	1	1	1	1	1	1	1	1	1	1	1	1	1	1	1	1	1	1	1	1
552	CORE	Membrane protein EccB3, component of Type VII secretion system ESX-3	D	MAPK_CN7	NZ_CP033428.1	2489164	2490783	+	atgacgtccaatcagcaacccgacgaacgccgttcgttctcgtcacgcaccccggtcaacgacaatcccgaccaggtcgagtaccgccgcggcttcgtcacccggcaccaggtcagcggctggcgattcgtgatgcgccggatcgcctccggtatcgcgttgcacgacaccaggatgctcgtcgacccgctgcgcacgcagtcgcgcgcggtggcgatgggcgccgtcctgctggtcaccggtttggccggctgcttcgtgttctcgctgatccgtccgaacgggacggcgggcaccaacgccgtgctcgccgaccggtccaccgccgcgctgtatgtccgtgtcggtgaggatctgcatccggtgctcaacctgacctcggcccgactgatcacgggt…	1	1	1	1	1	1	1	1	1	1	1	1	1	1	1	1	1	1	1	1	1	1	1	1	1	1	1	1	1	1	1	1	1	1	1	1	1	1	1	1
553	CORE	CHAD domain containing protein	PS	Pt164	NZ_AFPI01000102.1	3693	5312	+	atgcctgcacaagcgccgcagacctcgcgtcatctcgaggtggagcgcaagttcgacgtggtcgagtccacggtgatgccctcgttcgaagggatcgccgcggtcgcccgggtcgagcagtcgccgacccagatcctggacgcgacgtatttcgacacgcccgcacatgacttggcgcgcaacaagatcaccctgcgccggcgcaccggcggctcggacgccggatggcacctgaagttgcccgccgggcccgacgcgcgcaccgaagtccgggcaccgctggacgcctccgacgccgacaccgtgcccaccgagttggtcgatgtggtgctggcgatcgtccgcaaccgtccgctgcggccggtcgcgcggatcaccaccgagcgtgacacgcaggtg…	1	1	1	1	1	1	1	1	1	1	1	1	1	1	1	1	1	1	1	1	1	1	1	1	1	1	1	1	1	1	1	1	1	1	1	1	1	1	1	1
554	CORE	Long-chain-fatty-acid--CoA ligase (EC 6.2.1.3) @ Long-chain fatty-acid-CoA ligase (EC 6.2.1.3), Mycobacterial subgroup FadD12	IQ	S397	NZ_AFIF01000146.1	10168	8549	-	atgccgaatcctgtgcgcgagaccctgggcctgatcgccaccatgcgccgcgcccggctgctcgcacccatgcggccggaccgctatctgcggatcgccgcggccatgcgccgcgagggcatgggcatgacgtccggattcgccgccgccgcgcaacgctgcccggaccggcccgggctggtcgacgagcggggcagcctgacctggcggcagctcgacgagcggtgcgacgcgctggccgccgcgctgcaggcgctgcagtccggtgcgccggcggtgatcgggatcatgtgccgcaatcaccgcggcttcgtcgaggcgctggtggccgccgaccggatcggcgcggacatcgtgttgctcaacacctcgttcgccgggcccgcgctggccgacgtg…	1	1	1	1	1	1	1	1	1	1	1	1	1	1	1	1	1	1	1	1	1	1	1	1	1	1	1	1	1	1	1	1	1	1	1	1	1	1	1	1
555	CORE	Long-chain-fatty-acid--CoA ligase (EC 6.2.1.3) @ Long-chain fatty-acid-CoA ligase (EC 6.2.1.3), Mycobacterial subgroup FadD1	IQ	4B	NZ_AGAM01000213.1	1711	92	-	atgattgagacggtccagcagctgttgcggcagcgccgacacgacgacaccccggcggtcgcatacggcgacaagacctggacgtggcgcgagcacctggccgaggccgaggccgaggcggcggcgctgatcgcccgcgccgaccccgcccgcccgctgcatgtcggtgcggcgctgggcaattcaccggcgatgctgcgtgccatggccgccgcggggctcggcggttacgtcctgtgcgggctgaacaccacccgccggggatcagcgctgctgtccgacatccaccgctccgactgccagatcctccttgtcgacgacgagcacctgccgttgctggaccggttggacctcaacggaattcaggttctcgaggtcgggtcgccggcctatgccgat…	1	1	1	1	1	1	1	1	1	1	1	1	1	1	1	1	1	1	1	1	1	1	1	1	1	1	1	1	1	1	1	1	1	1	1	1	1	1	1	1
556	CORE	Long-chain-fatty-acid--CoA ligase (EC 6.2.1.3) @ Long-chain fatty-acid-CoA ligase (EC 6.2.1.3), Mycobacterial subgroup FadD8	IQ	JIII_386	NZ_NKRI01000001.1	733131	731512	-	atgaggaagagccacgccatgggtgacgagctgctgcgccatcccattcattccggacacctgaccgtcggtgcgctcaagcgcaacaaagacaagccggtgctgcatctcggcgacaccacgctgaccgggggtcagctcgccgagcggatcagccagtacatccaggcgttcgaggcgctcggcgcgggcaccggcgccaccgtcgggttgctgtcgctgaaccggcccgaggtgctgatgatcatcggcgccggccagacccaggggtatcggcgcgtggcgctgcacccgctgggctcgctggacgaccacgcctacgtgctggacgacgccggcgtgacgtcgctgatcattgacccgaccccggcgttcgtcgagcgggcgctgggcctgctg…	1	1	1	1	1	1	1	1	1	1	1	1	1	1	1	1	1	1	1	1	1	1	1	1	1	1	1	1	1	1	1	1	1	1	1	1	1	1	1	1
557	CORE	Uncharacterized MFS-type transporter	PREG	NL_93B	NZ_LGRZ01000004.1	146272	144656	-	atgacggctctcaacgactcagagcgcgcggtccagaactggacatctgcacgccccgatcgtccggccccggtgcgcagcacgccgccggcggagaccgcccccaagcccgcggcggagaccgccgtaaagcggacgagcaagtactacccggcgtggctgccgtcgcgccgcttcatcgccgccgtcatcgccatcggcggcatgcagctgttggccacgatggacagcaccgtggcgatcgtcgcgctgccccggatccagaacgagctcagtctctccgacgccggccgcagctgggtgatcaccgcctacgtgctgacgttcggcgggctgatgctgctcggcggccggctcggcgacaccatcgggcgcaaacgcaccttcatcgtcggcgtc…	1	1	1	1	1	1	1	1	1	1	1	1	1	1	1	1	1	1	1	1	1	1	1	1	1	1	1	1	1	1	1	1	1	1	1	1	1	1	1	1
558	CORE	Long-chain-fatty-acid--CoA ligase (EC 6.2.1.3)	IQ	A3	NZ_MWQD01000017.1	129187	130803	+	atgaccgcccgcaccgccccggacgccgcgcaaacatcgctggcctaccggcgcggctggtgggtgcgtagcacactggccgacgcggcgcgcgccgctgcgcaacgtacgcccgagcggatagcgttggtggacaacgaggttcggctgaactgcgccaccctgtacgcccaggccggcgagctggccgccgccctgctggcccgtatcccggccggcagcgtggtgtcgttcatgctgccgaactggcacgaggccgcggtcatctacctggccgcgacactggccggcatggtggtgaacccgatcctgccgtcgctgcgcgaccacgacctgcgtttcatcctcgaggatgcctgcgctgcaatggttttcgtcccgcaccggtacggcggccac…	1	1	1	1	1	1	1	1	1	1	1	1	1	1	1	1	1	1	1	1	1	1	1	1	1	1	1	1	1	1	1	1	1	1	1	1	1	1	1	1
559	CORE	Respiratory nitrate reductase beta chain (EC 1.7.99.4)	PC	MAP4	NC_021200.1	1255996	1257612	+	atgaaggtcatggcgcagctggcgatggtgatgaacctcgacaagtgcatcggctgccacacctgctcggtgacctgcaagcaggcctggaccaaccggtcgggcaccgaatacgtgtggttcaacaacgtcgaaacccgtccgggacaaggctatccgcgtacctacgaggaccaggagcggtggcgtggcggctggatccgcgacaagcggggccggctgcgattgcgtgacggcggccgtttccaaaagctgctgcgcatcttcgccaatcccaagctgccggtgatcggcgactactacgagccgtggacctacgactacgagaacctgaccaccgcacccgccggtgacaccttcccgactgccgcgccgaaaagcctgatcagcggcgagccg…	1	1	1	1	1	1	1	1	1	1	1	1	1	1	1	1	1	1	1	1	1	1	1	1	1	1	1	1	1	1	1	1	1	1	1	1	1	1	1	1
560	CORE	Succinate dehydrogenase/fumarate reductase, flavoprotein subunit	QC	CLIJ644	NZ_AFNR01000531.1	18205	19821	+	atgtcatgggaccacgaagtcgacgtcgtcgtgctcggcagtggcggcgccggtctcaccgccgcgctgaccgcggccgtggcgggcgcctcggtgcaggtttacgagaaggcaccgaccgtcggcggcaccactgccgtgtccggcggcatcgtgtggataccggcccacaaccgttgtcccgacggggaattgacggccgccgacgcgttgaagtatctgcgcgcgcagtccctcggttcgatggacgacgagttggtcgagacgttcgtgcgcaccggcccggcgatgctcgacttcatcgaggcgcacagcggccttcacttcgagatcgcgaccggcttccccgactaccggcccgagctgccgggaggacggcccaggggtggccgatcgctg…	1	1	1	1	1	1	1	1	1	1	1	1	1	1	1	1	1	1	1	1	1	1	1	1	1	1	1	1	1	1	1	1	1	1	1	1	1	1	1	1
561	ACCESSORY	Heat shock protein 60 kDa family chaperone GroEL	O	K10	NC_002944.2	4733338	4734954	+	atgagcaagatcattgagtacgacgagaccgcgcgccgcgccatcgaggccggcgtcaacacgcttgccgatgcggtccgggtgacgctgggtccgcggggccggcatgtggtgctggccaaggcattcggcgggccggccgtcaccaacgacggcgtcaccgtcgcgcgggaaatcgacctggaggacccgttcgagaacctgggcgcccagctggtgaagtcggtggcgaccaagactaacgacgtcgccggcgacggcaccaccaccgcgaccgtgctggcgcaggcgctggtgaagggcggcctgcggctggtggcggccggcgccaaccccatcgagctcggcgccggaatctccaaggccgccgacgcggtgtccgaggcgctgctggcctcg…	1	1	1	1	0	1	1	1	1	1	1	1	1	1	1	1	1	1	1	1	1	1	1	1	1	1	1	1	1	1	1	1	1	1	1	1	1	1	1	1
562	CORE	hypothetical protein	S	MAPK_CN9	NZ_CP033427.1	2297303	2295687	-	atgacggcgccgatctggatggcttccccgccagaagtgcactcggcgctgctgagcagcggtccggggccgggctccttgctggcggcggcgggggcgtggaactcgttgagtgccgaatacgcttcgacggccgaggaactcagcgccgtccttgcgtcggcccaggccggcgcgtggggggggccgagcgcggaatcgtacgtagccgcgcatgccccgtacctggcgtggttaacacaggccagtgcgaacagcgcggaaatggccgccagccatgaggtgatggcgacggcatacacagcggcgttggctgcaatgccgaccctgcccgaactcgccaccaaccacgtcgtccacggagtgctgctgtcgacgaatttctttggaatcaatacg…	1	1	1	1	1	1	1	1	1	1	1	1	1	1	1	1	1	1	1	1	1	1	1	1	1	1	1	1	1	1	1	1	1	1	1	1	1	1	1	1
563	CORE	MCE-family protein MceD	M	MAPK_CN7	NZ_CP033428.1	3302439	3300826	-	ttgagcaccatctttgacatccgcaacatccggctgccgaagctgtcccggacgtcggtgatcctcgggtcgttggtgatcgtgctggcgctggtcgtcggctacgtcggttggcggctgtacgagaagctgaccaacaacaccgtggtggcctacttcccggccgccaacgccctctacccgggtgacaaggtccagatcatgggcctgcgggtgggcgcgatcgacaagatcgagccgtccggcgacaagatgaaggtcaccttccactaccagaacaagtaccgggtgccggccaacgcgtcggcggtgatcctcaacccgaccctggtggcgtcgcgggccattcagctggagccgccgtacaagggcggacccgtgctggccgacaacgcggtg…	1	1	1	1	1	1	1	1	1	1	1	1	1	1	1	1	1	1	1	1	1	1	1	1	1	1	1	1	1	1	1	1	1	1	1	1	1	1	1	1
564	CORE	Uncharacterized MFS-type transporter	PREG	NL_89C	NZ_LGRY01000028.1	28696	27083	-	atgctcaacggcgccatggagaagacccgttctgcagctttcagcgtcccgttggccaccgcctcgggaccgtccctgcgcgacgacgagtaccccgacaagctcgatgccgcgctgttccggatcgccggggtctgcgggctggcctgcatcatggccgtgctggacagcaccgtcgtggccgtcgcccaacgaacgttcatcgcacagttcggcgccaaccaggccatcgtctcgtggacgatcgccggctacatgctggccttcgccacggtcatcccgatcaccggctgggcggccgaccggttcggcaccaaacgcctgttcatgggctcggtgctgattttcacgctgggctcgctgctgtgcgcggtggcgccaaacatattgctgctcatc…	1	1	1	1	1	1	1	1	1	1	1	1	1	1	1	1	1	1	1	1	1	1	1	1	1	1	1	1	1	1	1	1	1	1	1	1	1	1	1	1
565	CORE	Hypoxanthine-guanine phosphoribosyltransferase (EC 2.4.2.8)	F	E1	NZ_CP010113.1	3704253	3702640	-	atggatcgaccgggtgctctagaccggctgcgcaccgcggtcgaggcgttcagcacggcccacctgggtgcggtcgaacgctggtgcgtggcgctgtccggcggcccggattcgctggcgctcaccgccgtggcggcccggctgcggcccaccaccgcggtgatcgtcgaccacggtctgcaaccggactcggcggccgtcgcgcaaaccgcccgggcccaggcaattgcgttgggttgtgttgcggcgcaagtcatttcggttcacgtcgacggcgagggcggcctggaggcggcggcgcggcgggcccgctacgcggcgctggccgcgcaccgcgacgggccggtgctgttgggtcacaccctcgacgatcaggccgagacggtgctgttggggctc…	1	1	1	1	1	1	1	1	1	1	1	1	1	1	1	1	1	1	1	1	1	1	1	1	1	1	1	1	1	1	1	1	1	1	1	1	1	1	1	1
566	CORE	Ferrous iron transport permease EfeU	P	E1	NZ_CP010113.1	2256986	2258596	+	atgcagggcgtattcggcgtattcatcggcacgtttctcatcggtctgcgtgaaggcctcgaggcgtcactgatcgtgagcatcgtcgccgccttcctcaagcgaaacggacagaccctgcgcccgatgttcgccggcgtcgcggtggcggtgctgctcagcgtcgcggtgggcgtcggcctggacctgctggcgaccagcctgccgcaggcccagcaagagatgatggaaaccgtcatcaacgccgtcgccgtggtgttcgtgacctcgatgatcatctggatgaaccgcaacgccgcgcagctcaagggtgaactcgagcgcgaagcccgccaggcggtccaccgcggcggggccctggccctgggcgccatggccttcctcgccgtcctcaaggag…	1	1	1	1	1	1	1	1	1	1	1	1	1	1	1	1	1	1	1	1	1	1	1	1	1	1	1	1	1	1	1	1	1	1	1	1	1	1	1	1
567	CORE	Purple acid phosphatase	T	FDAARGOS_305	NZ_CP022095.2	4447909	4449519	+	atgagcgatgagcccacccagcccccgaacccggccggcgccgacgcgcccggcgtcacccgccgccggttgctgaccaccggcgccgtgtcggcggcgttgggggtgggcatcggcgacggcgccacgctgctgtggtcgcagtccgcgcgcaagagagggccctggccgtggctgcagcccaaccgcaacgacgcaccgccggtggccgggctgcacctgcagttcggaaagaacgccgggaccgaggtggtggtgtcctggcacagcaccgacgccgtgcgcaatccgcgcgtcgtgttcggaactccggcgtccgggttcggccgcacggtggccgccgacacccgcacctaccgggatgcgaagtcgggcattgaagttcgggtcaaccatgcc…	1	1	1	1	1	1	1	1	1	1	1	1	1	1	1	1	1	1	1	1	1	1	1	1	1	1	1	1	1	1	1	1	1	1	1	1	1	1	1	1
568	CORE	Na+/H+ antiporter	P	Pt145	NZ_AFPE01000257.1	3729	5339	+	gtgttcggcctcgtcctgatcgtcgccctggtgtccaccgtcatcgtgggcacggtcatcggccgtcgctaccgggtgggcccgccggtgctgctcatcgtgctcggcgtgctgctgggtctggtcccgcagttcgggcacgtgcggatcgacggcgagatcgtgttgctgctgttccttcccgccatcctgtactgggaaggcctgaacatcagcttccgcgagatccgggccaacgcacgcatcatcgtgttcctcagcgtcgcgctggtcatcgccaccgcggtggcggtgtcgtggacggcgcgggcgctgggcatggatccgcatgcggccggagtgctgggcgcggtgctctcccccaccgacgcggccgcggtggccgggctggccaagaag…	1	1	1	1	1	1	1	1	1	1	1	1	1	1	1	1	1	1	1	1	1	1	1	1	1	1	1	1	1	1	1	1	1	1	1	1	1	1	1	1
569	CORE	Alkyldihydroxyacetonephosphate synthase (EC 2.5.1.26)	C	4B	NZ_AGAM01000309.1	9004	7394	-	atgacgcatccgaagcggctgctgccgccgatgaaatggaacgcctggggggatcccgccgcggccaaaccgctctccgagggcatccggtcattgctgcagcaggccgtggggatcgaggggtcccgcacggccgagccgcgacccgagcaggtgcggttgcgtccgtccacgctatcgccggcggaccgggaggcgctggccgccatcgtcggccccgagtactgccgcaccgccgattccgatcggttgctgcacgcgggcggcaagtccaccatcgacctgctcagccgcaacggcccgggcccgcaggatgcgcccgacgccgtgttgctgcccggcgacgacgagtccgtcgccgcgattctgcgctactgctcccagcatcggatcgcggtc…	1	1	1	1	1	1	1	1	1	1	1	1	1	1	1	1	1	1	1	1	1	1	1	1	1	1	1	1	1	1	1	1	1	1	1	1	1	1	1	1
570	CORE	Dipeptide ABC transporter, ATP-binding protein DppD (TC 3.A.1.5.2)	Q	DT3	NZ_AGAN01000252.1	5519	7126	+	atgggtccaccgctgctcgacgtgtccggtctgaccgtgacctatcccggtgcggtgcccagggtggcgctggaccgcgtcgacctggcggtgtcgtcgggcgaattcgtcgccgtggtcggtgaatccggttcgggcaaaacgactttggccaacgcggtggccggattgctgccggcggccgcgaggatcaccgcggggtcgttgaccatcgccggtcgcgacgtgctgggcctgagcgaacggcagtggtgccggctgcgcggcagcaccgtgggattggtgccgcaggatcccgccacgtcgctgaacccggtgcgcagcatcggatcccagatcgccgagatcttccccctgaagggcgagcggttgtcccggcgcgaggcgcggcggcgctgc…	1	1	1	1	1	1	1	1	1	1	1	1	1	1	1	1	1	1	1	1	1	1	1	1	1	1	1	1	1	1	1	1	1	1	1	1	1	1	1	1
571	CORE	Phytochrome, two-component sensor histidine kinase (EC 2.7.3.-); cyanobacterial phytochrome 1	T	S397	NZ_AFIF01000094.1	75364	76971	+	gtgaccgcgccgcgtccgctccggctcacgcagctgaccgtgcggggatggctggccctggtgctgtggatcatgggcacgacggtgctgatcggggcgctggtcggggcggtgctgctgcaccgcaccgaccaggtgtcgcggcaggtggccgacggtgtcgggccggcgcgggtcgcggcggcccggctgcaggcggcgctgcgggaccaggaaaccggcctgcgcggctacctgatcgccgcggaccggcagttcctggcgccctactacgacgggcagcgcaccgagcaggcggccgccgacgagattcgccggctggtgggcggcaacgccggcaacaccgagctgatcgccgacctggacgcggtggagtcggccgccgcggactggcgcacc…	1	1	1	1	1	1	1	1	1	1	1	1	1	1	1	1	1	1	1	1	1	1	1	1	1	1	1	1	1	1	1	1	1	1	1	1	1	1	1	1
572	CORE	Adenylate cyclase (EC 4.6.1.1)	T	C4A4	NZ_MWPB01000020.1	122949	121345	-	gtgacaacagcggcggcactaccggggcggatcagcgcattcgcccgctgggtggtgcgcacaccgtggccgttgttctggctgagcatgatgcaggccgacatcatcggcgcgctgttcgtgctcggcttcctgcgctacgccctgccgcccgaagaccgcatccagcttcaggacctgccggtggtgaacctggcggtgttcgcgacgtcgttggtggtgctgttcctcgccgcctcggtggtgaacctgacgctgctgatgccggtgttccggtggcagcgccgggacaacctgctggccgaatccgacccggccgccaccgaactcgcccgcatccgcgcgctgcgcatgccgttctaccgcaccgtcaccagcatggtgatctggtgcatcggc…	1	1	1	1	1	1	1	1	1	1	1	1	1	1	1	1	1	1	1	1	1	1	1	1	1	1	1	1	1	1	1	1	1	1	1	1	1	1	1	1
573	CORE	Glycogen branching enzyme, GH-57-type, archaeal (EC 2.4.1.18)	G	JTC1281	NZ_AGAK01000697.1	2550	946	-	gtgaattcctcgcacgaccgggttcccggcctgttcaccctggttttgcacacccacctgccgtggctggcccaccacggccgctggccggtcggcgaggaatggctgtatcaatcctgggcggcggcctacctgccgctgctgagggtgctggacacgctggccggcgaagaccgccggggactgctcacgctcggcgtcacaccggtggtcaacgcgcagctcgacgacccgtattgccttgacggcatgcatcattggctggccaactggcggctgcgcgcgatggaagctgccagtgtgcgctcggcgccccggtccaagtcggccggataccaggcgtgcacaccggaagcgttgcgcgccttgggaattcgcgaatcggccgaggcggaacga…	1	1	1	1	1	1	1	1	1	1	1	1	1	1	1	1	1	1	1	1	1	1	1	1	1	1	1	1	1	1	1	1	1	1	1	1	1	1	1	1
574	CORE	NADH-quinone oxidoreductase chain F 2 (EC 1.6.99.5); Hypothetical FeS oxidoreductase	C	Telford	NZ_CP033688.1	3088033	3089637	+	gtgaacaccacacagtccaccaccgtcgtcaccgcaatcgcgccgggctgccggccgcggttgctgaccggacagcccgggcgtgaagacctcgccgcgtaccgcgggctcggcggctatcgcccgctcgccgacggcgagcagttgctcagcgaggtcgaggccagtggcctggtcggacgcggcggcgcggcgttcccgctcggggtgaagttgcgcaccgtccgcgacaacggccgcgcggcgcccagggccggcggcaccgtcgtcgtcgcgaatggcgaagagggagaaccggcttcgatcaaggaccgttggctgctgcgcaaccgcccgcacctggtgctggacgggctgcggctggcggccgcggtggtcggcgccgagcgtggctacgtg…	1	1	1	1	1	1	1	1	1	1	1	1	1	1	1	1	1	1	1	1	1	1	1	1	1	1	1	1	1	1	1	1	1	1	1	1	1	1	1	1
575	CORE	IMP cyclohydrolase (EC 3.5.4.10) / Phosphoribosylaminoimidazolecarboxamide formyltransferase (EC 2.1.2.3)	F	2015WD_1	NZ_KV880591.1	57907	59508	+	atgaaaggcgaccaaccgatgagcaccgacgactggcgggaaaacgccaaaaggccgatccgtcgcgccttgatcagcgtgtacgacaagaccggtctggtcgagctcgcccaggggctgaccgaggcgggcgtcgagatcgtctcgaccggttccaccgcgaaggtcattgccgagaaaggcattccggtgacccgggtcgaggagctgaccggtttccccgaagtgctcgacggccgggtcaagacactgcacccgcgcgtgcacgccggactgctggcggatctgcgcaaacccgaacacgccgcggcgctcgagcaactcggcatcgccgccttcgagctcgtcgtcgtcaacctgtatccgttcaccgaaaccgtcgactccggcgccggcatc…	1	1	1	1	1	1	1	1	1	1	1	1	1	1	1	1	1	1	1	1	1	1	1	1	1	1	1	1	1	1	1	1	1	1	1	1	1	1	1	1
576	CORE	Methylcrotonyl-CoA carboxylase carboxyl transferase subunit (EC 6.4.1.4)	I	Pt164	NZ_AFPI01000160.1	3040	1439	-	atggacaaggtgatggccgcacccgcgaaggctgacccggtatcgttcgccgacgagcaccgccggctggtcggcgagttgaatgccaagctggccgcggccgcgctaggcggcaacgagcgcgcccgcgaacgccacgtcagccgcggaaagctgctgccccgcgaacgggtggaccgcctgctcgacccgggtagcccgttcctggaactctcgccgctggccgccgacggcatgtacgacgacgaatccccgggagccggaatcatcaccgggatcggccgggtgtccgagcgcgagtgcgtgatcgtcgccaacgacgcgacggtcaagggcggcacctattacccgatgacggtcaaaaaacacctgcgcgcccaggaggtggcgctgcagaac…	1	1	1	1	1	1	1	1	1	1	1	1	1	1	1	1	1	1	1	1	1	1	1	1	1	1	1	1	1	1	1	1	1	1	1	1	1	1	1	1
577	ACCESSORY	Arylsulfatase (EC 3.1.6.1)	P	Telford	NZ_CP033688.1	1877760	1879361	+	gtgaagcgccccaacttcctggtgatcgttgcagacgacctcggcttctccgacctcggcgcattcggcggggagatcgagacgcccaacctcgaccgcctggcctacgccgggatccggctcaccgatttccattcggcgccggcctgctcgccgacccgggcgatgctgttgaccgggacggaccaccacattgccggcatcggcaccatgctcgaggtcgcggccccgcaattccgcggcgcacccggctatgagggctacctgaacgaccgggtggtcgcgttgcccgaactgctgcgcgacgccggctacctgaccctgatgtcgggcaaatggcacctgggcgccaccatcgagacgtcgccgtgggcgcgcggcttcgagcgctcgttcgcc…	0	0	0	0	0	0	0	0	0	0	0	0	0	0	0	0	0	0	0	0	0	0	0	0	0	0	0	0	0	0	0	0	0	0	0	0	1	1	1	1
578	CORE	Cyclohexanone monooxygenase (EC 1.14.13.22)	P	Pt146	NZ_AFPF01000186.1	4194	5789	+	atgaccgacgtcagcgatgtcctcgtcatcggcgccggattcggcgggctctacgccgtgcaccgtgccgcctcatccggcctgtcggtgaccgcgctcgaggcggccccggacgtcggcggcacctggtactggaaccgctacccgggtgcgcgttgcgacgtcgaaagtgtggactactcctactctttcgacgaagagctgcagcgcagctggcagtggaccgaacgcttcgccgcacagccggagatcctcgcctacctgcggcacgtcgccgaccgcttcgacctgcgccgccactaccgcttcggtgcggacgtcgtcgacgccgcgttcgaacacggccgctggcgcgtcggcaccagcaacgggcagacctttgccgcacggttcctgatc…	1	1	1	1	1	1	1	1	1	1	1	1	1	1	1	1	1	1	1	1	1	1	1	1	1	1	1	1	1	1	1	1	1	1	1	1	1	1	1	1
579	CORE	Protein containing domains DUF404, DUF407	S	C4A4	NZ_MWPB01000030.1	24391	22796	-	gtggcgtcggacgcctacgacatggccttcgacgaaatgttcgacgccgcgggcgccgtgcgcggcccctacaagggcatttacgccgagctggcgccgtcggacgcctcggagctgaaggctcgcgccgaagcgctgtcccgcgccttcctggatcaaggcatcaccttctcgctgtccgggcaggagcggcccttcccgctggacctggtgccgcgggtcatctcggccgccgagtgggcccggctggaacgcgggatcacccagcgggtcaaggcccttgagatgtacctcgacgacatctacggcgaccaggaaatcctcaacgacggggtgatcccgcgccggttggtcacctcctgcgagcacttccaccgccaggcggtgggcatcgtcccg…	1	1	1	1	1	1	1	1	1	1	1	1	1	1	1	1	1	1	1	1	1	1	1	1	1	1	1	1	1	1	1	1	1	1	1	1	1	1	1	1
580	ACCESSORY	hypothetical protein	S	NL_95B	NZ_LGSB01000011.1	119784	118189	-	gtgacgacagtgcccgcgatgaccgcaccgatctggatggcgtccccgccggaggtgcactcggcgttgttgagcagcggccccgggccggcgtcgatgttcgccgccgcggcggcgtggagcgcgttgggcgccgaatacgcctcggcggcagaggaactcagcgggttactggcgtcggcgcaggccggcgcgtggcaggggccgagcgccgcgtcctatgtcgccgcgcacggcccgtatctggcatggttgacgcgggccagcgcgcacagcgcggcggcggccgcccagcacgagaccgcgggcaccgcgtataccgccgcgttggcggcgatgccgacgctgccggagctggccgccaaccacgccgtccacggcgcgctggtggcgacgaat…	1	1	1	1	1	1	1	1	1	1	0	0	1	1	1	1	1	1	1	1	1	1	1	1	1	1	1	1	1	1	1	1	1	1	1	1	1	1	1	1
581	CORE	hypothetical protein	L	MAPK_CN9	NZ_CP033427.1	3186112	3187707	+	gtgagaggggtcgatggtgacggtcgaggacttgggtcgccgtgctgggcgacagcctctactcctgaacatcgaggaactggcggatcgactgacggtaagcgtcggctgcattcggtcctggcggttgaagggggagggtccgccagcgatccgggtcgggacggcgcttcgttgggacgctgtcgaagtggatgcatggctggacgcacgacgggaatcacgattggaagcaggatgatcgagccacgtgtcggaccgcacggtacccgcgtgtatcgggctcgtgtctactaccgcggtcgctacgtcgcatctcggacgttttcccgcaaacgcgatgcacaggagtgggaacgtaagcaggtcgagacactgaagaccggcgcgtgggccgat…	1	1	1	1	1	1	1	1	1	1	1	1	1	1	1	1	1	1	1	1	1	1	1	1	1	1	1	1	1	1	1	1	1	1	1	1	1	1	1	1
582	CORE	Inosine-5'-monophosphate dehydrogenase (EC 1.1.1.205) / CBS domain	TF	Telford	NZ_CP033688.1	345887	344292	-	atgacccgtggcacgtcccacctggaagacagctctgacctggttggcagtgcgtacgtgcgggtgggtggcctcgtcgacgatccggtgcccaccgggggcgacaacccgcacaagatcgccatgctcggcctgacgttcgacgacgtgctgctgctgcccgcggcctccgacgtggtgcccgccaccgccgacacttccagccagctcaccaagaagatcaggctcaaggtgccgctggtcagctcggcgatggacaccgtcaccgagtcgcggatggccatcgcgatggcccgggcgggcggcatgggcgtgctgcaccgcaacctgccggtggccgaacaggccggccaggtcaagatggtcaagcgctccgaggccggcatggtcaccgacccg…	1	1	1	1	1	1	1	1	1	1	1	1	1	1	1	1	1	1	1	1	1	1	1	1	1	1	1	1	1	1	1	1	1	1	1	1	1	1	1	1
583	CORE	Geranyl-CoA carboxylase carboxyl transferase subunit (EC 6.4.1.5)	I	Pt154	NZ_AFPG01000964.1	2335	3930	+	atgaccgtgctgcagtccgctctcgaccgaaaggcgccgggcttcaccgaggcggcgtcggcggcattggcgaagctcgaggagatcgacaccgaactcgccaacgcgctggccggcggcggaccgaaatacgttgaacgccaccacgcccggggcaagctgacggcgcgggaacgcatcgaactgctggtcgaccaggactcgccgttcctggagctgagccccctggcggcctggggcagctccttcaaggtcggcgccagcaccgtcaccggtatcggcgtggtcgagggcgtcgaatgcatgatcgtggcgaatgaccccacggtcaaaggcggcaccagcaacccgtggaccctgaagaagatcctgcgggccaaccagatcgccttcgagaac…	1	1	1	1	1	1	1	1	1	1	1	1	1	1	1	1	1	1	1	1	1	1	1	1	1	1	1	1	1	1	1	1	1	1	1	1	1	1	1	1
584	CORE	CoA ligase @ Long-chain fatty-acid-CoA ligase (EC 6.2.1.3), Mycobacterial subgroup FadD5	IQ	C4A4	NZ_MWPB01000031.1	122025	123620	+	gtgttgagtttgaccgcccaattggcacaccatccgactcaggcgaacgagcagccgtacctgtcccgccggcagaactgggtgaaccagctggaacggcacgcgctgatgcagccgaacgcgacggcgctgcggttcctcggcaagggtctgacgtgggggggagttgcacggccgggtgcgggcgctggccgacgcgctgagccggcgggggtcggcttcggcgaccgggtgatggtcctgatgctcaaccgccccgagttcatggagtcggtgctggcgatcaacatgctcggggccatcgcggtgccgctgaacttccggctcaccgcggccgaaatcgccttcctggtgcaggattgccaggcgcgggtggtcatcaccgaggccgtgctcgcc…	1	1	1	1	1	1	1	1	1	1	1	1	1	1	1	1	1	1	1	1	1	1	1	1	1	1	1	1	1	1	1	1	1	1	1	1	1	1	1	1
585	ACCESSORY	Cyclohexanone monooxygenase (EC 1.14.13.22)	P	CLIJ361	NZ_AFNS01000234.1	6542	4947	-	gtgaccgaaaccgttggcccagcgcgcgcgaagcccgtgatgagtggaaaagccaagtggctctacgctattgggcgggtgcgggcggcgacgcggcggcggcgcgggccgaaggtggcgatcatcggcgcgggcttcggcggcctgggcgccgcggtcgcgctgcgccgcgccggcatcgacgacctggtgatcatcgaggccgccgacggcgtcggcggcacctggcgacgcaacacctacccgggcgccgcctgcgacatccagagccacctgtactcgttttccttcgcccccaacgcatcctggagccgcacctacgcccgacaacccgagatcctggcctacctggaatcggtggccgacgccttcgacctgcggcgtcatctgatgctcgac…	0	0	0	0	0	0	0	0	0	0	0	0	0	0	0	0	0	0	0	0	0	0	0	0	0	0	0	0	0	0	0	0	0	0	0	0	1	1	1	1
586	CORE	Regulator of polyketide synthase expression	K	MAP4	NC_021200.1	1292625	1291033	-	atggccggtgtcgggctgggtcagctgctgctcgcgctggacgcgaccatggtcagcctggtcgacgccccgcgtgggctggaccaaccggtcgcgtcggcggcgctgatcgactccgacgatgtgcggctcgggctggccgcggcggcgggctccgccgacgtcttcttcctgctgggcgtcggcgacgacgaggcgctgcgctggatcgacacccaggcccgcgaccgggtaccggtggccgtcttcgtcaaggagccgtccgacgccctggtcggcacggccgtcgcggcgggatcggcggtggtggccgtcgatccgcgggcccgctgggaacggctgtaccagttggtcaatcacgtgctggaacatcacggcgaccgcgccgacgcggcggac…	1	1	1	1	1	1	1	1	1	1	1	1	1	1	1	1	1	1	1	1	1	1	1	1	1	1	1	1	1	1	1	1	1	1	1	1	1	1	1	1
587	CORE	MCE-family protein MceA	M	NL_95B	NZ_LGSB01000024.1	52264	50672	-	atgcccaattcctttgagctggacggacgcggcccctcggaccggcagctgttcggcatcggcatcgcggtgctggtggtcagcgccctgctcaccaccgtgatgttggtgaaatcgactggcaggctggacgattacgtgcgggtggtggccgacctggtcaacgtgggcgacggcctgccgcagaagtcggacgtcaaataccacggcgtgctggtcggcatggtcgacgacgtcgtccccgcggcccacggcaagcccaactatgtccacatcaacctgaaagaggactacgccaagtcgattccggccagtgtgaccgcacgagtggtgcccagcaacgtgttcgccgtgtcgtcggtgcaactggtgggtaacgggcccggcacgaaaatccgc…	1	1	1	1	1	1	1	1	1	1	1	1	1	1	1	1	1	1	1	1	1	1	1	1	1	1	1	1	1	1	1	1	1	1	1	1	1	1	1	1
588	ACCESSORY	L-aspartate oxidase (EC 1.4.3.16)	H	A3	NZ_MWQD01000022.1	186175	184583	-	atgatcgcccgtccccagtggacacacagcgccgacgtcgtcgtgatcggcaccggcgtcgccggattggccgccgcgctggccgcccaccgcgccggccgcagcgtcgtcgtgctgagcaaggccgaccaggcgcgcggggccaccgccacccactacgcgcagggcggcatcgcggtggtgttgccgcacaacgacgattcggtcgaggcccatgtcgccgacaccgtcgtcgcgggcgcgggcctgtgcgacccgcaggcggtctactcgatcgtggccgacgggtacgcggcggtctccgaattggtcggtgacggagcgcgattcgacgaatcggcccccggccagtgggcgctgacccgcgagggcgggcactcccggcgccgcatcgtgcac…	1	1	1	1	1	1	1	0	1	1	1	0	1	1	1	1	1	1	1	0	1	0	1	1	1	1	1	1	1	1	1	1	1	1	1	1	0	1	1	1
589	CORE	ABC transporter, substrate-binding protein (cluster 5, nickel/peptides/opines)	E	Pt145	NZ_AFPE01000460.1	4029	2437	-	atggcgaaggtagcgacgcgcaccgcgacgctgggcgcggtgctgtgcgtcctggcggcggggtgttccggccatcggcacaccgcgagcaccggacccacgggtccgccggtgcgcggcggcaccctgacctactcggacgtgcagttcgtcaccgacaccatggccgccaactacagcgccaacaacctgatgttccagctgctcgaccgggtggtctacgtcgacccgaaaaccgacgcggtgcgcgggtggctggcgaaaaccttctcccgcaaccagaacgccacccggtacaccttcaccatccgcgacggggtgagcttcagcgaccacacaccgctgaccgccgaggtggtcaaggcgaatttcgaccagctcggcaagggtgacccggcc…	1	1	1	1	1	1	1	1	1	1	1	1	1	1	1	1	1	1	1	1	1	1	1	1	1	1	1	1	1	1	1	1	1	1	1	1	1	1	1	1
590	CORE	Cytosol aminopeptidase PepA (EC 3.4.11.1)	E	S397	NZ_AFIF01000015.1	3	1595	+	ctcaccctagccagccgcgaccggcggaccgttagggtgatgcggatgagcacagaacccggttacgcctcccccgtcgtcaacgtcgcctcctcgctgccccgccgcgccgccgcgtccaccgtgctgatcgtgcccgtcgtctccaccggcgacgacgacaagccgggcgccgtcgtcgcgtcggccgggtcgttcctgtcctccgacgcggtcgccgagatcgaatccggcctgcgggcgctggcggccaccggcggcgccgaacaactgcaccggctggtggtgggatcgctgccggtgtccagcgtgctgaccgtcggcctgggcaagccgcgatccgagtggccggccgacaccgtccgccgtgccgcgggggtggccgcgcggtcgctgtcc…	1	1	1	1	1	1	1	1	1	1	1	1	1	1	1	1	1	1	1	1	1	1	1	1	1	1	1	1	1	1	1	1	1	1	1	1	1	1	1	1
591	CORE	Exoenzymes regulatory protein AepA in lipid-linked oligosaccharide synthesis cluster	R	Telford	NZ_CP033688.1	2362741	2364330	+	gtgaccctgctggtcaacggccgggtgcacaccccggcggcgccggacgcgaccgcgatggccttccgcggcggtgtcatcacctggctgggcggcgacgacgtcggccgcagcctgttccccgatgccgacgtcgaggacctcgacggcggtttcgtcacgcccggcttcgtggacagtcacatccatctgaccgccaccggcctgaccctgtgcgggctggatctgcgcccggcccgctcccgcgcccactgcctgcaactgatcgccgaccacgccgccgcccacccgggccggccggtctggggacacggctgggacgaaacgtcgtggccggagcgcaccccgcccagcaccgccgacctggacgccgtgctcggcgaccggccggcctacctg…	1	1	1	1	1	1	1	1	1	1	1	1	1	1	1	1	1	1	1	1	1	1	1	1	1	1	1	1	1	1	1	1	1	1	1	1	1	1	1	1
592	CORE	Protein-O-mannosyltransferase	O	MAPK_CN7	NZ_CP033428.1	1500505	1502091	+	atgtccgccccgccccgcgaatcccccgtgcacaccgacggcgccgagaccgaacgcgtggtgcccgtcgtcagcccgggcccgttggttcccgcggccgatttcgggcccaccgatgacgtgcgcggctgggtggtgaccggcgtggtgacgctggtggcggcggtgacccggttcgtgaacctgggctcgcccaccgacggcggcacaccggttttcgacgaaaagcactacgccccgcaggcctggcaggtgctgcacaaccacggggtggaggacaacccggggttcagcctggtggtccacccgccggtcggcaagcaactgatcgcgatcggcgaggcgctcttcggctacaacggcgtcggctggcggttcaccggcgcgctgctcggcgtg…	1	1	1	1	1	1	1	1	1	1	1	1	1	1	1	1	1	1	1	1	1	1	1	1	1	1	1	1	1	1	1	1	1	1	1	1	1	1	1	1
593	CORE	Beta-lactamase class C-like and penicillin binding proteins (PBPs) superfamily / DUF3471 domain	V	C4A4	NZ_MWPB01000005.1	11073	9487	-	atgagcaaacgcgcggcggtcctgacggcggtgctgctcgggttgaccggatgcggctccgcgcagcaaccggccggcgcgccgccgcgaccgtccgacgtcccgcccaaccaggtgtccgccctggcgatcccggccggccgtatcgacgaggccgtggcgaaggtggacggcctcgttgccgacctgatgagaagcagcggcatccccgggatggccgtggccatcgtgcatggcgggaaggtgttgtacgccaagggattcggcgtcaaggatgtgaccagggggcagggccgggacaacgcggtggacaccgacaccgtcttccagctggcgtcggtgtccaaatcggtgggcgcgacggtggtcgcacacgaagtcagcgaccacgtcgtgggg…	1	1	1	1	1	1	1	1	1	1	1	1	1	1	1	1	1	1	1	1	1	1	1	1	1	1	1	1	1	1	1	1	1	1	1	1	1	1	1	1
594	CORE	D-3-phosphoglycerate dehydrogenase (EC 1.1.1.95)	HR	MAPK_CN7	NZ_CP033428.1	3930843	3932429	+	gtgaatctgccagttgtactcattgccgacaaactcgccgaatcaaccgtcgcggccttgggcgaccaggtcgaggtgcgctgggtggacgggcccgaccgggagaagctgctggcggccgtgccggaggccgacgcgctgctggtgcgctcggccaccaccgtcgacgccgaggtgctggcggccgcgcccaagctgaagatcgtcgcgcgcgccggggtgggcctggacaacgtcgacgtggacgccgccaccgagcgcggggtgctggtggtcaacgcgccgacctcgaacatccacagcgccgccgagcacgcgctggcgctgctgctggccgccgcgcgcgagatcccggcggccgacgcctcgctgcgcgagcacacctggaagcggtcgtcc…	1	1	1	1	1	1	1	1	1	1	1	1	1	1	1	1	1	1	1	1	1	1	1	1	1	1	1	1	1	1	1	1	1	1	1	1	1	1	1	1
595	CORE	Membrane protein EccE2, component of Type VII secretion system ESX-2	S	Telford	NZ_CP033688.1	171454	173040	+	atgagacccaacctcaccgggttcagccgcggcagcaaccgccgggtggtcggggtgtgggtggtgttcgtgctcgcgctggcgagctggctgctgggcggctacatcgccgccgcggtggccgtgctggtgggcgtcgcgctggtgttcgtgcgctggtggggtcagccggcctggtcgtgggcggtgttgtggcggcgcggccggcgtcccatcgactggtcggccccgatcacggtggccaacaaccgatccggcggcggtgtgcgggtgcaggacggcgtcgcggtggtcgcggtccaactgctgggccgggcgcaccgggccacgctggtgaccggctcggtgaccgtcgagaccgaaaacgtgctcgacgtcgtcgaattggcgccgatgctg…	1	1	1	1	1	1	1	1	1	1	1	1	1	1	1	1	1	1	1	1	1	1	1	1	1	1	1	1	1	1	1	1	1	1	1	1	1	1	1	1
596	ACCESSORY	hypothetical protein	S	C4A4	NZ_MWPB01000014.1	33370	34956	+	atgggcttcctcgacggtcttctcgatgtcgttcggaaagtggttacgcccgccaacgatgatcaggtcgcggtatcggccgcagacgtagagttcgccttggtagcggaatcccgcgtccccggtacgcaagtatggaccgaggccgtctgcggtcctggcgccgaatgttgtcgccgtctgttccggctgccgccagtacccgtcaggcagacccggacctccgacccatatttcgccgacttcgccatcggtcaacgtcatatggcggtccggatcgacaatctggatatcccagccgaaggcgccatcgccgcagctgaccaaggcgcgggagcgaccgtccgccgggttgggttgcgccacttcgacggcgatgccgcgctccaatgcgtcagc…	0	0	0	1	1	1	0	0	1	0	0	0	0	0	0	0	1	0	0	0	0	0	1	0	0	0	0	0	0	0	0	0	0	0	0	0	1	0	1	0
597	CORE	CoA ligase @ Long-chain fatty-acid-CoA ligase (EC 6.2.1.3), Mycobacterial subgroup FadD7	IQ	2015WD_2	NZ_LKUT01000283.1	43972	45555	+	atgacgtccgaggcgacaccgagcgcgacggccgccggaccgcggttggccgacctggtcgaggcggccgcgcagcgggcgccgcgggcgccggcgctgctggtcgcctccgagcgcaacccgatcgcgtacgcggatctggtccggctcgtcgatgacctggccgcccggctgcgggccgccggtttggggccgggcgaccgggtcgggctgcgcgccggcagcaaccccgaattcgtggtcgcgctgctggccgcgtcgcgggcggatctcgttgtggcgccgctggatccggccctgcccgccgccgaccagctgtcccgcagccgggcggtgggcgctcgggcggtgctcgtcgaccggctcggcgagggccagacggcacccgagagcgccccc…	1	1	1	1	1	1	1	1	1	1	1	1	1	1	1	1	1	1	1	1	1	1	1	1	1	1	1	1	1	1	1	1	1	1	1	1	1	1	1	1
598	ACCESSORY	DNA polymerase IV-like protein ImuB	L	JII_1961	NZ_CP022105.1	3877785	3876202	-	gtggtaaccccttctggttcaagggttttggcgatctggtgcatggactggcccgcggtggcggcggcggccgccgcggagctgccagccaccgccccggtcgcggtcacgttggccaaccgggtgatcgcctgctcgtcggccgcccgcgcggccggggtgcggcggggcctgcgccgccgggaggcggcggcccggtgcccgcaactgcatgtcagcaccgccgacgcggaccgcgacgcccgcttcttcgaagcggtgatcgcggcggtggacgacctggtgcctcgcgccgaggtgctgcggcccgggctgctggtgctgccggtgcgcggggcggcccgctacttcgggtccgaggaggccgcggccgagcggctggtcgacgcggtggccgtg…	1	1	1	1	1	1	1	1	1	1	1	1	1	1	1	1	1	1	1	1	1	1	1	1	1	1	1	1	1	1	1	1	1	1	1	1	1	0	1	1
599	CORE	hypothetical protein	MG	JTC1285	NZ_AGAL01000644.1	253	1836	+	atggacgtcaacgcggtgtccaaccccctcgaaaggtgttacatgtcggcgtttctgcgaagtgtgtcgctatcgatggcgtcggcggccgctgtcggattcgtcctcgtggtgggacccgcgccaaccgcgaacgccacaccgtgtggggctcccgaagccaacgtggacccgcccgctgccccgccggcgatgcccgcaccgcagccggttgtgcagccgccgaccggccgcaggcccacccacaccaacgaccaggcgccgctgcccaagctgggtccgctgatctcgtcattgctcaagccgagcgcaccgggccggcagtactccgcaccggtgcacccgcgggccgaggggcccggacccgacccgtccgcaccgatgtatccgcaagccgag…	1	1	1	1	1	1	1	1	1	1	1	1	1	1	1	1	1	1	1	1	1	1	1	1	1	1	1	1	1	1	1	1	1	1	1	1	1	1	1	1
600	CORE	Membrane protein	S	A3	NZ_MWQD01000022.1	129296	130879	+	atgtccatgcccaccctcgagccgactttcgagtcgggcgccggggatatcgtcgccgaacctgcgcctcgccgtccgcggggaaggttgctcgatccgtgggcgatcgcggtgctcgccaccgcgctcagcgccgcctgggcgtgccggccgtcgctgtggttcgacgagggggcgacgatctcggccgcggccaaccggacattgcccgagttgtggcggctgctcggacatatcgacgccgtccacggggcctattacctgctgatgcacggctggttcgcgctgttcccgcccaccgagttcttctcccggttccccagcgccctggcggtcggggccgcggccgccggtgtcacggtgttcaccaggcagttcgccccgcggcggacggcggtg…	1	1	1	1	1	1	1	1	1	1	1	1	1	1	1	1	1	1	1	1	1	1	1	1	1	1	1	1	1	1	1	1	1	1	1	1	1	1	1	1
601	ACCESSORY	Phosphomannomutase (EC 5.4.2.8)	G	Pt155	NZ_AFPH01000185.1	19653	18073	-	gtgacgcccgaggaatggatcgcgcacgatcccgacccccgcacggccgccgagctcgccgcatgcggcgccgcagaactcgccgcccgcttcgcccggcccttgcgattcggcacggcgggactgcgcggcccggtccgcgccggccccgacgcgatgaacgtcgcggtggtgtcgcgggccagctgggcgctggcgcaggtgctcaagcgccgcggcccggccggcgcgcgggtgatcgtgggacgcgacgcccggcacggctcggcggtattcgccacggtggccgctgaagtgcttgccgcccaagggttttcggtactgctgctgcccggtccggcacccaccccggtggtcgcgttcgcggtgcggcacaccggcgccgccgccggggtccag…	1	1	1	1	1	1	1	0	1	1	1	1	1	1	1	1	1	1	1	1	1	1	1	1	1	1	1	1	1	1	1	1	1	1	1	1	0	0	0	0
602	CORE	DNA methylase	L	MAPK_JJ1	NZ_CP033909.1	3696522	3698102	+	gtgacgacgttcgcgggcaaggcggcggcctcggccgacaaggtccgcggcggctactacacgccggcgccggtggcgcggttcctggcccactgggtgcgccgggccgggccgaggatcgtcgaaccctcctgcggcgacggcgcgatcctgcgcgagctggcccggctcagcgaccgggtgcacggcgtcgagctgatcccgcacgaggcggccaaggcccggcggttcgcaccggtgtccgccgagagcctgttcagctggctcgccaccgccgaggacggcggctgggacggcgtcgccggcaatccgccctacatccggttcggcaattgggcgtcgccgcaacgcgatccggcgctggcgttgctgcggcgcgagggtttacggccgacccgg…	1	1	1	1	1	1	1	1	1	1	1	1	1	1	1	1	1	1	1	1	1	1	1	1	1	1	1	1	1	1	1	1	1	1	1	1	1	1	1	1
603	CORE	hypothetical protein	S	JTC1285	NZ_AGAL01000238.1	2193	3773	+	atgatgtctgatctagacgaggtgaggacgtcaatcgatgccggcctggcggcccgtagcgccggaggcgcggagggccagagggccggcggcgcgagcgtagcgagcgctcttggtagtactcagagttattgcttcaccacatcagcgaccagcggaggcggggtttcggcggttgatccgggggagcggcgccggattcgttggggcgcaagggcgatgctgtggcaggcgttttcgttgaaggcggtgcgctgctgtggccgggtgttgcataacgatgcggttggcgatcctgatgacggtcagggcgtggtgattaagcgtcgggaggttgatggacggatggtggcgagtctgcatggtctgatgacttgcggttcggtgtgggcatgcccg…	1	1	1	1	1	1	1	1	1	1	1	1	1	1	1	1	1	1	1	1	1	1	1	1	1	1	1	1	1	1	1	1	1	1	1	1	1	1	1	1
604	CORE	Undecaprenyl-phosphate galactosephosphotransferase (EC 2.7.8.6)	M	MAPK_CN7	NZ_CP033428.1	1473559	1475139	+	atgcctcagtcggtgatgatccgtaacacggtggacgccatgcccgctcggtggtcgccgaagcaccggccggcggccctcaccaccgtggcgcgcgacggaaccggtggccggccggcggttgccggcgcgccgacgtcggccgccggcaccgccgtacggcggtggcaggaccactattcgcagggcctgcgggtcaccgactcggtgatcgtattcgtctcggtgctgttcgcacagtacgtccgattcggggaggtcgcgaacacctccggctactccgacccggtcatgacgctgttctccgtgctgttcgcgctgctctggctgtcggccctggcggtgttccagacccgctcgacgcgaatcatcggttcggggatcgacgaataccgccgg…	1	1	1	1	1	1	1	1	1	1	1	1	1	1	1	1	1	1	1	1	1	1	1	1	1	1	1	1	1	1	1	1	1	1	1	1	1	1	1	1
605	CORE	MCE-family protein MceF	M	NL_95A	NZ_LGSA01000028.1	11010	9430	-	atgctgacgcggttcgtgcggattcagctgaccatcttcgcgctcgcgtcggtggtcgcgatggcgttcatgttcttccagtacatgcaggtgccgacgctgctcgggatcggcaagctcacggtcaccttggagctgccggataccggagggctgtaccgcttcagcaacgtcacctatcgcggcgtccagatcggcaaggtgaccgcggtcggcccgaccgcgaccggcgcgaaagccacgctgcagcttgacacctcgccgaagatcccggccgatgtgcacgcggcggtgcgcagcatgtcagcggtgggcgagcaatacgtggacctggtgccgcgctcggaatccggaccctatctgtgcgacgggtcggtgatcaccgcgcgggacaccagc…	1	1	1	1	1	1	1	1	1	1	1	1	1	1	1	1	1	1	1	1	1	1	1	1	1	1	1	1	1	1	1	1	1	1	1	1	1	1	1	1
606	ACCESSORY	MCE-family protein MceC	M	A3	NZ_MWQD01000017.1	28405	26825	-	atgagaacactcgaaccccccaaccgggtccgcatcggcctgatgggcatcgtggtgacggtgctggtgatcggcgtcggccagagtttcaccagcgtcccgatgctgttcgccaagcccagctactacggccagttcaccgactccggcggcatcaacaccggcgacaaggtgcgcatcgccggcatggacgtcggcaaggtggagggcctcaagatcgacggcgaccacatcgtggtgaagttctccatcggcaccaacacgatcggcaccgagagccggctggcgatcaagaccgacaccatcctcggcaagaagatcctcgacgtcgaggcccgcggcagccagcagttgcgacccgggtcgacgctgccgctgggccagagcaccacgccgtac…	1	1	1	1	1	1	1	1	1	1	0	1	1	1	1	1	1	1	1	1	1	1	1	1	1	1	1	1	1	1	1	1	1	1	1	1	1	1	1	1
607	CORE	hypothetical protein	V	A3	NZ_MWQD01000008.1	138409	139989	+	atgttcgaatcgggcccggatccggctgcgttggtggcggtgatcgagtccacccatcgcgaggagtcgatgctggtggcgcgccggttcgcggccgtggcggcgttgcttcgccaccgggtggccaccaccgaccgcccggagccggagtatgcggagatcgacggcttcgagcagaccgccgccgaggtggccgcggcgatgaacctctccgcggcggcagccagctacctggtgtcctacgccgagacgctcgacaccaggctgccggaggtggcggcgctgctcgccgagggccgaaccgattggcgcacagtacgattgatcatcacccgcacgagtctggtcaccgacacggaattgatcgccaagcttgaccggtcgctcgccgcccgcatc…	1	1	1	1	1	1	1	1	1	1	1	1	1	1	1	1	1	1	1	1	1	1	1	1	1	1	1	1	1	1	1	1	1	1	1	1	1	1	1	1
608	CORE	UDP-glucuronate decarboxylase (EC 4.1.1.35)	M	CLIJ623	NZ_AFHX01000246.1	2389	809	-	ccgacgcgtcggaacgcccacgcgcgcaccagtgccgagcaggcctggaacccgagaatggacggcccgggcaggcccgcgcggtgcccgagtgggctgtgggcgagctgctcggtgaaatcgtcgtcgcggcgcgccggcagtaacacggtgcgcgcggccaacagcgcgacggtgccgaacgtgtcgaagatctgctcggcccgcgcgatcgcgtccggcgcccaccacgagtcgtcgtcgcagaacgccacgtacggtgtgccgcaccgcgccacaccgatgttgcgcgccgctgcgccggcgttgcggctcagcggtatgacggtcacccggccggcggcggcgatgcggctggcggcggcgaccgagtcgtcgcgggatgcgttgtccaccacg…	1	1	1	1	1	1	1	1	1	1	1	1	1	1	1	1	1	1	1	1	1	1	1	1	1	1	1	1	1	1	1	1	1	1	1	1	1	1	1	1
609	CORE	Methylmalonyl-CoA mutase (EC 5.4.99.2)	I	S397	NZ_AFIF01000038.1	8193	6616	-	atggataatacggcccacactccgtctggcattccgctgcagcccgtctacgggccggcggaccgaagcgctgagcccccgcaaccgggcgagttccccttcaccaggggtaacttcgcctccggctatcgcggcaagctctggaccttccgccaatattcgggattcggcaccgccgaggagtccaaccgccgctaccgctacctgctcgagcagggcgggaccgggctgtcggtggcgctggacctgccgacccagtgcggctacgactccgacgatcccgagttcggcgaggaggtcggccgggtcggcgtcgcggtggacaccctggccgacttcgagatcttgttcgacggcattccgctggacaagctcagcaccagcatgacgatcaacgga…	1	1	1	1	1	1	1	1	1	1	1	1	1	1	1	1	1	1	1	1	1	1	1	1	1	1	1	1	1	1	1	1	1	1	1	1	1	1	1	1
610	CORE	Propionyl-CoA carboxylase beta chain (EC 6.4.1.3)	I	JIII_386	NZ_NKRI01000005.1	122242	123816	+	gtgacggagatggcgccggcccccatccagcacaccaccgccgagaagctggccgagctgtacctccggctggagttggccaaggagcccggaggcgagaaggccgccgccaagcgggacaagaagggcatccccagcgcccgggcccgcatccacgcgctcgtcgatccgggcaccttcctggagaccggggcgctggccaagacacccaacgaccccaacgccctctacggcgacggctgcgtcaccggccacgccatgatcgacggccggccggtcggggtgttctcccacgaccagacggtgttccagggcacggtcggcgagatgttcggccgcaaggtggcccggctgatggagtggtgcgccatggtcggctgcccgatcatcggcatccaa…	1	1	1	1	1	1	1	1	1	1	1	1	1	1	1	1	1	1	1	1	1	1	1	1	1	1	1	1	1	1	1	1	1	1	1	1	1	1	1	1
611	CORE	Beta-carotene ketolase	Q	JIII_386	NZ_NKRI01000005.1	95955	97529	+	atgaatgactacgacgcgatcgtcatcggcgcgggccacaacgggctgaccgccgcggtgctgctgcagaaggccgggctgcgcaccctgtgcctggacgccaagctctacgccggcgggatggcctccaccgtcgagcttttcgacggctaccggttcgagatcgccgggtcggtgcagttcccgacctcgcaggcggtggtcgacgagctgggcctggacaccatcccgacgatcgatttggacgtgatgtcggtggcggtgcgcggtgtcggggacgatccgctggtccaatacagcgacccggtcaagctgttcacccacctcaacgaggtgcacggggccgacgccgtcaacgggatggccggcctgatggcgtgggcccaggccccgacccgc…	1	1	1	1	1	1	1	1	1	1	1	1	1	1	1	1	1	1	1	1	1	1	1	1	1	1	1	1	1	1	1	1	1	1	1	1	1	1	1	1
612	CORE	Long-chain-fatty-acid--CoA ligase (EC 6.2.1.3)	IQ	E93	NZ_CP010114.1	1500699	1499125	-	atgcccggtgatttcgcgacggtcggcgcgacgttgcggcaccaggcgcggcggcgcggcgaccacccgctgctgatctgcgacgccgaacggatcagctacgccgaggccgacgtccgatcggccgaactcgcccgggggctgatcgcccttggcgccggcaagggaacgcatgtcgggctgctccacccgaacggtgcgcggttcgtcgtcgcgatgctggcggcggcccggatcggcgccgtggtggtgccgttctcgacgttcgtcaccgcgcgcgagctgcgcgagcagcttctcgacagcgacgtcgagatcctgttgagcgcccgctcctttcgctcgcacgactatgcgcggcgcttgtccgaggcggtgtcggagaccgacttcgatccc…	1	1	1	1	1	1	1	1	1	1	1	1	1	1	1	1	1	1	1	1	1	1	1	1	1	1	1	1	1	1	1	1	1	1	1	1	1	1	1	1
613	CORE	Response regulator	KT	JII_1961	NZ_CP022105.1	3722280	3720709	-	atgatgctcatggcgcaggccgtactcccgacgcgggcggagctgctggcggcgctgtcggtggcgatcgacctcggcctcggccagcccgccgagcacatgctgcgggcggcgctcatcgcgacccgactctgcgaccggctcgggctcagccggcagcagcgcgactgcgtgtactacaccaccctggtcatgtggatcggctgccacgcggattcgcacgagtacgcgcggtggttcggcgacgacatcgccgtgcgccacgactcgtatctggtggactggtccggcattccgtacctgcggttcctggccagcaacgtcggccgcggccagccgttggcgcaccggctgagcgtgatggccacgctgttcgccaacgcgcgcggtcacatctcc…	1	1	1	1	1	1	1	1	1	1	1	1	1	1	1	1	1	1	1	1	1	1	1	1	1	1	1	1	1	1	1	1	1	1	1	1	1	1	1	1
614	CORE	MCE-family protein MceA	M	NL_95B	NZ_LGSB01000036.1	43860	42289	-	atggcgaattcgttagacttcgacggccgcggccccaccgaccaccagctgctggccctgggggcgacggtgctgctgatcgccgggctgatcaccggcggcctgctgctgaagtccaccgggcggctcaacgactacgtccgcgtggtcgccgagctgaccaatgtgggtgacgggctgccggcccggtccgacgtcaagtatcacgggctgctcgtcggcgcggtcgacaacgtcattcccgcggcctacggcaagcccaactacgtgcacatcaacctcaaacccgaatacgcccaggacattccgagcgcggtgacggcgcgcgtggtgcccagcaacgtgttcgcggtgtcgtcggtgcaactcgtcgacggcgcgccgggccccagcatccgc…	1	1	1	1	1	1	1	1	1	1	1	1	1	1	1	1	1	1	1	1	1	1	1	1	1	1	1	1	1	1	1	1	1	1	1	1	1	1	1	1
615	CORE	Spermidine synthase N-terminal extension / Spermidine synthase (EC 2.5.1.16)	R	FDAARGOS_305	NZ_CP022095.2	4478654	4480225	+	atgagcaccgtcgaggtcagcgcgcccgaggccgcgccgccatcgccggggcggtggcgggcgctgctgctggccgccgtcgcggcgtgcgcggcctgcggcatcatctacgaactcgcgctgctgacgctgtcggccagcctggacggcggcggcatcgtcgccacctcgctgatcgtggccggctacatcgccgcgctgggggtgggcgcgctgctggccaaaccgctgctggcgcgcgccgcgctcggcttcatcacggtcgaggcgctgctgggcgtggtgggcgggctgtcggcggccgcgctgtacgtggtgttcgcgttcctggacggctcggtcgggtcgacctgggtgctggcggtcagcacggcgctgatcggtggcctggtcggcgcc…	1	1	1	1	1	1	1	1	1	1	1	1	1	1	1	1	1	1	1	1	1	1	1	1	1	1	1	1	1	1	1	1	1	1	1	1	1	1	1	1
616	UNIQUE	Polyketide synthase modules and related proteins @ Long-chain fatty-acid-AMP ligase, Mycobacterial subgroup FadD32	IQ	2015WD_2	NZ_KV880632.1	11662	13233	+	atggcgtaccacaacccgttcatcgcgaatggaaagatcaagttccccgagaacacgaacttggtcaagcacgttgagaaatgggcgagggttcgtggcgacaagctcgcctaccgattcctggacttctccaccgagcgcgacggcgtcgcctgcgacatctcctggtcggagttcagcgcccgcaaccgcgcggtgggcgcccggctgcagcaggtcaccgagcccggcgaccgcatcgcggtgctgtgcccgcagaacctggactacctgatcgcgctgttcggcgccctgtacgccggccggatcgcggtgccgctgttcgaccccagcgagcccggtcacgtcggccggctgcacgccgttctcgacgactgcaccccgtcgaccatcctgacc…	0	0	0	1	0	0	0	0	0	0	0	0	0	0	0	0	0	0	0	0	0	0	0	0	0	0	0	0	0	0	0	0	0	0	0	0	0	0	0	0
617	CORE	Exported protease	HR	2015WD_2	NZ_LKUT01000175.1	14022	12454	-	atgacagccatgtcgcgcctgagatcgttgagctcggcgctgctctcattcggcctcgtcctcggtggaacgtcgggcgtcgggttgccggtggccggcgccaccccggagcccggcgccggccagaccccggcgccgaatccgccggcggccgcggcgccgcagggctgggggagctgcagccaattcgttacggacacaagcgatatcccgaccgcgcagtgcaccacggtgtcggtcccgatcgactacaacaaccccggcgccgggcaggccaagctcgccgtgatccgggtaccggcgaccggtcagcggctgggctcgctgctggtcaaccccggcggcccgggcggctcggccgtcgacatggtggccgcgatggcctccgacatggacaac…	1	1	1	1	1	1	1	1	1	1	1	1	1	1	1	1	1	1	1	1	1	1	1	1	1	1	1	1	1	1	1	1	1	1	1	1	1	1	1	1
618	CORE	Two component system sensor histidine kinase MprB	T	TANUVAS	NZ_CP015495.1	949104	950672	+	atgatccggttgtaccggccccagcgccccccgttgcgcgcgcccctgcgcgccaccccctcgctgtcgctgcgatggcgggtgatgctgctggccatgtcgatggtggccatggtcgtggtgctgatggcgttcgccgtctatgccgtgatttcggccgctctctacagcgacatcgacaaccaactgcagagccgggcgcaactgctgatcgccagcggctcgttggccgccgaccccggcaaggcgatcgagggcaccgcctattcggacgtcaacgcgatgctggtgaaccccggccacgccatctacaccgcccagcagccgggtcagacgctgccggtggggtcgccggaaaaggcggtcatccacggcgaactgttcatgtcgcggcgcacc…	1	1	1	1	1	1	1	1	1	1	1	1	1	1	1	1	1	1	1	1	1	1	1	1	1	1	1	1	1	1	1	1	1	1	1	1	1	1	1	1
619	CORE	Pyruvate,phosphate dikinase (EC 2.7.9.1)	G	MAPK_JB16	NZ_CP033911.1	3561032	3562597	+	gtggtgttgctggacggcacatcgagccacccccgcgagctgcttggcaacaagggccacggcatcgaggtgatgcgccgccaccacctgccggtgccgcccgcgttctgcctcaccaccgcggtgggcctgcggtatctggccgaccccgcggcgacgatggacgccgtctgggacgacgtgctggaccggatcggctggctgcaggcgcaaacctcgcgcacgttcgggcggggcccgcacccgctgctggtcagcgtgcgctcgggggccacccagtcgatgcccgggatgatggacaccctgttgaacctcggcatcaacgactccgtggagcaggcgctggccgccgagcacgggccggcgttcgcccgcgacacccaccggcggttccgcgag…	1	1	1	1	1	1	1	1	1	1	1	1	1	1	1	1	1	1	1	1	1	1	1	1	1	1	1	1	1	1	1	1	1	1	1	1	1	1	1	1
620	CORE	Long-chain-fatty-acid--CoA ligase (EC 6.2.1.3)	IQ	JTC1281	NZ_AGAK01000317.1	8310	9875	+	atgcgggcaccggccgacttcggcgtggaccgtttcaccgtgcccgccgtgctggatcggcgcgccgcgcagcatccggaccgagtgatgatgtcgatcgccggtgtcgatgtgaccttcgcgcagatgcggcagcgatcctgcgcggcggcgaacatgttgagcgacttgggtgttgggcgcggcgaccgggtggcgctgttctccggcacctgccccgagtgggtctacttctggctgggcgcggcgcggatcggggcggtcagcgcggcgatcaacgccgcgcacaagggcgatttcctgctgcacgccctgcggctgtgccggcccgcggtgatcttcaccgaccccgaacatcggtcgcgtgccgaacgggcggccgccgcgctggagggcccc…	1	1	1	1	1	1	1	1	1	1	1	1	1	1	1	1	1	1	1	1	1	1	1	1	1	1	1	1	1	1	1	1	1	1	1	1	1	1	1	1
621	CORE	Long-chain-fatty-acid--CoA ligase (EC 6.2.1.3)	IQ	DT3	NZ_AGAN01000312.1	734	2299	+	gtgagcgctgaacgggtggcgcccaccgccgcccgggcgctggtgcgctccggtctgctcaacccgccctcgccgcgggcggttctgcggctgcttcgcgaggcgagccgcggcggcaccaacccctacacgctgttggcggtcaccgcggcccgctggccgggccgcaccgcgatcatcgacgacgacggcgcgctgtcctaccgcgagctgcagcgcgccaccgaatcgctggcgcggcggttgatccgcgacggcgtcgcgcccggccgggcggtcggggtcatgtgccgcaacggacgcggttttgtcacagcggttttcgcggttgccctgctcggcgccgacgtcgtcccgatcagcaccgagttccgcagtgacgcgctggcggtcgcgctg…	1	1	1	1	1	1	1	1	1	1	1	1	1	1	1	1	1	1	1	1	1	1	1	1	1	1	1	1	1	1	1	1	1	1	1	1	1	1	1	1
622	CORE	Uncharacterized protein YjgR	L	MAPK_CN7	NZ_CP033428.1	4703997	4705562	+	atgagcaccgattcagcggcaacaccggcgacgcggatcgcggacggctacgccgtcgcgggccaggcattggaattgggcacggtcgtcatcgacggtgcggccgacccgtcggcgcagatccgcatcccgctggcgacggtgaaccggcacggcctggtggccggcgcgacgggcaccggcaagaccaagacgctgcaactgatcgccgagcagctcagcgccgcgggcgtgccggtgttgatggccgacgtcaagggtgacctgtccgggctgtccaaggaaggggagcgcagcgaccgaaccgatgcacgcgccaaggacaccggcgatgattggcaaccctcggggttcccggtggagttcctgtcgttaggtgccaacgggattggcgtgccg…	1	1	1	1	1	1	1	1	1	1	1	1	1	1	1	1	1	1	1	1	1	1	1	1	1	1	1	1	1	1	1	1	1	1	1	1	1	1	1	1
623	CORE	Long-chain fatty-acid-AMP ligase, Mycobacterial subgroup FadD33	IQ	JTC1285	NZ_AGAL01000245.1	10047	8482	-	atgagtgagctggccgcagcgctgacggccgcgatgcgcaccggcggcagcgatctggtggtcttcgaccgcgagtcggcggcctggcgccgccatcggtggccggaggtgcacggactggccgagggcatcgccgcgtggctgctcgaccgggaccgacccgccgccctgggactggtcggcgagccgaccctcgagttcgtcgccgccatcgtgggcgcctggctggccggcgccggcgtctcgatcctgcccgggccggtccgcggggccgagggtcggcgttgggccgacaccacgctgacccgcttcgccgggatcggcgtgcgcaccgtcctgagccacggctcccacctggacgcattgcaagccctggacccgtcccgcccggacgagatg…	1	1	1	1	1	1	1	1	1	1	1	1	1	1	1	1	1	1	1	1	1	1	1	1	1	1	1	1	1	1	1	1	1	1	1	1	1	1	1	1
624	CORE	hypothetical protein	T	JIII_386	NZ_NKRI01000003.1	685387	686952	+	atgaagtcgctggtcggcacatcgttcggccaatacgagataaggcggctgatcggtaaaggtggcatgggcgaggtgtacgaggcgtacgacaccaaaaagggcagagccgtcgcgctgaagttactcaccgacaactatgccgacgatgaaaagtttcgtgagcgatttctgcgcgagtcgcgggcagccgcaattttgcaggagcctcacgtcatcccgatccatgattggggtgagattaacggtgtcctgtacatcgacatgcgactggtccagggtcaaacactgcacgaaatgctcaagacgggttcacttgagccgcggcgggccaccgacataattcggcaggtcgcatcggcgttggacgctgcccatgccgcaggcctcattcaccgt…	1	1	1	1	1	1	1	1	1	1	1	1	1	1	1	1	1	1	1	1	1	1	1	1	1	1	1	1	1	1	1	1	1	1	1	1	1	1	1	1
625	CORE	Duplicated ATPase component BL0693 of energizing module of predicted ECF transporter	R	Telford	NZ_CP033688.1	4540362	4541927	+	gtgattcgcatcgacggcgtacgttggcaatacgccggagccgacgctgccgttttggacggagtggacttgcacatacgccgtggcgagaccgttctgctctgcggggccagcggatcgggcaagagcagcgtcctgcggctgatgaatggccttatcccacatttccaccagggcagcctcgacggtagcgtacacattgacggtacatcggtcgccgaattgtctctggaaagggttggtcggctgacaggtaccgtattgcaacacccgcgccgacaattcttcaccgcggctgtcgacaccgaattggctttcactctggaaaatttcgggacaccgcctgagcagatccgaaaccgtgtcggctccgtgatcaccgaatacgggctcgcagaa…	1	1	1	1	1	1	1	1	1	1	1	1	1	1	1	1	1	1	1	1	1	1	1	1	1	1	1	1	1	1	1	1	1	1	1	1	1	1	1	1
626	CORE	Na(+)-dependent bicarbonate transporter BicA	P	JIII_386	NZ_NKRI01000005.1	24780	26345	+	atgcaacgagccggatcaccagagcggcaaggtgtgtcgacgtcgcgaagcgaacggctccgtgaggtgctccgctacgatctgcccgcctcgttggtggttttcctggtggcacttccgctgtcgctggggatcgcgatcgcttcggacgccccggttctcgccggcctgatcgctgcgatcgtcgggggcatcgtcggcggatggctcgggggatcgccgctacaggtcagcggacccgccgccgggctcaccgtcgtggtggccgacgtggtagccgaattcggctggggtgtaacctgtttcatcaccgtcgtcgcgggagtcctgcaggtcttgttgggattcagcaggatcgcccgcgccgccctggccatctcgcccgtcgtggtgcacgcc…	1	1	1	1	1	1	1	1	1	1	1	1	1	1	1	1	1	1	1	1	1	1	1	1	1	1	1	1	1	1	1	1	1	1	1	1	1	1	1	1
627	CORE	Cell envelope-associated transcriptional attenuator LytR-CpsA-Psr, subfamily A1	M	NL_89C	NZ_LGRY01000049.1	9805	11367	+	atggcccgctcgggcggtgcccatcgccgtcatcgagccgtccgtcagccctcccgtttccgtaaggggctgacgcgcaccctgggtgcgctggtctccgtggcggcgatcgggctgaccggcgccggatactacgtcgcgcacggcgcgctgggcggcatcacggtgtccaacgcgctgcaacccgacgatccccgctccagcggcgacaacatgaacatcctgctgatcgggctggactcgcggaaggaccaggacggcaacgacctaccgtattcgatcctgaagcacctgcacgcgggcgattccgacgacggcggctacaacaccaacacgctgatcctggtgcacgtcagcgccgacaacaaggtcgtcgcgttctccatcccccgcgacgac…	1	1	1	1	1	1	1	1	1	1	1	1	1	1	1	1	1	1	1	1	1	1	1	1	1	1	1	1	1	1	1	1	1	1	1	1	1	1	1	1
628	CORE	UDP-N-acetylmuramoy-dipeptide--L-lysine ligase (EC 6.3.2.7)	M	K10	NC_002944.2	2102575	2101013	-	gtggtgtcggtgcccacggggttgcgccccagcgccgtcccgggcgtgcggctgcccgcgctggccgaccaggtcggcgcggtgatggccggcccggaccggcgcgccgccgtccccgacgtcaccgtcaccggcgtgaccctgcgcgcccaggacgtgctgcccggcgacctgttcgccgcgctgcccggtgcgacgacgcacggcgcccggcacgccgccgaggcgatcgagcgcggcgcggtcgcggtgctcaccgatgccgcgggtgtcgcgcagctgaccggcggccggaccacgccgacgctgctgcaccccaggccccgcagcgtgctcggccagctggccgccgccgtgtacgcgcacccgtccgagcggctgaccgtcatcggcatcacc…	1	1	1	1	1	1	1	1	1	1	1	1	1	1	1	1	1	1	1	1	1	1	1	1	1	1	1	1	1	1	1	1	1	1	1	1	1	1	1	1
629	ACCESSORY	Thiamine pyrophosphate-requiring enzymes	HE	E93	NZ_CP010114.1	3596477	3594915	-	gtgaacggtgctcaggcgctgatccggaccctggtcgacggcggcgtcgacgtgtgtttcgccaacccgggcacgtcggaaatgcacttcgtcgcggcgctggacagcgttccgcggatgcgcggcgtgctggcgctgttcgagggcgtggccaccggcgcggccgacgggtacgcccgcatcgccgatcggccggccgcggtgctgctgcatctgggccccgggttgggcaacgggctggccaacctgcacaacgcccgccgcgcgcgggtgccgatggtggtggtcgtcggtgaccacgccacctaccacaaaaagtacgacgccccactggaatccgacatcgacgccctcgccggcagcgtgtcgggatgggtgcgccggaccagcgacgcctcc…	0	0	0	0	0	0	0	1	0	0	0	1	0	0	0	0	1	0	1	1	1	1	1	1	0	0	0	0	0	0	0	0	0	0	0	0	1	0	0	0
630	ACCESSORY	DNA polymerase III epsilon subunit-related protein MSMEG4261	L	E93	NZ_CP010114.1	2058803	2057241	-	gtgtcggtcgtgctgcctaccgtcaccaccgtggcctccgacggtgcgactcagctgagcttcgccgacgtgggaccggcgttcggccccgacgaggtcgcgctgcgcgacaccaccttcgtggtggtcgacctggaaaccaccggcggacgcagcaccagcaccgaggaaaccgcgcccgacgccatcaccgagatcggggcggtcaaggtgcgcggcggcgtggtgctcggcgagttcgccaccctggtcgacccgcagcgcagcatcccgccccagatcatgcgactgaccggcatcaccacggcgatggtgtcggacgcgccggccatcgacgcggtgctgccgatgttcctcgagttcgccggcttggaccgcggggcggtgctggtcgcccac…	0	0	0	0	0	0	0	0	0	0	0	1	0	0	0	1	1	0	0	0	0	0	1	0	0	0	0	0	0	0	0	0	0	0	0	0	0	0	0	0
631	CORE	ATP-dependent DNA ligase (EC 6.5.1.1)	L	MAPK_JJ1	NZ_CP033909.1	3412563	3414122	+	ttgtcaccgagccatgccaagctggcgaccgtactgcttttcgacgtggcgacggcgtcggccgacgtcgggggcacgccgtcgcggctgaccaaagtcgcccgcatcgccgacctgctgcgccgggccgcacccaacgccgccctggtcgcgatcgtcgtgtcgtggctgtccggtgagttgcggcagcgccagatcggggtcggctgggcggcgttgcgctcgcgcccgcccgcggccgcacatcccacgctgaccgtcgtcgcggtggacgccgccttcgccgagatcggcgccgtggcgggcaagggcgcccaggcgcgccgcgcggccctgctgaacgcgttgttcgccgcggccaccgagaccgagcagacgtttctgctgcggctgctgggc…	1	1	1	1	1	1	1	1	1	1	1	1	1	1	1	1	1	1	1	1	1	1	1	1	1	1	1	1	1	1	1	1	1	1	1	1	1	1	1	1
632	CORE	Methionyl-tRNA synthetase (EC 6.1.1.10)	J	MAP4	NC_021200.1	3198338	3199897	+	atgaggcccttctacgtcaccaccgcgatcacgtaccccaacggcgacccgcacgtcgggcatgcctacgagtacatcgccaccgatgccatcgcccggttcaagcggctcgacggcttcgacgtgcgattcctgaccggcaccgacgagcacggcctcaagatggtcgagaccgcggcggccgagggcatcggcacggccgagctggcccggcgcaattccgatgtgttccagcggctgcaggagcggttgaacatctccttcgaccgcttcatccgcaccaccgaccccgatcatcacgaagcgtccaaggcgatctggcggcggatgcaggcggccggcgacatctacctggacagctattccggttggtattcggtgcgcgacgagcggttcttc…	1	1	1	1	1	1	1	1	1	1	1	1	1	1	1	1	1	1	1	1	1	1	1	1	1	1	1	1	1	1	1	1	1	1	1	1	1	1	1	1
633	CORE	Hypothetical secreted protease	HR	TANUVAS	NZ_CP015495.1	3121867	3123426	+	atgagtcggccccacccgtgcgccacgatcctggtggcggtgaccgcgttgctcgccggctgcgtcccgggcctggccgccgacccgcgcttcgccaccaattccggcgcgcggccccagggcgcggccacctccaagccggcgccgggcggcccgccgccgctcgccgccccgaaaaacgacctggcctggcacgactgcacgtcccgggtgttcgccgacgcggccgtcccgcccgcccccggcatccagctggattgcgcgaactacgacgccgacctggacccggtcaacggcgggggcggtgccctgagcatcggcgtggtgcgcgcccggtcgaatcagacaccccgcgacgcgggcccgctggtgttcaccaccggctcggacctgccgtcg…	1	1	1	1	1	1	1	1	1	1	1	1	1	1	1	1	1	1	1	1	1	1	1	1	1	1	1	1	1	1	1	1	1	1	1	1	1	1	1	1
634	CORE	UDP-N-acetylmuramoyl-tripeptide--D-alanyl-D-alanine ligase (EC 6.3.2.10)	M	MAPK_JB16	NZ_CP033911.1	2660522	2658963	-	atgatcgagctgaccgtcgcccagatcgccgacatcgtcggcggcaccctggccgacatcaccgcaccggacgccgcgcgccggcgcgtcaccggcaccgtcgaattcgactcgcgcgccgtcgggcccggcgggttgttcctggcgctgcccggggcgcgcaccgacgggcatgaccacgcggaggccgcggtggccgccggtgcggtcgccgtgctggccgcccggcccgtcggcgtccccgccatcgtcgcgccgccggtggacgccgcggacgcgctggccggggtgctcgagcacgacgccgacgggtccggtgccgcggtgctggcggcgctggccaagctggcgcgggcggtggccgccgagctggtcgccggcgggctgaccatcgtcggg…	1	1	1	1	1	1	1	1	1	1	1	1	1	1	1	1	1	1	1	1	1	1	1	1	1	1	1	1	1	1	1	1	1	1	1	1	1	1	1	1
635	CORE	Two-component system sensor kinase TcrY	T	CLIJ361	NZ_AFNS01001052.1	3779	5338	+	atgtcctcaagcccgctcgctaggagcgatcgcaagcgcggcgaagccgggcgcagcgggtcgcgaccattggctgacacgcgccgggtctggtcgctgcggctgcggctgctggtcggacagatcgtcgtgctggcgctggtgtgtctgggcatcaccgcggtcaccgaactggcgctgaaccatcacctggtcaagcagctcgacggccaactcgccggaacctcgttccgttcggcgctgatgtaccccgagcccaaccatccgcgccacgagcactcgccgtatccgaggccgggccccggcccgcggttcctggacgccccggggcagccggcgggcatggtcgccgcggtggtcagccacggcaagaccgtcgacgccggctacctcaccagc…	1	1	1	1	1	1	1	1	1	1	1	1	1	1	1	1	1	1	1	1	1	1	1	1	1	1	1	1	1	1	1	1	1	1	1	1	1	1	1	1
636	CORE	Long-chain-fatty-acid--CoA ligase (EC 6.2.1.3)	IQ	NL_95A	NZ_LGSA01000008.1	115047	116603	+	atgcctgaggcgagcgcacccaccatcgatcacctggtcaggtcacgcgccgccgagttcggcggcaagccgatggtgatcgacccgggttcccgcatcagctatgaccaactcgacaccgccacaagggaactcgccgcggtgttcgtgcaggccggcgtcggcaagggcacccgggtgggattgatcatgcccaacaacacccgttgggtgctgatcgccatcgccctgacccgcatcggcgccgtcctggtaccgctgagcacgctgctgcgagccggtgaactcgtcgcgcagttgcgggtcgccgccgtgcagttcttggtgagcgtggacgaattccgcggtcaccgctacctcgacgacgtcgcggcggcgcgttccgaactgccagcgctg…	1	1	1	1	1	1	1	1	1	1	1	1	1	1	1	1	1	1	1	1	1	1	1	1	1	1	1	1	1	1	1	1	1	1	1	1	1	1	1	1
637	CORE	Exported protease	HR	Env210	NZ_AGAO01000231.1	16205	14649	-	atgggcctgtctcgtcgcggtaagagcgcgcgcacgctgctgatctggatgtcgatcgccgcggtcgcgttgctgttggcgggctgcgtccgggtggtggtgggacgcgccgtcatgtccgggcccaagctgggccaggccgtggagtggacgccgtgccgggccgccaacccgaaggtcaaactgcccgccggcgcgctgtgcggcaagctggccgtcccggtcgactacgaccacctcgacggcgacgtggcgacgctggcgatgatccgtttccctgccaccggggacaagatcggttcgctggtgatcaaccccggcgggccgggggagtcgggcatcgaggcggcgctgggcgtcgtgcagtcgttgcccaagcgggtccgcgaacgcttcgac…	1	1	1	1	1	1	1	1	1	1	1	1	1	1	1	1	1	1	1	1	1	1	1	1	1	1	1	1	1	1	1	1	1	1	1	1	1	1	1	1
638	CORE	Multidrug efflux pump P55	PREG	FDAARGOS_305	NZ_CP022095.2	4363164	4364720	+	gtgaccgctcaaaccgggcgtcgcgtcgcgatcagcgcgggcagtctggcggtgctgctgggcgccctggacgcctacgtggtcgtgacgatcatgcgcgacatcatgaccgacgtccacatcccgatcaatcagctgcagcgcatcacctggatcatcacgatgtacctgctgggctacatcgccgccatgccgctgctgggccgggcgtccgaccggttcggccgcaagctggtgctgcaggtcagcctggcgctgttcatggtcggctcggtggtcaccgcgctggccgggcactggggcgacttccacctgctgatcggcggccgcaccatccagggtgtggccagcggcgcgctgctgccggtcacgctcgcgctgggcgccgacctgtgggcg…	1	1	1	1	1	1	1	1	1	1	1	1	1	1	1	1	1	1	1	1	1	1	1	1	1	1	1	1	1	1	1	1	1	1	1	1	1	1	1	1
639	CORE	Long-chain fatty-acid-AMP ligase, Mycobacterial subgroup FadD33	IQ	K10	NC_002944.2	27908	29464	+	atgaacgccctcgccgccgcgatgcgcgacgcgatgacacgatcaccgcacgacctggtggtcctggacaaagactccgacacatggcggtcctgcccctggcccgaggtacacggcatggccgaaagcatcgccgcgcgtctgcttcagcgggaccggctgggagccgtgggcctggtcggtgagccgaccgtcgaactgatcgccgccattcagggtgcgtggttggccggcgtcgcggtgtcccttctcccccggccgcggcggggcgccgacccgtcggaatgggcgcacagcaccctgcagcgcttcggcgggatcggcgtcgacacggtgctgagtcatggcggtgtgctgcgcaccttggccgccgccgactccgccgtttccgtttgcgac…	1	1	1	1	1	1	1	1	1	1	1	1	1	1	1	1	1	1	1	1	1	1	1	1	1	1	1	1	1	1	1	1	1	1	1	1	1	1	1	1
640	ACCESSORY	hypothetical protein	G	2015WD_1	NZ_KV880586.1	3765	2209	-	gtggctacccagaaaccgcagaccatctcctacccggctcccgaggcccggccgcgtcgtcaccacaccgacccgctcgaccctcatgtgatcgtcctgttcggcgccaccggggatttggcgaaacgcaagctgatccccggtttggcgtatctggaccagtccgagctggcacccgacatccagatcgtcgccacgtcgctggaggacctgagcaacgacgaattccgcgagctggccaagaacgcgatcgactcgttcggcacgcacaagctgacgcccgaccagtggcgcaacttcgccgacatcatcacctacatcccgcagagcgccggctccgacgcgctggccgccgcggtggccgaggccgaggccaagctggggccgaacgtgcggcgg…	0	1	1	1	1	1	0	1	1	1	1	1	1	1	0	1	1	1	1	1	1	1	1	1	1	1	1	1	1	1	1	1	1	1	1	1	1	1	1	1
641	CORE	Signal recognition particle protein Ffh	U	Pt164	NZ_AFPI01000168.1	9672	11225	+	gtgtttgaatcgctgtccgaccgattgaccggtgcccttgcgggactgcgcggcaagggtcgactgaccgacgccgacatcgaggccaccacccgcgaaatccggctggcgctgctggaagccgacgtgtcgctgcccgtcgtgcgcgcgttcgtcacccggatcaaggagcgcgccaagggcgccgaggtgtccggcgcgctgaacccggcgcagcaggtcgtcaagatcgtcaacgaagagctcatcggcatcctgggcggcgagacccgccagctcgcgttcgccaagactccaccgaccgtgatcatgctcgccggtctgcagggttccggtaagacgtcgctggccggcaagctggccgcctggctgcgcgggcagggccacaccccgctgctg…	1	1	1	1	1	1	1	1	1	1	1	1	1	1	1	1	1	1	1	1	1	1	1	1	1	1	1	1	1	1	1	1	1	1	1	1	1	1	1	1
642	CORE	tRNA-i(6)A37 methylthiotransferase (EC 2.8.4.3)	J	E1	NZ_CP010113.1	1025187	1026740	+	atgacgtgcggtttctcccgtgcggaccgctcgccgtaccatggccccgtgacttcgacggtggcccgggatgtttcgggggtgcgcacctatcaggtgcgcacctacggctgccagatgaacgtgcacgactccgagcggctggcgggtctgctggaggcggccggctaccggcgggccgccgagggggctgaggtcgccgacgtggtggtgttcaacacctgcgcggtccgggagaacgccgacaacaagctgtacggcaacctcagccacctggcgccgcgcaagcggggcaacccggagatgcagatcgcggtcggtggctgcctggcccagaaggaccgcgaggccgtgctgcgccgggcgccctgggtcgacgtcgtgttcggcacccacaac…	1	1	1	1	1	1	1	1	1	1	1	1	1	1	1	1	1	1	1	1	1	1	1	1	1	1	1	1	1	1	1	1	1	1	1	1	1	1	1	1
643	CORE	Beta-carotene ketolase	Q	Telford	NZ_CP033688.1	3001811	3003361	+	gtggtcatcggtggcggccacaacggcctggtcgcggccgcgtacctggcccgggcgggccttcgggtgcggctgctggaacggctggggcaggtcggcggcgcggccgtgtcggcgcacgccttcgacggtgtcggggtgcgggtgtcgcgctactcctatctggtcagtctgctgccgccacgcatcatcgacgacctgggcgcgcgggtgcggctggcccggcggcggttttcctcgtacacgcccgaccccgcgaccgggggcgcccgcgggttgctgatcggcgcgcccggcaacccgttcgccgcggtcggcgctgacggggacgcacccgggttcgccgggttctaccaacgctgccggctggtgaccgaacggctgtggccgacgctgctc…	1	1	1	1	1	1	1	1	1	1	1	1	1	1	1	1	1	1	1	1	1	1	1	1	1	1	1	1	1	1	1	1	1	1	1	1	1	1	1	1
644	CORE	MCE-family protein MceF	M	S397	NZ_AFIF01000068.1	71595	70045	-	ttgctgactcccttcgtccgacgccaactggtcgccttcgggatcctgaccgtcatctcgctgctcgtgctcggcatctactacctgcagatcccgagcctggtggggatcggccggtacacgctcaaggccgagctgccggcgtcgggcggcctgtacccgacggccaacgtcacctatcgcggcatcaccatcggcaaggtcaccgacgtcgagcccaccgagcacggcgccgaggcgaccatgagcatcgacagccactacaagatcccgatcgacgcggtggccaacgtgcactcggtgtcggcggtcggtgagcagtacctggacctggtgtcgagcggaaaccccggcaagtacctgtcgtccgggcagaccatcaccaagggcacggtgccg…	1	1	1	1	1	1	1	1	1	1	1	1	1	1	1	1	1	1	1	1	1	1	1	1	1	1	1	1	1	1	1	1	1	1	1	1	1	1	1	1
645	CORE	Cell envelope-associated transcriptional attenuator LytR-CpsA-Psr, subfamily A1	M	JIII_386	NZ_NKRI01000001.1	188460	190010	+	atgggcagcgctggaaccggtcacccgcgccgctgggtgctgttgaaggggcggctcgtcgccagcgccgcgtcggcgttcgtcatggccgtcaccggtgtcggctggaccggctatcacaccgcgctgggccggatcatcatctcgcatgccctgcccaacggggcgatgtcgctcggcgacaaccagaacatcctgctgatgggcctggacagccggttggaccagaacggccggccgctgccgccggaaatctacgacgcgctgcacgccggcgacgaaagctccggcggctacaacgccaatgtccttatcatcgttcatctttcggatggtgacgggcccgtcaccgcggtgtcgatcccgcgcgacgactacgccgagttgccgggctgcccg…	1	1	1	1	1	1	1	1	1	1	1	1	1	1	1	1	1	1	1	1	1	1	1	1	1	1	1	1	1	1	1	1	1	1	1	1	1	1	1	1
646	CORE	Glucose-6-phosphate 1-dehydrogenase (EC 1.1.1.49)	G	Telford	NZ_CP033688.1	1488107	1486557	-	atgagcccggctcgcaccgcgcagcaatggcataacccgttacgcgacaagcgcgacaagcggctcccgcgcatcgccgggccgtgcggaatggtgatcttcggcgtcaccggcgatctggcccgcaagaaggtcatgcccgccatctacgacctggccaaccgcgggctgctgccgcccagcttctcgctggtcggcttcgcccgaagggattggagcacccaggatttcggcaaggtggtatatgaggccgtcaaggagcactgccgcaccccgttccggcaggagaacgagaactgggatcggctggccgagggattccgtttcgtgccaggcgctttcgacgacgacgaggcgttcggccggctcgccgagacgctggacaaactcgacgccgag…	1	1	1	1	1	1	1	1	1	1	1	1	1	1	1	1	1	1	1	1	1	1	1	1	1	1	1	1	1	1	1	1	1	1	1	1	1	1	1	1
647	ACCESSORY	Ribonuclease E (EC 3.1.26.12)	J	C4A4	NZ_MWPB01000030.1	84425	82875	-	gtgctgaccgaggccgaattcctggcgcgtcgcgaggccgtcgaacgggtcatggtggtgcgcgaccggatccgcaccgagccgccgcatcagggctcgcggtacacccagatcgcggtgctcgaggacggcatcgtggtcgagcacttcgtcacctcggccgcttcggcgtccctggtgggcaacatctacctgggcatcgtccagaacgtgctgccctcgatggaggcggccttcgtcgacatcggccgcggccgcaacggcgtgctctacgcgggcgaggtcaactgggaggccgccgggttgggcggatccgaccgcaagatcgagcaggcgctcaaacccggcgactacgtcgtcgtccaggtcagcaaggatccggtcgggcacaagggcgcc…	0	0	0	0	1	1	0	0	0	0	0	0	0	0	0	0	0	0	0	0	0	0	0	0	0	0	0	0	0	0	0	0	0	0	0	0	0	0	0	0
648	CORE	Lysyl-tRNA synthetase (class II) (EC 6.1.1.6)	J	K10	NC_002944.2	485929	487479	+	gtgacggcgtcgggcgcggcctggcggccgcgtcatttaagctggcacgtcgtgagtcccgccccagacgccgacattcccgagcagtaccggatccgccgggacaagcgcgcgcggctgctcgccgaggggcacgacccgtacccggtcgccgtcgaacgcacccacacgctggcgcaggtgcgcgccgcccaccccgacctgcccgtcgacaccgcgaccgacgacgtggtcggcgtcgccggccgggtgatcttcgcgcgcaactccggcaagctgtgcttcgccacgctgcaggagggcgacggcaccaccctgcaggtgatggtcagcctggacaaggtgggccgcgaagccctggacgcgtggaaggccgacgtcgacctgggcgacatcgtc…	1	1	1	1	1	1	1	1	1	1	1	1	1	1	1	1	1	1	1	1	1	1	1	1	1	1	1	1	1	1	1	1	1	1	1	1	1	1	1	1
649	UNIQUE	Exodeoxyribonuclease V beta chain (EC 3.1.11.5)	L	A3	NZ_MWQD01000001.1	216615	218165	+	gtggtgcgcgcggcggcggcgacgatgttcttcggcgagaccgccgagacgttggcggccggcggtgacgcgctgaccgaccggatcgcccaaaccttgcgggagtgggccggtcactcccgcgaacgcggcgtcgccgccatcttcgaggccgcccagctgctggggatgagcaatcgggtgctcggctggcagggcggggcgcggcacatgacggacctggcgcatctcacccaactgctgggcgaggtggcccaccgcgaacaccacaacctgcccgcgctgcgcgactggctgcgccggcagcgcgacgagcgaagcggcgcgccggaacgcaaccgccggttggacagcgacgccgccgccgtccagatcatgaccgtcttcgtcagcaagggg…	0	0	0	0	1	0	0	0	0	0	0	0	0	0	0	0	0	0	0	0	0	0	0	0	0	0	0	0	0	0	0	0	0	0	0	0	0	0	0	0
650	CORE	Methylmalonate-semialdehyde dehydrogenase (EC 1.2.1.27)	C	Pt154	NZ_AFPG01000287.1	2248	3795	+	gtgccgtccaccaccttcgagggccccatgaccacacagattccgcacttcatcgacgggcagcgcaccgccgggcaatccactcgcaccgccgacgtcttcgaccccagcaccggggccgtccaggcgcaggtgccgatggcgggccgggccgacatcgacgccgcggtggcttcggccatcgaggcgcaaaagggttgggccgcaacgaatccgcaacgccgcgcccgggtgctgatgcgtttcatcgagctggtcaaccaacacaacgacgagctggccgagctgctgtcgcgcgagcacggcaagaccctggccgacgccaagggcgacatccagcgcggcatcgaggtgatcgagttctgcgtcggcatcccgcacctgctcaagggtgagtac…	1	1	1	1	1	1	1	1	1	1	1	1	1	1	1	1	1	1	1	1	1	1	1	1	1	1	1	1	1	1	1	1	1	1	1	1	1	1	1	1
651	CORE	Long-chain-fatty-acid--CoA ligase (EC 6.2.1.3)	IQ	NL_96E	NZ_LGSD01000001.1	260669	259122	-	atgccagcagccgagaccagggagacgctcgccggaatcgtggaacggcacgcgcagcgccggcccgacgcgatcgccatccgctacggcgaacggcagtggtcctgggcggagtggagctcgcggatccggcgcgcggcgggggcgctgcgcggcgccggcatccagcgcggccagtgcgtggcgttcctggacaagaatcaccccgcctgcctggaggtgctcatcggcggcgcgtccgtcggcgcggtgaccacggtggtcaattggcgggtgatcggcgacgagctggtgcacgtgctggccgacagcggcgcccgcgtgctggtggtcggcgccgagctgcgtccggcggccgaggcggccgcccgtcgggtgccgagcctggaacgcatcatc…	1	1	1	1	1	1	1	1	1	1	1	1	1	1	1	1	1	1	1	1	1	1	1	1	1	1	1	1	1	1	1	1	1	1	1	1	1	1	1	1
652	ACCESSORY	hypothetical protein	X	Telford	NZ_CP033688.1	3456635	3455088	-	gtgcagggtcgctctgatgatcagcgtgagttgttggatgcggagtcggttgccgggcatcttctgaaggccgacagcatgtttgcgttcctggcggcgcaccgcagccagttgtttcccgaggagatgttcgcggacttgttcccgtcgcagcggggccggcccagcgtgccggctgaggtgatggcctcggtgatcaccttgcaggccctgcacggtttttcggataacgagaccgtggatgcggtgactttcgatctgcgctggaaagcagcgtgcgggttgccgatcacggcgggcgcgtttcattcgacgacgttgacgtattggcggtgtcggttggcggcgtcggatcggcccaaccggatctttgaggcggtcaagacggtggtggccgag…	0	0	0	0	1	1	0	0	0	0	0	1	0	0	0	0	0	0	0	0	1	0	0	0	0	0	0	0	0	0	0	0	0	0	0	0	1	1	1	1
653	CORE	Long-chain-fatty-acid--CoA ligase (EC 6.2.1.3)	IQ	Pt139	NZ_AFPC01000133.1	11479	9935	-	gtgaccggtatccgtgtcgtcgcgcccgagttggcgcgccgctacgaggagcagggctggtggaccccggacacgctcggggatctgctggcccgcggcctcaaagacaaccagcacaacacgtttcgcgtgcactccgcggtgcggccattcgcgggcacgttcggcgatgtcgagctgctggcccgcaggctcgcggcagggctgcgcgcccggggcgtcggcccgggtgacgtggtcgccttccagctaccgaactgggtggaagcggcggtcaccttctgggcctcggcactcctttccgcggtggtcgtgccgatcgtccacttctacgggccgaaggaattgcgctacatcctgtcgagcgtcaggccgcgggtcttcatcaccgccgaggga…	1	1	1	1	1	1	1	1	1	1	1	1	1	1	1	1	1	1	1	1	1	1	1	1	1	1	1	1	1	1	1	1	1	1	1	1	1	1	1	1
654	CORE	Carboxylesterase (EC 3.1.1.1)	I	4B	NZ_AGAM01000201.1	14242	15786	+	atggcggtcgatgacctcgtggtggaaaccggttacggcccggtccggggcgtcgcagccgacggtgtcaaggcgtggaaaggcattcgctacgcggcgccgcccatcggcgacctgcgcttccgcgcgccccagccgcccgagcggtggaccgaggtggccgacgccaccgtcttcggcccggcctgtccgcagccggtgttcccgaacatgccgctggatttgggtgcgccccaaggcgaagactgcttgcggctcaacgtctgggcatccgccgacacccaacccggggacgccaagccggtgatggtgtggctgcacggcggcgcctacgtgctggggtcgagcagtcagacgctctacgacggccgccggctggtcagccacggcgacgtcgtg…	1	1	1	1	1	1	1	1	1	1	1	1	1	1	1	1	1	1	1	1	1	1	1	1	1	1	1	1	1	1	1	1	1	1	1	1	1	1	1	1
655	CORE	TldD family protein, Actinobacterial subgroup	R	CLIJ623	NZ_AFHX01000626.1	11182	12726	+	gtggggaccggccgttacggtggagccgtgacaccgaaccgggggatcgatgccgacttcctggacctgccgcgccacgaactggccgacgcggcgctgtccgcggccaccgcggccggggccagccatgccgacctgcgggttcaccggctcatcaccgagatcatccagctgcgcgacggcgagctggaaaccgcggtgatcaatcgcgaggtcgggttggcggtgcgggtgatcgtcgacggcacctggggattcgcgtcgcacgcggagttggcgccgtcggtggccgccgagaccgcccgccgcgccgtgcacgtggccaccacgctggccacgctgagcagcgagcgggtcgagctggcgcccgaacccgtctaccgggacgccacgtgggtg…	1	1	1	1	1	1	1	1	1	1	1	1	1	1	1	1	1	1	1	1	1	1	1	1	1	1	1	1	1	1	1	1	1	1	1	1	1	1	1	1
656	UNIQUE	hypothetical protein	S	E1	NZ_CP010113.1	328184	326640	-	gtgacgacagtgcccgcgatgaccgcaccgatctggatggcgtccccgccggaggtgcactcggcgttgttgagcagcggccccgggccggcgtcgatgttcgccgccgcggcggcgtggagcgcgttgggcgccgaatacgcctcggcggcagaggaactcagcgggttactggcgtcggcgcaggccggcgcgtggcaggggccgagcgccgcgtcctatgtcgccgcgcacggcccgtatctggcatggttgacgcgggccagcgcgcacagcgcggcggcggccgcccagcacgagaccgcgggcaccgcgtataccgccgcgttggcggcgatgccgacgctgccggagctggccgccaaccacgccgtccacggcgcgctggtggcgacgaat…	0	0	0	0	0	0	0	0	0	0	1	0	0	0	0	0	0	0	0	0	0	0	0	0	0	0	0	0	0	0	0	0	0	0	0	0	0	0	0	0
657	ACCESSORY	DNA internalization-related competence protein ComEC/Rec2	R	MAPK_JJ1	NZ_CP033909.1	2423015	2421474	-	gtgcatcccggcgggccgtcgcccgagggccgcgtcgatgtgcggctggtgccgtccgcgctgacctgctgggcggtgacggccggcggaatctggtggccgatcggccgggagctcgcctggtgctgcgtcgggttgctcgcgatcgccggcgccctgcggtggcgtgcggcgcgccggccccgccacccgcggctgtcgtcggtcagcgccgggctggcggcgatcggtgtggtgggggcggggttcgggttcgccgtggcgctgcgcgccgacgcggtcgatcaccacccgatcgccgcggacttcggcgccagcgccccggtcaccgtcaccccctccgagagcccggtgtcgttgggctccgggaaccagggccggctgatgtttcgggccacc…	1	1	1	1	1	1	1	1	1	1	1	1	1	1	1	1	1	1	1	1	1	0	1	1	1	1	1	1	1	1	1	1	1	1	1	1	0	1	1	1
658	CORE	Aldehyde dehydrogenase (EC 1.2.1.3)	C	FDAARGOS_305	NZ_CP022095.2	4778899	4777358	-	atgcctgcccaggacacggcagagcccgtcacggggagctcagcgaccgccgcgacggccgacgccgcgcccgccgcccatgtcgaccgccggctgttgatcgacggtcggctggtcaccgccggcacgacattcccctcgatcaatcccgcgacgggcgcggtgatcgggcacgcccccgacgccggcacggccgaggccgaagcggctatcgcggcggcccgccgcgcattcgacggcaccgactgggccaccgatgtcgagctgcggatccgctgcctcgaccagctgcaccgggcgctgctcgagcacgccgacgagctgcgggagctcaccatcgccgaagtcggcgccacccgtgcgctgacccacggcgctcagctcgacgagccgatcgga…	1	1	1	1	1	1	1	1	1	1	1	1	1	1	1	1	1	1	1	1	1	1	1	1	1	1	1	1	1	1	1	1	1	1	1	1	1	1	1	1
659	CORE	Glycerol-3-phosphate dehydrogenase (EC 1.1.5.3)	C	NL_95E	NZ_LGSC01000046.1	30658	32199	+	gtgatccccgaccccagcgcgctcaacgccgcccgccggaccgccgacctggccgcgctcgccgagggtgagccgctggacgtgctggtgatcggcggcggcatcaccggggccgggatcgcgttggacgccgccgcgcgcgggctgcgggtggcgctggtggaaaagcgcgatctggcgttcggcaccagccgctggagctccaaactcgtgcacggcgggctgcgctatctggccagcggcaacgtcggcatcgcccggcgcagcgccctcgaacgcggaatcctgatgacccgcaacgcccctcatctggtgcacgcgatgccgcaactggtgccgttgctgccgtcaatgagccgggccacgcgggcgctggtgcgcggcggcttcctggccggc…	1	1	1	1	1	1	1	1	1	1	1	1	1	1	1	1	1	1	1	1	1	1	1	1	1	1	1	1	1	1	1	1	1	1	1	1	1	1	1	1
660	CORE	hypothetical protein	P	NL_96E	NZ_LGSD01000069.1	3293	1755	-	atgaccgagcgttccgagtactccgacggccgcgcgatggcgctggaacgcagttgcgccgtgacggcggtcgcgctgagcgagcagcgccgcgaaggcgtgcggctcgtcaccggcgagcggcggggcttcggactggatgcggcactcacattcgtccacctcccctaccccgcaccctccgactggacacgcagaaccctgacctgcggtgtggccctgcaatgctcgccatccaaggaacgcgtcaccgaattccggctgaacgagctgtccgcgcgggaactgcgcgcgctcacgctcgtcgaaggcgccgtggcgctcggctggatcgcgtcgcggtggcccggcctgcttcccgaggtccaacggctgctccccgacgtccacccccaggcc…	1	1	1	1	1	1	1	1	1	1	1	1	1	1	1	1	1	1	1	1	1	1	1	1	1	1	1	1	1	1	1	1	1	1	1	1	1	1	1	1
661	ACCESSORY	MCE-family protein MceF	M	2015WD_1	NZ_KV880588.1	23199	24737	+	atgttgccccgcatgatcaaaacccagctggtgctgctgacggcggtggcggtggccgcggtggtcgtcctcggctggtactacctgcggatcccgagcctggccggcatcggccgctacaccctgtacgccgaattgccgcaatccggcggcctgtaccggaccgccaacgtcacctaccggggaatcaccatcggcaaggtcaccggcgtcgagccgaccgagcgcggcgcgcgggcgacgatgagcatcgaggacggctaccggatcccggccgatgcggccgcccacgtgcattcggtctcggcggtgggcgagcagtacgtcgacctggtctcgaccgccgggcgcgaaccgtacctggccgacgggcagaccatccacaaaagcacggtgccc…	1	1	1	1	1	1	1	1	1	1	1	1	1	1	1	1	1	1	1	1	1	1	1	1	1	1	1	1	1	1	1	1	1	1	1	1	1	0	1	1
662	CORE	Rieske (2Fe-2S) domain protein	QPG	Pt146	NZ_AFPF01000722.1	5077	6615	+	gtgcaggtcaccagcgtaggccacgccggatttctgatccggacccaggcgggcagcatcctgtgcgacccctgggtcaatcccgcctacttcgcgtcctggttcccgttcccggacaacagcaccctggactgggaccagctgggcgattgcgactacctctacgtgtcgcacctgcacaaggaccacttcgacgcgaagaacctggccgagcacgtcaacaaggacgcggtggtgctgctgccggagtttccggtgccggatctgcgaaacgcattgcaggagctgggttttcatcggttcttcgagacggccgactcggtcaagcaccgggtcggcggcctcgatgtgatgatcatcgccctgcgcgcccccgccgacggcccgatcggcgattcg…	1	1	1	1	1	1	1	1	1	1	1	1	1	1	1	1	1	1	1	1	1	1	1	1	1	1	1	1	1	1	1	1	1	1	1	1	1	1	1	1
663	CORE	Cyclohexanone monooxygenase (EC 1.14.13.22)	P	NL_93B	NZ_LGRZ01000001.1	22615	21077	-	gtgaccgacgtcgtgacacacaccgaaaccgcgcccaccccggcggccaaggccgccaagccggtgcatacccgcgccgtcatcatcggcaccgggttctccggcctggggatggcgatcgcgctgcagaagcagggcgtgggcttcgtgatcctggaaaaggccgacgacatcggcggcacctggcgagacaacagctatcccggctgcgcctgcgacattccgtcgcacctctactcgttctcgttcgagcccaagcccgactggaagaacccgttctcctaccagccggagatctgggactacctcaagggcgtcaccgagaagtacggcctgcgccgctacatcgagttcaactcgctggtcgatcgcgcccactgggacgacgacgagcaccgc…	1	1	1	1	1	1	1	1	1	1	1	1	1	1	1	1	1	1	1	1	1	1	1	1	1	1	1	1	1	1	1	1	1	1	1	1	1	1	1	1
664	CORE	Multicopper oxidase	PMD	Env210	NZ_AGAO01000259.1	20892	19354	-	atggccgccggtatcgccggcggattggcgctcgcgggctgcggtcagtccaagccggacccgtcgcgcaacacgcggatggccgccgccatcgccacggccgaggccgcccggccgcacagcggccgcaccgtaaccgcgcacctgacaccgcaaccggtgcagatcgatttgggcggacccgtcgtgcgcacgctggccttcggcgactccatccccgggccggtgatccgcgccgccatcggcgacgaggtcgcggtgacggtggcgaaccggcttgaccatccgacatcggtgcattggcacggcatctcgctgcgcaacgacatggacggcgccgagcccgccacccccaacatcgcggccggacacgacttcacctaccggttctcggtgccc…	1	1	1	1	1	1	1	1	1	1	1	1	1	1	1	1	1	1	1	1	1	1	1	1	1	1	1	1	1	1	1	1	1	1	1	1	1	1	1	1
665	CORE	Two component system sensor histidine kinase TrcS	T	MAPK_JB16	NZ_CP033911.1	1597985	1596447	-	atgacccgagaccgcgacaccgcatccgggggatttccccggtggtttccctcctcgctgcgccgccaactgctgttcggcgtgctggcggtggtcagcgtggtgctggtgacggtcggcttcgtctcggtgttgagcctgcgcggctacgtcaacgccatgagcgacgccgacgtcgccgaatcgttggacgcgttcagccaccagtacaccaaataccgcaacggcgaacatgtttcgccacatccgggcaccccgccgatccaacaggccatcctggaattcaccggccagacgccggggaatctgatcgcggtgctgcgcaacggcgccgtgatcggctcggcggtcttctccgaggacgaaccccggcccgcgccccccgacgtcgtccgcgac…	1	1	1	1	1	1	1	1	1	1	1	1	1	1	1	1	1	1	1	1	1	1	1	1	1	1	1	1	1	1	1	1	1	1	1	1	1	1	1	1
666	CORE	Na(+)-dependent bicarbonate transporter BicA	P	S397	NZ_AFIF01000053.1	6950	8485	+	atgcaagacattcaacgggcggacgatgccctgcccaccgcgtcgcgcgccgagcggttgcgcggcgtcatccggcacgacctgccctcctcgctggtggtgttcctggtggcgctgccgctgtcgctgggcatcgcgatcgcgtccaacgccccggtgctggccggtctgatcgcggccatcgtcggcggaatcgtcgtcggcgccctgggcggatcgccgctgcaagtcagcggcccggcggccgggctgaccgtcgtggtcgccggtctggtctccgacttcggttggggcgtcacctgtttcatcaccgtcgcggccggagccgtgcaggttctgttggggctcagccgggtggcgcgcgccgccctggcgatctcgccggtggtggtgcacgcc…	1	1	1	1	1	1	1	1	1	1	1	1	1	1	1	1	1	1	1	1	1	1	1	1	1	1	1	1	1	1	1	1	1	1	1	1	1	1	1	1
667	CORE	FIG033897: hypothetical protein	L	MAPK_CN7	NZ_CP033428.1	3259339	3257804	-	gtgagcggcgacaatccggccgccgcggtcgacgcgctggtggcagccgtcagcccggggctggatccgccggcggtgcaccgcagcgacgcggtgctggtgaccgggccgtggatggccggggtcaccgcggtggccgccgcgctgcaggagcggctgccgcagcacaagttcgtcgagtcgacggatctcggacccggcgaggtgccgaccgcggtggtgttcgtggtgtcggcggccgcgcacctgacaccctcggactgcgcgctgctggacgccgcgaccgaacacaccgacgcggtggtgggggtggtatccaagatcgacgtgcaccgcggctggcgtgaggtgctcgccgccaatcgcgacaccctggccgcgcacgcgccgcgctacgcc…	1	1	1	1	1	1	1	1	1	1	1	1	1	1	1	1	1	1	1	1	1	1	1	1	1	1	1	1	1	1	1	1	1	1	1	1	1	1	1	1
668	UNIQUE	MCE-family protein MceC	M	E1	NZ_CP010113.1	206378	204843	-	atgagaacactcgaaccccccaaccgggtccgcatcggcctgatgggcatcgtggtgacggtgctggtgatcggcgtcggccagagtttcaccagcgtcccgatgctgttcgccaagcccagctactacggccagttcaccgactccggcggcatcaacaccggcgacaaggtgcgcatcgccggcatggacgtcggcaaggtggagggcctcaagatcgacggcgaccacatcgtggtgaagttctccatcggcaccaacacgatcggcaccgagagccggctggcgatcaagaccgacaccatcctcggcaagaagatcctcgacgtcgaggcccgcggcagccagcagttgcgacccgggtcgacgctgccgctgggccagagcaccacgccgtac…	0	0	0	0	0	0	0	0	0	0	1	0	0	0	0	0	0	0	0	0	0	0	0	0	0	0	0	0	0	0	0	0	0	0	0	0	0	0	0	0
669	UNIQUE	FIG00824290: FHA domain protein	T	S397	NZ_AFIF01000001.1	15274	13739	-	atgagtagccaacgggggctggttgcgcggatcgagcgcaaactcgaggcgacggtcgacaacgctttcgcccgcgtgttcggcgggcccatcgtcccgcaagaggtcgaggccctgttgtgccgcgaggcccgcgacggcgtccagaagctgcacggaaatcgccttttggcccccaacgaatacatcattaccctcggtatgcacgacttcgagaaggtcagcgccgatccggatctcacgtcgagcgctttcgcgaggtacttggctgactacatccacgaacaggggtggcaaacgtatggtgaggtggtcgttcggttcgagcagtcgtcgagcctgcgcaccggccagtaccgcgcctgtggtgctgtcaaccctgatgtccagccccgcccg…	0	0	0	0	0	0	0	0	0	0	0	0	0	0	0	0	0	0	0	0	0	0	0	0	0	0	0	0	0	0	0	0	0	0	0	0	0	0	1	0
670	CORE	Long-chain-fatty-acid--CoA ligase (EC 6.2.1.3)	IQ	JTC1285	NZ_AGAL01000457.1	2237	705	-	atgccgccagtgatcgaaatcgcgcgggagcacaacccgttcccgaccaccggcgtgtcccgcggccgcgacggcattccgcgctacgacgagctgcccgccacgctggtggacatgctcgccgaccaggtcgacgcccgcccggacagcgaggccgtggtcgagctcggcggtggccggctgacgtaccggcagctgtgggaccgggcggcgcgggtggccggcgggctgcgcgccgacggtctgcggcggggggaccgcgtcgcggtgcgctatcccgccgggatcgactgggtgctggccttctggggcacggtgctggccggcggcgttgcggtggcggtcaatacgcgctccgcgcaaccggaggtcgatttcgtgctgtccgactccggtgca…	1	1	1	1	1	1	1	1	1	1	1	1	1	1	1	1	1	1	1	1	1	1	1	1	1	1	1	1	1	1	1	1	1	1	1	1	1	1	1	1
671	CORE	Anthranilate synthase, aminase component (EC 4.1.3.27)	HE	Telford	NZ_CP033688.1	1658984	1660516	+	gtgcacgcccacctcgccgcgacgacctcacgagaggatttccgccagctggcagccgagcaccgcgtggtcccggtgacccgcaaggtgctggccgacagcgagacgccgctgtcggcctaccgcaaactcgccgccaaccgcccgggcaccttcctgctggagtcggccgagcacggccggtcctggtcgcggtggtcgttcatcggcgccgggtcgccgtcggcgctgaccgtgcgcgacggggaagccggctggctgggggtggtgccgcaggacgcaccgaccggcggcgatccgctgcaggcactgcgcgccaccctggacctgctggccaccgggccgctgagcgggctgccgccgttgtcgggcggcatggtcggcttcttcgcctacgac…	1	1	1	1	1	1	1	1	1	1	1	1	1	1	1	1	1	1	1	1	1	1	1	1	1	1	1	1	1	1	1	1	1	1	1	1	1	1	1	1
672	ACCESSORY	Protein containing transglutaminase-like domain, putative cysteine protease	O	Env210	NZ_AGAO01000305.1	5493	7025	+	atgtggcggctgcgggtggtgcacaccacggggtacgcctaccagtcgccggtgacggcgtcttacaacgaagcccggctgaccccgcggtcgaacaatcggcagaacgtcatcctcaaccgcgtcgagaccatcccggcgacccggtcctaccgctacatcgactactgggggaccgcggtcacagcgttcgacctgcacgcgccgcacaccgacctcacggtgatgtcctcgtcggtcgtagagaccgagcgggccgaacggccggcgaccgagctgggctggggtgatctgcactcggaggcggtgatcgaccgctttgacgagctgctgcgccccaccgggcacgtccccgccagcaagcgggtggcgtcggtcgccaagaagatcgccaaatcg…	0	0	1	1	0	0	0	1	1	1	0	0	1	0	0	0	0	1	0	0	1	0	0	0	0	0	0	0	0	0	0	0	0	0	0	0	0	0	1	0
673	ACCESSORY	Thiamine pyrophosphate-requiring enzymes	HE	S397	NZ_AFIF01000133.1	38661	40193	+	gtgaacggtgctcaggcgctgatccggaccctggtcgacggcggcgtcgacgtgtgtttcgccaacccgggcacgtcggaaatgcacttcgtcgcggcgctggacagcgttccgcggatgcgcggcgtgctggcgctgttcgagggcgtggccaccggcgcggccgacgggtacgcccgcatcgccgatcggccggccgcggtgctgctgcatctgggccccgggttgggcaacgggctggccaacctgcacaacgcccgccgcgcgcgggtgccgatggtggtggtcgtcggtgaccacgccacctaccacaaaaagtacgacgccccactggaatccgacatcgacgccctcgccggcagcgtgtcgggatgggtgcgccggaccagcgacgcctcc…	1	1	1	1	1	1	1	1	1	1	1	0	1	1	1	1	1	1	1	1	1	1	1	1	1	1	1	1	1	1	1	1	1	1	1	1	1	1	1	1
674	CORE	phi-Carotenoid synthase (EC 1.3.-.- and EC 2.1.1-)	R	A3	NZ_MWQD01000002.1	512752	511223	-	atgaccgcgggtgccaccgaccgccgccgtcggatactgcctgcgccaaccggattgccggatgccggtgcgctgccgtcccgcccacgggtggcggtggtgggcggtgggatcgcgggcctgaccgccgccaccgggctcgccgagcgcggcgtcgccgtcgaggtcatcgaacgtgagcactacctcggcggccgggtcggcggctggaccgaacaccacgacggaaccgacctcgcgatgaaccgcggcttccacgcgttcttccggcagtactacaacctgcgcgcgttgctcgtgcgcctcgatccgcgcctgcgaatgctggtgccggtcaacgattacccgctcatcgacgcggcgggacgacgagacagcttccgcggcctgccgcgtacc…	1	1	1	1	1	1	1	1	1	1	1	1	1	1	1	1	1	1	1	1	1	1	1	1	1	1	1	1	1	1	1	1	1	1	1	1	1	1	1	1
675	CORE	Aldehyde dehydrogenase B (EC 1.2.1.22)	C	MAPK_CN9	NZ_CP033427.1	1253485	1255014	+	atgactttgcccaccgccgccgaattgcgcgcccgcgccgccgatgccctgcgctccctcggcgcgcacgtcgagctcggcgcgccggacgcgcacgggctgcccgccagcaccccgatcaccggcgaggtgctgtttaccgtcgcacccaccacatccgatcaggccgagcacacgataacccaagcgacccaagcgttttcggaatggcgccgcaccccggccccggtgcgcggcgcgctggtggcgcggctgggcgagctgttgcgcgcgcaccgcgacgagctggccgccctggtcaccctcgaggtcggcaagatcacctcggaggcggccggcgaggtgcaggagatgatcgacatctgccagttcgccgtcggcctgtcccggcagctctac…	1	1	1	1	1	1	1	1	1	1	1	1	1	1	1	1	1	1	1	1	1	1	1	1	1	1	1	1	1	1	1	1	1	1	1	1	1	1	1	1
676	ACCESSORY	GMP synthase [glutamine-hydrolyzing], amidotransferase subunit (EC 6.3.5.2) / GMP synthase [glutamine-hydrolyzing], ATP pyrophosphatase subunit (EC 6.3.5.2)	F	FDAARGOS_305	NZ_CP022095.2	1675870	1677399	+	gtgttggtggtcgacttcggtgcccagtacgcgcagctgatcgcccggcgggtgcgtgaggcgcgggtcttctccgaggtcattccacacaccgcgacgatcgaggagatcaaggcccgccagccgcgggcgctggtgctctccggcggcccgtccagcgtctacgagccgggcgccccgcagctggatccggcggtgttcgacctgggggtgccggtgttcggcatctgctacggatttcaggccatggcgcaggctttgggcggcaccgtcgcgcacaccggcaccagcgaatacggtcgcaccgagctgaaagtgcttggcggcgaactgcattcggggctgccgggcgtgcagccggtctggatgagccacggtgatgcggtcaccgccgcgccg…	1	1	1	1	1	1	1	1	1	1	1	1	1	1	1	1	1	1	1	1	1	1	1	1	1	1	1	1	1	1	1	1	1	1	1	1	1	0	1	1
677	CORE	Integral membrane protein EccD2, component of Type VII secretion system ESX-2	S	Env210	NZ_AGAO01000391.1	2021	492	-	gtgacatcgccgcataaggtcgcctttccggcgcgttgtgcggtcaacatttcttacgagaagcacctgtgttcccaagtctttccggccggaattccggtggagggattcttcgagggaatggtcgagctcttcgacgccgacctgaagcgcaaaggtttcgacggcattgctttgccggccggcagctacgaactgcacaagatcaatggggttcggctcgatatcaataagagcctggacgagctgggcgtccaggacggcgacaccctggtgctggtgccgcgggtggacggcgagtcgttcgaaccgcagtacgagtcgctgtccagcgggttggccgccatgggcaagtggctgggccgcgagggcggtgaccggatgttcgctccggtgacg…	1	1	1	1	1	1	1	1	1	1	1	1	1	1	1	1	1	1	1	1	1	1	1	1	1	1	1	1	1	1	1	1	1	1	1	1	1	1	1	1
[truncated: 5,221 more rows]
