# Supplementary material for: Genomic diversity of Mycobacterium avium subsp. paratuberculosis: pangenomic approach for highlighting unique genomic features with newly constructed complete genomes
Source: Vet Res. 2021 Mar 18;52:46. doi: 10.1186/s13567-021-00905-1 (PMC7977185; doi:10.1186/s13567-021-00905-1)
Supplement: Supplementary file 7 — Additional file 7. Cluster of genes identified as S-, B-, C-type specific. [file 13567_2021_905_MOESM7_ESM.xlsx]

## Sheet: Sheet1
S-type specific genes [Cluster number]
Only in S-type	2, 31, 186, 442, 510, 519, 536, 577, 585, 693, 937, 949, 1011, 1027, 1042, 1060, 1112, 1138, 1139, 1152, 1169, 1170, 1195, 1219, 1221, 1356, 1388, 1390, 1431, 1460, 1539, 1622, 1698, 1721, 1790, 1834, 1841, 1865, 1887, 1919, 1942, 1972, 2005, 2112, 2126, 2173, 2185, 2204, 2313, 2373, 2436, 2523, 2547, 2637, 2677, 2721, 2752, 2772, 2776, 2811, 2849, 2857, 2874, 2882, 2885, 2950, 2969, 3022, 3023, …
Not in S-type	23, 111, 169, 191, 267, 696, 883, 946, 1086, 1235, 1384, 1483, 1838, 1850, 2002, 2036, 2053, 2368, 2418, 2431, 2472, 2485, 2514, 2516, 2711, 2827, 2835, 2939, 3152, 3221, 3265, 3278, 3553, 3556, 3618, 3636, 3968, 4193, 4325, 4439, 4864, 4985, 4986, 4999, 5015, 5034, 5143, 5192, 5205, 5250, 5257, 5281, 5326, 5366, 5376, 5462
B-type specific genes [Cluster number]
Only in B-type	1419, 2013, 2412, 3973, 4101, 4950, 5428
Not in B-type	30, 3894
C-type specific genes [Cluster number]
Only in C-type	4966
