# Supplementary material for: Genomic diversity of Mycobacterium avium subsp. paratuberculosis: pangenomic approach for highlighting unique genomic features with newly constructed complete genomes
Source: Vet Res. 2021 Mar 18;52:46. doi: 10.1186/s13567-021-00905-1 (PMC7977185; doi:10.1186/s13567-021-00905-1)
Supplement: Supplementary file 9 — Additional file 9. List of genes mapped to virulence factor databases (VFDB, PATRIC, and Victors). [file 13567_2021_905_MOESM9_ESM.xlsx]

## Sheet: MAP_40_pan_genome_VF_inf
C/A/U	Cluster #	Source DB	Target info	Identity	Align length	Mismatch #	Gap #	Query start	Query end	Target start	Target end	E-value	Bit score
CORE	3	PATRIC	fig|243243.7.peg.2391|MAV_2450|VBIMycAvi38287_2391| Modular polyketide synthase [Mycobacterium avium 104 | 243243.7]	98.8	4170	52	0	1	4170	9	4178	0	8052.6
CORE	3	Victors	gi|448824772|ref|NP_216564.2| polyketide synthase [Mycobacterium tuberculosis H37Rv]	80.5	4177	780	11	1	4169	1	4151	0	6619.3
ACCESSORY	4	VFDB	VFG029684(gi:41407340) (mps1) hypothetical protein [GPL locus (CVF650)] [Mycobacterium avium subsp. paratuberculosis K-10]	99.8	4020	6	1	1	4020	9	4027	0	7962.8
CORE	6	VFDB	VFG029820(gi:41408328) (pks) hypothetical protein [GPL locus (CVF650)] [Mycobacterium avium subsp. paratuberculosis K-10]	100	3679	0	0	1	3679	1	3679	0	7296.8
ACCESSORY	11	VFDB	VFG029684(gi:41407340) (mps1) hypothetical protein [GPL locus (CVF650)] [Mycobacterium avium subsp. paratuberculosis K-10]	84.9	2613	319	25	98	2683	1463	4027	0	4221.4
ACCESSORY	12	VFDB	VFG029684(gi:41407340) (mps1) hypothetical protein [GPL locus (CVF650)] [Mycobacterium avium subsp. paratuberculosis K-10]	97.5	2137	35	4	1	2137	9	2127	0	4117.4
CORE	15	VFDB	VFG008571(gi:499078153) (pks2) polyketide synthase Pks2 [Sulfolipid-1 biosynthesis and transport (CVF289)] [Mycobacterium avium subsp. paratuberculosis MAP4]	100	2088	0	0	1	2088	11	2098	0	4126.2
UNIQUE	18	PATRIC	fig|243243.7.peg.2391|MAV_2450|VBIMycAvi38287_2391| Modular polyketide synthase [Mycobacterium avium 104 | 243243.7]	80.9	1374	247	8	1	1363	2600	3968	0	2149
ACCESSORY	23	VFDB	VFG009488(gi:41408271) (mbtE) MbtE [Mycobactin (CVF315)] [Mycobacterium avium subsp. paratuberculosis K-10]	100	1759	0	0	1	1759	1	1759	0	3536.5
ACCESSORY	25	VFDB	VFG029684(gi:41407340) (mps1) hypothetical protein [GPL locus (CVF650)] [Mycobacterium avium subsp. paratuberculosis K-10]	80	1641	302	10	1	1623	2395	4027	0	2540
UNIQUE	29	PATRIC	fig|243243.7.peg.2391|MAV_2450|VBIMycAvi38287_2391| Modular polyketide synthase [Mycobacterium avium 104 | 243243.7]	91.4	1510	128	1	1	1510	560	2067	0	2701.8
ACCESSORY	31	VFDB	VFG009488(gi:41408271) (mbtE) MbtE [Mycobactin (CVF315)] [Mycobacterium avium subsp. paratuberculosis K-10]	99.2	1270	10	0	1	1270	1	1270	0	2522.3
CORE	33	VFDB	VFG009475(gi:118462908) (mbtF) putative sulfotransferase [Mycobactin (CVF315)] [Mycobacterium avium 104]	98.4	1480	23	0	1	1480	1	1480	0	2865.5
ACCESSORY	38	VFDB	VFG009474(gi:41408269) (mbtF) MbtF [Mycobactin (CVF315)] [Mycobacterium avium subsp. paratuberculosis K-10]	100	1412	0	0	1	1412	1	1412	0	2803.1
CORE	41	VFDB	VFG028569(gi:499078714) (eccC2) hypothetical protein [ESX-2 (T7SS) (CVF634)] [Mycobacterium avium subsp. paratuberculosis MAP4]	100	1403	0	0	1	1403	1	1403	0	2809.2
CORE	43	PATRIC	fig|83332.12.peg.1993|Rv1783|VBIMycTub87468_1993| FtsK/SpoIIIE family protein EccC5, component of Type VII secretion system ESX-5 [Mycobacterium tuberculosis H37Rv | 83332.12]	89.3	421	45	0	1	421	15	435	1.4e-227	783.1
CORE	43	VFDB	VFG008349(gi:118464740) (eccCb5) ftsk/spoiiie family protein [ESX-5 (T7SS) (CVF293)] [Mycobacterium avium 104]	100	1375	0	0	1	1375	1	1375	0	2771.1
CORE	45	VFDB	VFG022056(gi:41409878) (eccC3) hypothetical protein [ESX-3 (T7SS) (CVF635)] [Mycobacterium avium subsp. paratuberculosis K-10]	100	1329	0	0	1	1329	1	1329	0	2644.4
CORE	54	VFDB	VFG009593(gi:41408718) (narG) NarG [Nitrate reductase (CVF318)] [Mycobacterium avium subsp. paratuberculosis K-10]	100	1230	0	0	1	1230	1	1230	0	2540
CORE	58	VFDB	VFG022229(gi:41410339) (eccC4) hypothetical protein [ESX-4 (T7SS) (CVF636)] [Mycobacterium avium subsp. paratuberculosis K-10]	99.6	1182	5	0	16	1197	33	1214	0	2328.1
CORE	62	VFDB	VFG009530(gi:41408275) (mbtB) MbtB [Mycobactin (CVF315)] [Mycobacterium avium subsp. paratuberculosis K-10]	99.5	1164	6	0	1	1164	2	1165	0	2299.2
UNIQUE	66	VFDB	VFG029684(gi:41407340) (mps1) hypothetical protein [GPL locus (CVF650)] [Mycobacterium avium subsp. paratuberculosis K-10]	81.1	827	151	4	1	826	1684	2506	0	1316.6
ACCESSORY	67	VFDB	VFG009474(gi:41408269) (mbtF) MbtF [Mycobactin (CVF315)] [Mycobacterium avium subsp. paratuberculosis K-10]	99.7	714	2	0	1	714	16	729	0	1407.1
CORE	72	PATRIC	fig|83332.12.peg.4225|Rv3794|VBIMycTub87468_4225| Integral membrane indolylacetylinositol arabinosyltransferase EmbA (EC 2.4.2.-) [Mycobacterium tuberculosis H37Rv | 83332.12]	82.3	1093	178	4	2	1093	17	1094	0	1814.3
CORE	72	Victors	gi|15610930|ref|NP_218311.1| arabinosyltransferase A [Mycobacterium tuberculosis H37Rv]	82.3	1093	178	4	2	1093	17	1094	0	1814.3
CORE	76	PATRIC	fig|83332.12.peg.1827|Rv1640c|VBIMycTub87468_1827| L-O-lysylphosphatidylglycerol synthase (EC 2.3.2.3) / Lysyl-tRNA synthetase (class II) (EC 6.1.1.6), L-O-lysylphosphatidylglycerol synthetase specific [Mycobacterium tuberculosis H37Rv | 83332.12]	83.6	1083	170	3	11	1085	1	1083	0	1817.4
CORE	76	Victors	gi|15608778|ref|NP_216156.1| bifunctional lysine--tRNA ligase/phosphatidylglycerol lysyltransferase [Mycobacterium tuberculosis H37Rv]	83.7	1093	170	3	1	1085	80	1172	0	1838.5
UNIQUE	81	VFDB	VFG029684(gi:41407340) (mps1) hypothetical protein [GPL locus (CVF650)] [Mycobacterium avium subsp. paratuberculosis K-10]	83.6	1066	158	8	1	1066	1903	2951	0	1702.6
CORE	88	VFDB	VFG009502(gi:41408272) (mbtD) MbtD [Mycobactin (CVF315)] [Mycobacterium avium subsp. paratuberculosis K-10]	100	1012	0	0	1	1012	2	1013	0	1995.3
CORE	90	PATRIC	fig|83332.12.peg.2499|Rv2241|VBIMycTub87468_2499| Pyruvate dehydrogenase E1 component (EC 1.2.4.1) [Mycobacterium tuberculosis H37Rv | 83332.12]	91.6	927	78	0	1	927	1	927	0	1763.4
CORE	90	Victors	gi|448824781|ref|NP_216757.3| pyruvate dehydrogenase E1 component [Mycobacterium tuberculosis H37Rv]	92.1	898	71	0	30	927	1	898	0	1719.9
CORE	91	VFDB	VFG031300(gi:41409735) (mmpL11) hypothetical protein [Heme uptake (CVF668)] [Mycobacterium avium subsp. paratuberculosis K-10]	99.9	1006	1	0	1	1006	2	1007	0	1963.7
CORE	92	VFDB	VFG029893(gi:118465611) (mmpL10) MmpL10 protein [GPL locus (CVF650)] [Mycobacterium avium 104]	99.3	1002	7	0	1	1002	13	1014	0	1912.9
CORE	98	PATRIC	fig|243243.7.peg.3935|MAV_4012|VBIMycAvi38287_3935| hypothetical protein [Mycobacterium avium 104 | 243243.7]	98.6	208	3	0	778	985	1	208	9.1e-125	441
ACCESSORY	99	VFDB	VFG031246(gi:41409739) (mmpL3) hypothetical protein [Heme uptake (CVF668)] [Mycobacterium avium subsp. paratuberculosis K-10]	87.6	959	94	5	1	946	1	947	0	1601.6
ACCESSORY	102	VFDB	VFG027538(gi:499078482) (mce2D) mce family protein Mce2D [Mce2 (CVF337)] [Mycobacterium avium subsp. paratuberculosis MAP4]	100	499	0	0	481	979	1	499	6e-294	1007.7
UNIQUE	106	VFDB	VFG031246(gi:41409739) (mmpL3) hypothetical protein [Heme uptake (CVF668)] [Mycobacterium avium subsp. paratuberculosis K-10]	96.2	875	10	1	1	852	1	875	0	1646.7
CORE	107	VFDB	VFG029455(gi:41407337) (mmpL4b) hypothetical protein [GPL locus (CVF650)] [Mycobacterium avium subsp. paratuberculosis K-10]	99.8	972	2	0	1	972	1	972	0	1910.2
CORE	109	PATRIC	fig|83332.12.peg.1824|Rv1638|VBIMycTub87468_1824| Excinuclease ABC subunit A [Mycobacterium tuberculosis H37Rv | 83332.12]	93.2	974	61	3	1	971	1	972	0	1802.3
CORE	112	VFDB	VFG029432(gi:41407338) (mmpL4a) hypothetical protein [GPL locus (CVF650)] [Mycobacterium avium subsp. paratuberculosis K-10]	99.9	963	1	0	1	963	1	963	0	1871.7
ACCESSORY	117	VFDB	VFG031246(gi:41409739) (mmpL3) hypothetical protein [Heme uptake (CVF668)] [Mycobacterium avium subsp. paratuberculosis K-10]	100	957	0	0	1	957	1	957	0	1899.4
CORE	145	VFDB	VFG009575(gi:41408512) (irtA) hypothetical protein [ABC transporter (CVF316)] [Mycobacterium avium subsp. paratuberculosis K-10]	99.9	869	1	0	1	869	1	869	0	1709.9
CORE	150	PATRIC	fig|83332.12.peg.3902|Rv3495c|VBIMycTub87468_3902| MCE-family lipoprotein MceE [Mycobacterium tuberculosis H37Rv | 83332.12]	82	384	69	0	476	859	1	384	9.3e-182	630.2
CORE	150	Victors	gi|15610631|ref|NP_218012.1| Mce family lipoprotein LprN [Mycobacterium tuberculosis H37Rv]	82	384	69	0	476	859	1	384	3.8e-181	630.2
CORE	150	VFDB	VFG010254(gi:41406665) (mce4D) hypothetical protein [Mce4 (CVF339)] [Mycobacterium avium subsp. paratuberculosis K-10]	98.3	472	8	0	1	472	1	472	5.5e-267	917.9
UNIQUE	151	VFDB	VFG009474(gi:41408269) (mbtF) MbtF [Mycobactin (CVF315)] [Mycobacterium avium subsp. paratuberculosis K-10]	96.7	754	20	1	1	754	1	749	0	1431.4
CORE	155	PATRIC	fig|83332.12.peg.1946|Rv1747|VBIMycTub87468_1946| Efflux transmembrane permease Rv1747 family => implicated in rifampicin, ofloxacin efflux [Mycobacterium tuberculosis H37Rv | 83332.12]	80.6	852	146	7	1	849	1	836	0	1341.3
CORE	155	Victors	gi|15608885|ref|NP_216263.1| ABC transporter ATP-binding protein/permease [Mycobacterium tuberculosis H37Rv]	80.6	852	146	7	1	849	3	838	0	1341.3
CORE	166	VFDB	VFG010435(gi:41406211) (mce9F) hypothetical protein [Mce9 (CVF344)] [Mycobacterium avium subsp. paratuberculosis K-10]	99.8	416	1	0	411	826	1	416	1.4e-240	830.1
CORE	173	PATRIC	fig|83332.12.peg.4103|Rv3682|VBIMycTub87468_4103| Multimodular transpeptidase-transglycosylase (EC 2.4.1.129) (EC 3.4.-.-) => PonA2 [Mycobacterium tuberculosis H37Rv | 83332.12]	89.5	769	81	0	1	769	1	769	0	1394.8
CORE	177	PATRIC	fig|83332.12.peg.3517|Rv3151|VBIMycTub87468_3517| NADH-ubiquinone oxidoreductase chain G (EC 1.6.5.3) [Mycobacterium tuberculosis H37Rv | 83332.12]	82.9	806	135	1	1	803	1	806	0	1347
CORE	177	VFDB	VFG027925(gi:499074975) (nuoG) NADH dehydrogenase I chain G [NuoG (CVF620)] [Mycobacterium avium subsp. paratuberculosis MAP4]	99.9	793	1	0	11	803	1	793	0	1577.8
CORE	189	PATRIC	fig|262316.17.peg.1100|MAP1047|VBIMycAvi108102_1100| Guanosine-3',5'-bis(diphosphate) 3'-pyrophosphohydrolase (EC 3.1.7.2) / GTP pyrophosphokinase (EC 2.7.6.5), (p)ppGpp synthetase II [Mycobacterium avium subsp. paratuberculosis K-10 | 262316.17]	99.9	788	1	0	1	788	4	791	0	1555.8
CORE	189	Victors	gi|41407145|ref|NP_959981.1| RelA [Mycobacterium avium subsp. paratuberculosis K-10]	100	788	0	0	1	788	1	788	0	1557.3
CORE	189	VFDB	VFG009924(gi:41407145) (relA) RelA [(p)ppGpp synthesis and hydrolysis (CVF335)] [Mycobacterium avium subsp. paratuberculosis K-10]	100	788	0	0	1	788	1	788	0	1557.3
CORE	195	PATRIC	fig|262316.17.peg.1625|MAP1534|VBIMycAvi108102_1625| Protein translocase subunit SecA paralog 1 [Mycobacterium avium subsp. paratuberculosis K-10 | 262316.17]	100	777	0	0	1	777	1	777	0	1523.5
CORE	195	Victors	gi|148661627|ref|YP_001283150.1| preprotein translocase subunit SecA [Mycobacterium tuberculosis H37Ra]	90.7	781	66	2	1	777	31	808	0	1384.8
CORE	195	Victors	gi|15608958|ref|NP_216337.1| protein translocase subunit SecA [Mycobacterium tuberculosis H37Rv]	90.7	781	66	2	1	777	31	808	0	1384.8
CORE	195	VFDB	VFG009118(gi:499076643) (secA2) preprotein translocase ATPase secA2 [Accessory secretion factor (CVF299)] [Mycobacterium avium subsp. paratuberculosis MAP4]	100	777	0	0	1	777	1	777	0	1523.5
ACCESSORY	196	PATRIC	fig|262316.17.peg.512|MAP0482|VBIMycAvi108102_0512| hypothetical protein [Mycobacterium avium subsp. paratuberculosis K-10 | 262316.17]	98.7	463	6	0	1	463	1	463	1.6e-257	881.7
ACCESSORY	198	PATRIC	fig|83332.12.peg.4068|Rv3649|VBIMycTub87468_4068| ATP-dependent helicase [Mycobacterium tuberculosis H37Rv | 83332.12]	84.4	774	114	3	1	773	1	768	0	1293.9
ACCESSORY	198	Victors	gi|15610785|ref|NP_218166.1| helicase [Mycobacterium tuberculosis H37Rv]	84.4	774	114	3	1	773	1	768	0	1293.9
CORE	200	PATRIC	fig|83332.12.peg.1058|Rv0949|VBIMycTub87468_1058| ATP-dependent DNA helicase UvrD/PcrA (EC 3.6.4.12) [Mycobacterium tuberculosis H37Rv | 83332.12]	88.8	776	80	2	1	774	1	771	0	1360.5
UNIQUE	206	VFDB	VFG009530(gi:41408275) (mbtB) MbtB [Mycobactin (CVF315)] [Mycobacterium avium subsp. paratuberculosis K-10]	96.2	678	13	2	1	666	2	678	0	1280
CORE	211	PATRIC	fig|262316.17.peg.4144|MAP3893c|VBIMycAvi108102_4144| Serine/threonine protein kinase [Mycobacterium avium subsp. paratuberculosis K-10 | 262316.17]	100	763	0	0	1	763	1	763	0	1524.2
CORE	211	Victors	gi|148660175|ref|YP_001281698.1| serine/threonine protein kinase [Mycobacterium tuberculosis H37Ra]	85.6	750	101	4	15	763	7	750	0	1280
CORE	211	Victors	gi|15607551|ref|NP_214924.1| serine/threonine-protein kinase PknG [Mycobacterium tuberculosis H37Rv]	85.6	750	101	4	15	763	7	750	0	1280
CORE	211	VFDB	VFG008233(gi:41409991) (pknG) PknG [Protein kinase G (CVF295)] [Mycobacterium avium subsp. paratuberculosis K-10]	100	763	0	0	1	763	1	763	0	1524.2
CORE	212	PATRIC	fig|652616.3.peg.2143|ERDMAN_2108|VBIMycTub1140_2143| Isocitrate lyase (EC 4.1.3.1), group III, Mycobacterial type ICL2 [Mycobacterium tuberculosis str. Erdman = ATCC 35801 | 652616.3]	86.3	766	101	1	1	762	1	766	0	1329.3
CORE	212	VFDB	VFG030821(gi:41407741) (icl2) isocitrate lyase [Trehalose-recycling ABC transporter (CVF651)] [Mycobacterium avium subsp. paratuberculosis K-10]	100	762	0	0	1	762	1	762	0	1520.8
CORE	221	VFDB	VFG009661(gi:41407766) (katG) KatG [Catalase-peroxidase (CVF321)] [Mycobacterium avium subsp. paratuberculosis K-10]	100	748	0	0	1	748	1	748	0	1549.6
CORE	228	VFDB	VFG043448(gi:15608974) (Rv1837c) malate synthase G [Fibronectin-binding protein (AI169)] [Mycobacterium tuberculosis H37Rv]	84.2	733	111	3	1	733	1	728	0	1234.9
CORE	233	PATRIC	fig|83332.12.peg.3331|Rv2984|VBIMycTub87468_3331| Polyphosphate kinase (EC 2.7.4.1) [Mycobacterium tuberculosis H37Rv | 83332.12]	86.2	741	90	4	1	729	2	742	0	1259.2
CORE	235	PATRIC	fig|83332.12.peg.3657|Rv3270|VBIMycTub87468_3657| Probable cation-transporting P-type ATPase C (EC 3.6.3.-) (Metal-transporting ATPase Mta72) [Mycobacterium tuberculosis H37Rv | 83332.12]	89.8	716	65	1	19	726	2	717	0	1235.7
CORE	235	Victors	gi|15610406|ref|NP_217787.1| manganese/zinc-exporting P-type ATPase [Mycobacterium tuberculosis H37Rv]	89.8	716	65	1	19	726	2	717	0	1235.7
CORE	235	VFDB	VFG031352(gi:41409482) (ctpC) CtpC [P(1)-type Mn2+ transporting ATPase (CVF657)] [Mycobacterium avium subsp. paratuberculosis K-10]	100	726	0	0	1	726	1	726	0	1394
CORE	239	VFDB	VFG009254(gi:41409530) (sapM) hypothetical protein [Lipid phosphatase (CVF301)] [Mycobacterium avium subsp. paratuberculosis K-10]	99.6	270	1	0	1	270	25	294	8.1e-155	545
CORE	241	PATRIC	fig|83332.12.peg.3415|Rv3061c|VBIMycTub87468_3415| Acyl-CoA dehydrogenase (EC 1.3.8.1), Mycobacterial subgroup FadE22 [Mycobacterium tuberculosis H37Rv | 83332.12]	83.6	721	118	0	1	721	1	721	0	1205.7
CORE	241	Victors	gi|15610198|ref|NP_217577.1| acyl-CoA dehydrogenase FadE22 [Mycobacterium tuberculosis H37Rv]	83.6	721	118	0	1	721	1	721	0	1205.7
ACCESSORY	295	PATRIC	fig|83332.12.peg.4236|Rv3805c|VBIMycTub87468_4236| Possible arabinofuranosyltransferase AftB [Mycobacterium tuberculosis H37Rv | 83332.12]	81.8	286	52	0	29	314	1	286	1.9e-137	482.6
ACCESSORY	295	Victors	gi|15610941|ref|NP_218322.1| terminal beta-(1->2)-arabinofuranosyltransferase [Mycobacterium tuberculosis H37Rv]	82.5	280	49	0	35	314	1	280	1.2e-134	475.3
ACCESSORY	305	PATRIC	fig|83332.12.peg.4236|Rv3805c|VBIMycTub87468_4236| Possible arabinofuranosyltransferase AftB [Mycobacterium tuberculosis H37Rv | 83332.12]	81.5	633	116	1	29	660	1	633	0	1075.1
ACCESSORY	305	Victors	gi|15610941|ref|NP_218322.1| terminal beta-(1->2)-arabinofuranosyltransferase [Mycobacterium tuberculosis H37Rv]	81.8	627	113	1	35	660	1	627	0	1067.8
CORE	306	PATRIC	fig|419947.8.peg.1006|MRA_0910|VBIMycTub106795_1006| Two-component transcriptional response regulator, OmpR family [Mycobacterium tuberculosis H37Ra | 419947.8]	96.6	236	8	0	425	660	1	236	4e-124	438.3
CORE	306	Victors	gi|148660681|ref|YP_001282204.1| two component response transcriptional regulatory protein PrrA [Mycobacterium tuberculosis H37Ra]	96.6	236	8	0	425	660	1	236	1.6e-123	438.3
CORE	306	Victors	gi|15608043|ref|NP_215418.1| two component transcriptional regulator PrrA [Mycobacterium tuberculosis H37Rv]	96.6	236	8	0	425	660	1	236	1.6e-123	438.3
CORE	306	VFDB	VFG022918(gi:183984600) (prrA) two-component response transcriptional regulatory protein PrrA [PrrA/B (CVF332)] [Mycobacterium marinum M]	98.7	236	3	0	425	660	1	236	3.6e-125	446.4
ACCESSORY	343	VFDB	VFG029934(gi:499075953) (mmpL10) membrane protein, MmpL family, putative [GPL locus (CVF650)] [Mycobacterium avium subsp. paratuberculosis MAP4]	99.4	515	3	0	1	515	1	515	7.8e-287	983.4
CORE	353	PATRIC	fig|83332.12.peg.3352|Rv3003c|VBIMycTub87468_3352| Acetolactate synthase large subunit (EC 2.2.1.6) [Mycobacterium tuberculosis H37Rv | 83332.12]	87.8	624	68	2	1	622	1	618	0	1102.8
CORE	353	Victors	gi|148662854|ref|YP_001284377.1| acetolactate synthase 1 catalytic subunit [Mycobacterium tuberculosis H37Ra]	87.8	624	68	2	1	622	1	618	0	1102.8
CORE	353	Victors	gi|57117044|ref|YP_177917.1| acetolactate synthase large subunit IlvB [Mycobacterium tuberculosis H37Rv]	87.8	624	68	2	1	622	1	618	0	1102.8
CORE	365	VFDB	VFG021929(gi:41406265) (eccA2) hypothetical protein [ESX-2 (T7SS) (CVF634)] [Mycobacterium avium subsp. paratuberculosis K-10]	100	612	0	0	1	612	2	613	0	1202.6
CORE	366	VFDB	VFG029765(gi:41409792) (fadE5) FadE5 [GPL locus (CVF650)] [Mycobacterium avium subsp. paratuberculosis K-10]	100	611	0	0	1	611	1	611	0	1206.8
CORE	368	VFDB	VFG022024(gi:41409876) (eccA3) hypothetical protein [ESX-3 (T7SS) (CVF635)] [Mycobacterium avium subsp. paratuberculosis K-10]	100	610	0	0	1	610	8	617	0	1186
CORE	370	PATRIC	fig|83332.12.peg.2010|Rv1798|VBIMycTub87468_2010| AAA+ family protein ATPase EccA5, component of Type VII secretion system ESX-5 [Mycobacterium tuberculosis H37Rv | 83332.12]	89.2	609	66	0	1	609	1	609	0	1086.6
CORE	370	VFDB	VFG009185(gi:41407611) (eccA5) hypothetical protein [ESX-5 (T7SS) (CVF293)] [Mycobacterium avium subsp. paratuberculosis K-10]	100	610	0	0	1	610	1	610	0	1201
CORE	371	PATRIC	fig|410289.15.peg.272|BCG_0248|VBIMycBov80988_0272| Phosphoenolpyruvate carboxykinase [GTP] (EC 4.1.1.32) [Mycobacterium bovis BCG str. Pasteur 1173P2 | 410289.15]	89.4	606	64	0	1	606	1	606	0	1147.9
CORE	373	PATRIC	fig|83331.22.peg.2383|MT2175|VBIMycTub22151_2383| Bacterial proteasome-activating AAA-ATPase (PAN) [Mycobacterium tuberculosis CDC1551 | 83331.22]	93.9	609	37	0	1	609	7	615	0	1127.9
CORE	373	VFDB	VFG031142(gi:118465707) (mpa) ATPase AAA [Proteasome-associated proteins (CVF656)] [Mycobacterium avium 104]	100	609	0	0	1	609	38	646	0	1189.9
CORE	373	VFDB	VFG031189(gi:499076338) (mpa) ATPase [Proteasome-associated proteins (CVF656)] [Mycobacterium avium subsp. paratuberculosis MAP4]	100	609	0	0	1	609	1	609	0	1189.9
ACCESSORY	378	VFDB	VFG010052(gi:118462367) (mce2E) virulence factor Mce family protein [Mce2 (CVF337)] [Mycobacterium avium 104]	94.3	384	22	0	1	384	1	384	1.8e-200	696.4
CORE	390	VFDB	VFG009205(gi:41407609) (mycP5) hypothetical protein [ESX-5 (T7SS) (CVF293)] [Mycobacterium avium subsp. paratuberculosis K-10]	99.8	598	1	0	1	598	11	608	0	1224.9
CORE	410	PATRIC	fig|83332.12.peg.143|Rv0126|VBIMycTub87468_0143| Trehalose synthase (EC 5.4.99.16) @ Alpha-amylase (EC 3.2.1.1) [Mycobacterium tuberculosis H37Rv | 83332.12]	90.8	588	53	1	1	587	1	588	0	1134.4
CORE	431	VFDB	VFG029940(gi:41408333) (fad23) acyl-CoA synthetase [GPL locus (CVF650)] [Mycobacterium avium subsp. paratuberculosis K-10]	100	578	0	0	3	580	1	578	0	1154.8
CORE	440	PATRIC	fig|83332.12.peg.3172|Rv2845c|VBIMycTub87468_3172| Prolyl-tRNA synthetase (EC 6.1.1.15), bacterial type [Mycobacterium tuberculosis H37Rv | 83332.12]	89.6	578	60	0	1	578	5	582	0	1052.4
CORE	440	Victors	gi|15609982|ref|NP_217361.1| proline--tRNA ligase [Mycobacterium tuberculosis H37Rv]	89.6	578	60	0	1	578	5	582	0	1052.4
CORE	441	VFDB	VFG009584(gi:41408511) (irtB) hypothetical protein [ABC transporter (CVF316)] [Mycobacterium avium subsp. paratuberculosis K-10]	99.8	578	1	0	1	578	1	578	0	1096.3
ACCESSORY	442	PATRIC	fig|83332.12.peg.3806|Rv3409c|VBIMycTub87468_3806| Cholesterol oxidase (EC 1.1.3.6) @ Steroid Delta(5)->Delta(4)-isomerase (EC 5.3.3.1) [Mycobacterium tuberculosis H37Rv | 83332.12]	87.2	578	74	0	1	578	1	578	0	1065.4
ACCESSORY	443	VFDB	VFG007785(gi:41409850) (fadD28) acyl-CoA synthase [PDIM (phthiocerol dimycocerosate) and PGL (phenolic glycolipid) biosynthesis and transport (CVF288)] [Mycobacterium avium subsp. paratuberculosis K-10]	100	578	0	0	1	578	1	578	0	1154.4
CORE	444	VFDB	VFG023838(gi:406030451) (fadD28) fatty-acid--CoA ligase fadD28 [PDIM (phthiocerol dimycocerosate) and PGL (phenolic glycolipid) biosynthesis and transport (CVF288)] [Mycobacterium indicus pranii MTCC 9506]	84.8	578	87	1	1	577	17	594	4.9e-288	987.3
CORE	448	VFDB	VFG010375(gi:41406863) (mce7F) hypothetical protein [Mce7 (CVF342)] [Mycobacterium avium subsp. paratuberculosis K-10]	100	576	0	0	1	576	1	576	0	1164.1
CORE	454	PATRIC	fig|83332.12.peg.214|Rv0189c|VBIMycTub87468_0214| Dihydroxy-acid dehydratase (EC 4.2.1.9) [Mycobacterium tuberculosis H37Rv | 83332.12]	91	575	52	0	1	575	1	575	0	1025
CORE	459	VFDB	VFG024304(gi:406028912) (mce4F) mce-family protein mce1f [Mce4 (CVF339)] [Mycobacterium indicus pranii MTCC 9506]	94.9	574	28	1	1	574	1	573	0	1133.2
CORE	489	PATRIC	fig|83332.12.peg.3951|Rv3537|VBIMycTub87468_3951| 3-oxosteroid 1-dehydrogenase (EC 1.3.99.4) [Mycobacterium tuberculosis H37Rv | 83332.12]	89.1	559	61	0	1	559	4	562	0	1047.3
CORE	498	PATRIC	fig|83332.12.peg.2674|Rv2391|VBIMycTub87468_2674| Ferredoxin--sulfite reductase, actinobacterial type (EC 1.8.7.1) [Mycobacterium tuberculosis H37Rv | 83332.12]	87.9	555	67	0	1	555	1	555	0	1026.2
CORE	498	Victors	gi|15609528|ref|NP_216907.1| sulfite reductase [Mycobacterium tuberculosis H37Rv]	87.9	555	67	0	1	555	9	563	0	1026.2
ACCESSORY	505	VFDB	VFG021945(gi:41406263) (mycP2) hypothetical protein [ESX-2 (T7SS) (CVF634)] [Mycobacterium avium subsp. paratuberculosis K-10]	100	553	0	0	1	553	1	553	0	1135.6
CORE	509	VFDB	VFG009907(gi:41409368) (devS) hypothetical protein [DevR/S (CVF334)] [Mycobacterium avium subsp. paratuberculosis K-10]	99.8	551	1	0	1	551	1	551	0	1064.3
ACCESSORY	510	VFDB	VFG009545(gi:118462251) (mbtA) 2,3-dihydroxybenzoate-AMP ligase [Mycobactin (CVF315)] [Mycobacterium avium 104]	99.3	551	4	0	1	551	1	551	0	1099
CORE	537	PATRIC	fig|83332.12.peg.1127|Rv1013|VBIMycTub87468_1127| CoA ligase [Mycobacterium tuberculosis H37Rv | 83332.12]	93.6	544	35	0	1	544	1	544	6.9e-300	1021.9
CORE	537	Victors	gi|15608153|ref|NP_215529.1| polyketide synthase [Mycobacterium tuberculosis H37Rv]	93.6	544	35	0	1	544	1	544	2.9e-299	1021.9
CORE	545	PATRIC	fig|83332.12.peg.4086|Rv3666c|VBIMycTub87468_4086| Dipeptide ABC transporter, substrate-binding protein DppA (TC 3.A.1.5.2) [Mycobacterium tuberculosis H37Rv | 83332.12]	83.1	543	87	2	1	541	2	541	1.6e-272	931
CORE	546	VFDB	VFG043550(gi:15607581) (Rv0440) chaperonin GroEL [GroEL(Hsp60)/Cpn60.2 (AI353)] [Mycobacterium tuberculosis H37Rv]	94.1	543	27	2	1	541	1	540	3.9e-279	957.6
CORE	552	VFDB	VFG022040(gi:41409877) (eccB3) hypothetical protein [ESX-3 (T7SS) (CVF635)] [Mycobacterium avium subsp. paratuberculosis K-10]	100	539	0	0	1	539	1	539	0	1073.2
CORE	559	VFDB	VFG009606(gi:41408717) (narH) NarH [Nitrate reductase (CVF318)] [Mycobacterium avium subsp. paratuberculosis K-10]	100	538	0	0	1	538	1	538	0	1127.9
CORE	563	VFDB	VFG009972(gi:41409705) (mce1D) hypothetical protein [Mce1 (CVF336)] [Mycobacterium avium subsp. paratuberculosis K-10]	100	537	0	0	1	537	1	537	0	1087.4
CORE	576	PATRIC	fig|83332.12.peg.2805|Rv2502c|VBIMycTub87468_2805| Methylcrotonyl-CoA carboxylase carboxyl transferase subunit (EC 6.4.1.4) [Mycobacterium tuberculosis H37Rv | 83332.12]	90.7	529	49	0	5	533	1	529	8.9e-284	968.4
CORE	576	Victors	gi|15609639|ref|NP_217018.1| acetyl-/propionyl-CoA carboxylase subunit beta [Mycobacterium tuberculosis H37Rv]	90.7	529	49	0	5	533	1	529	3.7e-283	968.4
CORE	584	PATRIC	fig|83332.12.peg.190|Rv0166|VBIMycTub87468_0190| CoA ligase @ Long-chain fatty-acid-CoA ligase (EC 6.2.1.3), Mycobacterial subgroup FadD5 [Mycobacterium tuberculosis H37Rv | 83332.12]	81.4	531	95	1	4	530	1	531	1.1e-254	871.7
CORE	584	Victors	gi|148659930|ref|YP_001281453.1| long-chain-fatty-acid--CoA ligase [Mycobacterium tuberculosis H37Ra]	81.4	531	95	1	4	530	1	531	4.7e-254	871.7
CORE	584	Victors	gi|15607307|ref|NP_214680.1| fatty-acid--CoA ligase FadD5 [Mycobacterium tuberculosis H37Rv]	81.4	531	95	1	4	530	1	531	4.7e-254	871.7
CORE	587	VFDB	VFG010290(gi:41407949) (mce5A) hypothetical protein [Mce5 (CVF340)] [Mycobacterium avium subsp. paratuberculosis K-10]	100	530	0	0	1	530	1	530	0	1067.4
CORE	592	PATRIC	fig|83332.12.peg.1117|Rv1002c|VBIMycTub87468_1117| Protein-O-mannosyltransferase [Mycobacterium tuberculosis H37Rv | 83332.12]	85.1	509	70	1	20	528	1	503	1.4e-268	917.9
CORE	595	VFDB	VFG021938(gi:118463849) (eccE2) hypothetical protein [ESX-2 (T7SS) (CVF634)] [Mycobacterium avium 104]	100	528	0	0	1	528	1	528	0	1049.3
CORE	605	VFDB	VFG027892(gi:499075988) (mce8F) MCE-family protein [Mce8 (CVF343)] [Mycobacterium avium subsp. paratuberculosis MAP4]	100	526	0	0	1	526	1	526	0	1062.8
ACCESSORY	606	VFDB	VFG009962(gi:41409704) (mce1C) hypothetical protein [Mce1 (CVF336)] [Mycobacterium avium subsp. paratuberculosis K-10]	99.8	518	1	0	1	518	1	518	0	1050.8
CORE	614	VFDB	VFG027894(gi:499078054) (mce9A) Mce related protein [Mce9 (CVF344)] [Mycobacterium avium subsp. paratuberculosis MAP4]	100	523	0	0	1	523	1	523	0	1061.2
CORE	618	PATRIC	fig|83332.12.peg.1095|Rv0982|VBIMycTub87468_1095| Two component system sensor histidine kinase MprB [Mycobacterium tuberculosis H37Rv | 83332.12]	84	494	63	2	29	521	1	479	3.3e-230	790.4
CORE	618	VFDB	VFG027253(gi:499077254) (mprB) two component system sensor kinase mprB [MprA/B (CVF333)] [Mycobacterium avium subsp. paratuberculosis MAP4]	100	522	0	0	1	522	1	522	1.3e-295	1012.3
CORE	623	VFDB	VFG021818(gi:41407652) (fadD33) long-chain-fatty-acid--[acyl-carrier-protein] ligase [Mycobactin (CVF315)] [Mycobacterium avium subsp. paratuberculosis K-10]	100	521	0	0	1	521	1	521	0	1042.3
CORE	637	PATRIC	fig|83332.12.peg.2477|Rv2224c|VBIMycTub87468_2477| Exported protease [Mycobacterium tuberculosis H37Rv | 83332.12]	84.2	518	82	0	1	518	3	520	4.8e-266	909.4
CORE	637	Victors	gi|15609361|ref|NP_216740.1| carboxylesterase A [Mycobacterium tuberculosis H37Rv]	84.2	518	82	0	1	518	3	520	2e-265	909.4
CORE	637	VFDB	VFG030152(gi:41408066) (caeA) hypothetical protein [Carboxylesterase (CVF648)] [Mycobacterium avium subsp. paratuberculosis K-10]	100	518	0	0	1	518	3	520	0	1061.6
CORE	638	PATRIC	fig|410289.15.peg.1610|BCG_1471c|VBIMycBov80988_1610| Multidrug efflux pump P55 [Mycobacterium bovis BCG str. Pasteur 1173P2 | 410289.15]	80	511	102	0	4	514	2	512	4.5e-240	823.2
CORE	638	Victors	gi|15608548|ref|NP_215926.1| aminoglycosides/tetracycline-transport integral membrane protein [Mycobacterium tuberculosis H37Rv]	80	511	102	0	4	514	2	512	1.9e-239	823.2
CORE	644	VFDB	VFG009992(gi:41409707) (mce1F) hypothetical protein [Mce1 (CVF336)] [Mycobacterium avium subsp. paratuberculosis K-10]	100	516	0	0	1	516	1	516	0	1045
ACCESSORY	661	PATRIC	fig|83332.12.peg.659|Rv0594|VBIMycTub87468_0659| MCE-family protein MceF [Mycobacterium tuberculosis H37Rv | 83332.12]	80.1	513	98	1	1	509	16	528	1.4e-246	844.7
ACCESSORY	661	VFDB	VFG010063(gi:41410187) (mce2F) hypothetical protein [Mce2 (CVF337)] [Mycobacterium avium subsp. paratuberculosis K-10]	100	512	0	0	1	512	1	512	0	1027.7
UNIQUE	668	VFDB	VFG009962(gi:41409704) (mce1C) hypothetical protein [Mce1 (CVF336)] [Mycobacterium avium subsp. paratuberculosis K-10]	82.1	496	66	5	1	495	1	474	8.7e-220	760.4
CORE	670	VFDB	VFG030391(gi:41408972) (fadD13) FadD13 [MymA operon (CVF649)] [Mycobacterium avium subsp. paratuberculosis K-10]	100	510	0	0	1	510	1	510	0	1025
CORE	671	VFDB	VFG026700(gi:494692156) (mbtI) anthranilate synthase component I [Mycobactin (CVF315)] [Mycobacterium tuberculosis str. Haarlem/NITR202]	86.9	513	64	1	1	510	1	513	3.2e-254	874.8
CORE	677	PATRIC	fig|83332.12.peg.4334|Rv3887c|VBIMycTub87468_4334| Integral membrane protein EccD2, component of Type VII secretion system ESX-2 [Mycobacterium tuberculosis H37Rv | 83332.12]	83.3	468	78	0	42	509	1	468	8.6e-228	782.3
CORE	677	Victors	gi|15611023|ref|NP_218404.1| ESX-2 secretion system protein EccD [Mycobacterium tuberculosis H37Rv]	84.3	509	80	0	1	509	1	509	4.2e-252	865.1
CORE	677	VFDB	VFG021953(gi:41406262) (eccD2) hypothetical protein [ESX-2 (T7SS) (CVF634)] [Mycobacterium avium subsp. paratuberculosis K-10]	100	509	0	0	1	509	1	509	1.2e-290	995.7
CORE	701	PATRIC	fig|83332.12.peg.1992|Rv1782|VBIMycTub87468_1992| Membrane protein EccB5, component of Type VII secretion system ESX-5 [Mycobacterium tuberculosis H37Rv | 83332.12]	81	463	87	1	44	505	1	463	7.3e-227	779.2
CORE	701	VFDB	VFG008328(gi:118462835) (eccB5) hypothetical protein [ESX-5 (T7SS) (CVF293)] [Mycobacterium avium 104]	100	505	0	0	1	505	1	505	1.1e-294	1009.2
CORE	713	VFDB	VFG009092(gi:41407608) (eccD5) hypothetical protein [ESX-5 (T7SS) (CVF293)] [Mycobacterium avium subsp. paratuberculosis K-10]	100	503	0	0	1	503	1	503	1.3e-281	965.7
ACCESSORY	720	VFDB	VFG022087(gi:41409880) (PPE4) hypothetical protein [ESX-3 (T7SS) (CVF635)] [Mycobacterium avium subsp. paratuberculosis K-10]	89	489	46	3	1	482	1	488	3.3e-240	828.2
ACCESSORY	726	PATRIC	fig|262316.17.peg.512|MAP0482|VBIMycAvi108102_0512| hypothetical protein [Mycobacterium avium subsp. paratuberculosis K-10 | 262316.17]	100	499	0	0	1	499	1	499	5.4e-283	965.7
CORE	737	PATRIC	fig|83332.12.peg.3014|Rv2703|VBIMycTub87468_3014| RNA polymerase sigma factor RpoD [Mycobacterium tuberculosis H37Rv | 83332.12]	82.5	519	64	7	1	496	16	530	8.7e-233	798.9
CORE	737	VFDB	VFG026984(gi:499075370) (sigA/rpoV) RNA polymerase sigma factor SigA [Sigma A (CVF325)] [Mycobacterium avium subsp. paratuberculosis MAP4]	99.8	496	1	0	1	496	14	509	7.3e-280	959.9
CORE	748	VFDB	VFG022017(gi:118464400) (eccB2) hypothetical protein [ESX-2 (T7SS) (CVF634)] [Mycobacterium avium 104]	99.6	495	2	0	1	495	1	495	2e-285	978.4
ACCESSORY	755	VFDB	VFG022087(gi:41409880) (PPE4) hypothetical protein [ESX-3 (T7SS) (CVF635)] [Mycobacterium avium subsp. paratuberculosis K-10]	100	493	0	0	1	493	1	493	2e-285	978.4
CORE	778	VFDB	VFG010187(gi:41408209) (mce3F) hypothetical protein [Mce3 (CVF338)] [Mycobacterium avium subsp. paratuberculosis K-10]	100	489	0	0	1	489	1	489	5.1e-286	980.3
CORE	787	PATRIC	fig|83332.12.peg.1096|Rv0983|VBIMycTub87468_1096| Probable secreted or membrane serine protease Rv0983 [Mycobacterium tuberculosis H37Rv | 83332.12]	81.5	384	50	4	106	488	1	364	9.6e-168	582.8
CORE	793	VFDB	VFG009489(gi:118462221) (mbtE) linear gramicidin synthetase subunit D [Mycobactin (CVF315)] [Mycobacterium avium 104]	99.2	487	4	0	1	487	1704	2190	5.6e-277	950.3
UNIQUE	797	VFDB	VFG021945(gi:41406263) (mycP2) hypothetical protein [ESX-2 (T7SS) (CVF634)] [Mycobacterium avium subsp. paratuberculosis K-10]	91.7	360	13	2	144	486	194	553	1.9e-187	652.9
CORE	827	VFDB	VFG022135(gi:41409884) (eccD3) hypothetical protein [ESX-3 (T7SS) (CVF635)] [Mycobacterium avium subsp. paratuberculosis K-10]	100	480	0	0	1	480	1	480	1.1e-264	909.4
CORE	834	PATRIC	fig|652616.3.peg.2483|ERDMAN_2439|VBIMycTub1140_2483| Glutamine synthetase type I (EC 6.3.1.2) [Mycobacterium tuberculosis str. Erdman = ATCC 35801 | 652616.3]	90.4	478	46	0	1	478	1	478	7e-264	902.1
CORE	834	VFDB	VFG009402(gi:41408060) (glnA1) GlnA1 [Glutamine synthesis (CVF311)] [Mycobacterium avium subsp. paratuberculosis K-10]	100	478	0	0	1	478	1	478	2.4e-288	988
CORE	835	VFDB	VFG009815(gi:41406690) (phoR) PhoR [PhoP/R (CVF331)] [Mycobacterium avium subsp. paratuberculosis K-10]	100	478	0	0	1	478	1	478	3.3e-269	924.5
CORE	850	VFDB	VFG010359(gi:118465363) (mce7D) virulence factor mce family protein [Mce7 (CVF342)] [Mycobacterium avium 104]	99.4	475	3	0	1	475	1	475	3.7e-273	937.6
CORE	868	VFDB	VFG029843(gi:41408329) (papA3) PapA3_1 [GPL locus (CVF650)] [Mycobacterium avium subsp. paratuberculosis K-10]	100	473	0	0	1	473	1	473	1.3e-286	982.2
CORE	871	PATRIC	fig|83332.12.peg.1448|Rv1293|VBIMycTub87468_1448| Diaminopimelate decarboxylase (EC 4.1.1.20) [Mycobacterium tuberculosis H37Rv | 83332.12]	85.9	425	60	0	48	472	1	425	9.8e-210	722.2
CORE	871	Victors	gi|15608433|ref|NP_215809.1| diaminopimelate decarboxylase LysA [Mycobacterium tuberculosis H37Rv]	85.7	446	64	0	27	472	2	447	2e-219	756.5
CORE	871	VFDB	VFG009387(gi:41408567) (lysA) LysA_2 [Lysine synthesis (CVF310)] [Mycobacterium avium subsp. paratuberculosis K-10]	100	472	0	0	1	472	1	472	4.1e-272	934.1
CORE	886	VFDB	VFG030513(gi:41408646) (lpqY) hypothetical protein [Trehalose-recycling ABC transporter (CVF651)] [Mycobacterium avium subsp. paratuberculosis K-10]	100	470	0	0	1	470	1	470	1e-270	929.5
ACCESSORY	894	VFDB	VFG007996(gi:41407792) (papA2) PapA2 [Sulfolipid-1 biosynthesis and transport (CVF289)] [Mycobacterium avium subsp. paratuberculosis K-10]	99.8	468	1	0	1	468	38	505	5.8e-279	956.8
CORE	897	VFDB	VFG022151(gi:41409885) (mycP3) hypothetical protein [ESX-3 (T7SS) (CVF635)] [Mycobacterium avium subsp. paratuberculosis K-10]	100	468	0	0	1	468	1	468	4.8e-273	937.2
CORE	959	PATRIC	fig|83331.22.peg.2335|MT2129|VBIMycTub22151_2335| RNA polymerase ECF-type sigma factor [Mycobacterium tuberculosis CDC1551 | 83331.22]	84.4	180	28	0	280	459	6	185	4.9e-81	294.7
CORE	959	Victors	gi|148661883|ref|YP_001283406.1| RNA polymerase sigma factor SigC [Mycobacterium tuberculosis H37Ra]	84.4	180	28	0	280	459	6	185	2e-80	294.7
CORE	959	Victors	gi|15609206|ref|NP_216585.1| ECF RNA polymerase sigma factor SigC [Mycobacterium tuberculosis H37Rv]	84.4	180	28	0	280	459	6	185	2e-80	294.7
CORE	966	VFDB	VFG010164(gi:41408210) (mce3E) LprM [Mce3 (CVF338)] [Mycobacterium avium subsp. paratuberculosis K-10]	99.7	347	1	0	1	347	25	371	1.2e-196	683.3
CORE	972	VFDB	VFG028970(gi:499078631) (eccB4) putative conserved membrane protein [ESX-4 (T7SS) (CVF636)] [Mycobacterium avium subsp. paratuberculosis MAP4]	98.9	456	2	1	1	456	1	453	2.2e-254	875.2
ACCESSORY	987	VFDB	VFG022243(gi:41410338) (cccD4) hypothetical protein [ESX-4 (T7SS) (CVF636)] [Mycobacterium avium subsp. paratuberculosis K-10]	99.8	452	1	0	3	454	1	452	7.7e-252	866.7
CORE	1006	PATRIC	fig|83332.12.peg.1005|Rv0902c|VBIMycTub87468_1005| Sensor-type histidine kinase prrB (EC 2.7.13.3) [Mycobacterium tuberculosis H37Rv | 83332.12]	80.6	413	79	1	1	412	1	413	3.1e-189	654.1
CORE	1006	VFDB	VFG009844(gi:41406931) (prrB) hypothetical protein [PrrA/B (CVF332)] [Mycobacterium avium subsp. paratuberculosis K-10]	100	451	0	0	1	451	1	451	4.8e-254	874
CORE	1010	VFDB	VFG009566(gi:41408303) (mbtI) anthranilate synthase component I [Mycobactin (CVF315)] [Mycobacterium avium subsp. paratuberculosis K-10]	100	450	0	0	1	450	1	450	3.9e-256	880.9
CORE	1025	VFDB	VFG031089(gi:41407931) (pafA) hypothetical protein [Proteasome-associated proteins (CVF656)] [Mycobacterium avium subsp. paratuberculosis K-10]	100	447	0	0	1	447	6	452	6.8e-261	896.7
CORE	1030	VFDB	VFG026433(gi:383308019) (glnA1) glutamine synthetase [Glutamine synthesis (CVF311)] [Mycobacterium tuberculosis RGTB327]	93.3	447	29	1	1	446	1	447	1.1e-245	846.3
CORE	1044	PATRIC	fig|83332.12.peg.3255|Rv2921c|VBIMycTub87468_3255| Signal recognition particle receptor FtsY [Mycobacterium tuberculosis H37Rv | 83332.12]	83.8	444	50	3	1	444	1	422	3.8e-203	700.3
CORE	1044	Victors	gi|15610058|ref|NP_217437.1| signal recognition particle receptor FtsY [Mycobacterium tuberculosis H37Rv]	83.8	444	50	3	1	444	1	422	1.6e-202	700.3
CORE	1045	PATRIC	fig|83332.12.peg.535|Rv0485|VBIMycTub87468_0535| Transcriptional regulator [Mycobacterium tuberculosis H37Rv | 83332.12]	84.5	368	56	1	74	440	1	368	1.3e-174	605.5
CORE	1045	Victors	gi|15607626|ref|NP_214999.1| transcriptional regulator [Mycobacterium tuberculosis H37Rv]	81.5	428	78	1	14	440	8	435	3.2e-195	676
CORE	1047	VFDB	VFG010405(gi:41408290) (mce8D) hypothetical protein [Mce8 (CVF343)] [Mycobacterium avium subsp. paratuberculosis K-10]	100	444	0	0	1	444	1	444	2.7e-254	874.8
CORE	1049	VFDB	VFG010141(gi:41408211) (mce3D) hypothetical protein [Mce3 (CVF338)] [Mycobacterium avium subsp. paratuberculosis K-10]	100	444	0	0	1	444	1	444	3.4e-252	867.8
ACCESSORY	1053	VFDB	VFG010027(gi:41410184) (mce2C) hypothetical protein [Mce2 (CVF337)] [Mycobacterium avium subsp. paratuberculosis K-10]	98.8	250	3	0	1	250	5	254	9.8e-135	477.6
ACCESSORY	1053	VFDB	VFG027518(gi:499078481) (mce2C) mce family protein Mce2C [Mce2 (CVF337)] [Mycobacterium avium subsp. paratuberculosis MAP4]	98.8	250	3	0	1	250	1	250	9.8e-135	477.6
CORE	1073	VFDB	VFG009940(gi:41409387) (mce1A) Mce1_1 [Mce1 (CVF336)] [Mycobacterium avium subsp. paratuberculosis K-10]	99.1	441	4	0	1	441	1	441	1e-253	872.8
CORE	1075	VFDB	VFG009516(gi:41408273) (mbtC) MbtC [Mycobactin (CVF315)] [Mycobacterium avium subsp. paratuberculosis K-10]	100	439	0	0	1	439	4	442	1.8e-253	872.1
CORE	1080	PATRIC	fig|83332.12.peg.1749|Rv1568|VBIMycTub87468_1749| Adenosylmethionine-8-amino-7-oxononanoate aminotransferase (EC 2.6.1.62) [Mycobacterium tuberculosis H37Rv | 83332.12]	81.8	435	79	0	1	435	1	435	1.2e-212	731.9
CORE	1080	Victors	gi|15608706|ref|NP_216084.1| adenosylmethionine-8-amino-7-oxononanoate aminotransferase [Mycobacterium tuberculosis H37Rv]	81.8	435	79	0	1	435	1	435	4.8e-212	731.9
CORE	1093	VFDB	VFG027882(gi:499077405) (mce7E) mce family lipoprotein [Mce7 (CVF342)] [Mycobacterium avium subsp. paratuberculosis MAP4]	100	435	0	0	1	435	1	435	2.4e-255	878.2
ACCESSORY	1096	VFDB	VFG009941(gi:118465982) (mce1A) virulence factor Mce family protein [Mce1 (CVF336)] [Mycobacterium avium 104]	92.4	436	30	2	1	435	1	434	4.5e-233	804.3
ACCESSORY	1096	VFDB	VFG024216(gi:379756945) (mce1A) virulence factor mce family protein [Mce1 (CVF336)] [Mycobacterium intracellulare MOTT-02]	90.1	435	43	0	1	435	1	435	4.5e-233	804.3
ACCESSORY	1111	VFDB	VFG022255(gi:41410337) (mycP4) hypothetical protein [ESX-4 (T7SS) (CVF636)] [Mycobacterium avium subsp. paratuberculosis K-10]	100	432	0	0	1	432	1	432	4e-250	860.9
CORE	1118	PATRIC	fig|652616.3.peg.519|ERDMAN_0512|VBIMycTub1140_0519| Isocitrate lyase (EC 4.1.3.1) @ Methylisocitrate lyase (EC 4.1.3.30) [Mycobacterium tuberculosis str. Erdman = ATCC 35801 | 652616.3]	92.7	427	31	0	4	430	2	428	5e-237	812.8
CORE	1118	Victors	gi|148660233|ref|YP_001281756.1| isocitrate lyase Icl [Mycobacterium tuberculosis H37Ra]	92.7	427	31	0	4	430	2	428	2.1e-236	812.8
CORE	1118	Victors	gi|57116734|ref|YP_177728.1| isocitrate lyase [Mycobacterium tuberculosis H37Rv]	92.7	427	31	0	4	430	2	428	2.1e-236	812.8
CORE	1118	VFDB	VFG009262(gi:41410059) (icl) isocitrate lyase [Isocitrate lyase (CVF302)] [Mycobacterium avium subsp. paratuberculosis K-10]	100	430	0	0	1	430	1	430	1.2e-251	865.9
CORE	1122	PATRIC	fig|83332.12.peg.3612|Rv3229c|VBIMycTub87468_3612| Linoleoyl-CoA desaturase (EC 1.14.19.3) @ Stearoyl-CoA 9-desaturase [Mycobacterium tuberculosis H37Rv | 83332.12]	85.2	427	63	0	4	430	1	427	2.5e-220	757.3
CORE	1122	Victors	gi|57117078|ref|YP_177948.1| stearoyl-CoA 9-desaturase [Mycobacterium tuberculosis H37Rv]	85.2	427	63	0	4	430	1	427	1e-219	757.3
CORE	1130	PATRIC	fig|83332.12.peg.2659|Rv2378c|VBIMycTub87468_2659| L-lysine 6-monooxygenase (EC 1.14.13.59) in siderophore biosynthesis => MbtG [Mycobacterium tuberculosis H37Rv | 83332.12]	88.2	425	49	1	3	426	4	428	2.5e-220	757.3
CORE	1130	VFDB	VFG009460(gi:41408268) (mbtG) MbtG [Mycobactin (CVF315)] [Mycobacterium avium subsp. paratuberculosis K-10]	100	428	0	0	1	428	1	428	2.6e-249	858.2
CORE	1131	VFDB	VFG030888(gi:126435333) (cyp125) cytochrome P450 [Cyp125 (CVF652)] [Mycobacterium sp. JLS]	87.3	417	52	1	12	428	8	423	1.7e-216	749.2
ACCESSORY	1170	VFDB	VFG029573(gi:118465574) (gtf1) glycosyl transferase [GPL locus (CVF650)] [Mycobacterium avium 104]	98.6	425	6	0	1	425	1	425	3.3e-249	857.8
CORE	1192	VFDB	VFG010073(gi:41408214) (mce3A) Mce3 [Mce3 (CVF338)] [Mycobacterium avium subsp. paratuberculosis K-10]	100	422	0	0	1	422	1	422	4e-247	850.9
CORE	1200	PATRIC	fig|243243.7.peg.2864|MAV_2928|VBIMycAvi38287_2864| hypothetical protein [Mycobacterium avium 104 | 243243.7]	97.8	178	4	0	244	421	1	178	3.1e-98	351.7
CORE	1200	VFDB	VFG029034(gi:499076672) (PPE25) PPE family protein [ESX-5 (T7SS) (CVF293)] [Mycobacterium avium subsp. paratuberculosis MAP4]	100	421	0	0	1	421	1	421	2.4e-239	825.1
CORE	1206	VFDB	VFG010331(gi:41406857) (mce7A) hypothetical protein [Mce7 (CVF342)] [Mycobacterium avium subsp. paratuberculosis K-10]	100	420	0	0	1	420	1	420	7.3e-241	830.1
CORE	1214	VFDB	VFG010319(gi:41407954) (mce5F) hypothetical protein [Mce5 (CVF340)] [Mycobacterium avium subsp. paratuberculosis K-10]	100	419	0	0	1	419	1	419	6.2e-240	827
ACCESSORY	1215	PATRIC	fig|83331.22.peg.2520|MT2306|VBIMycTub22151_2520| 3-oxoacyl-[acyl-carrier-protein] synthase, KASII (EC 2.3.1.179) [Mycobacterium tuberculosis CDC1551 | 83331.22]	88.3	419	47	1	1	419	1	417	8.2e-216	742.3
ACCESSORY	1215	VFDB	VFG009140(gi:499076179) (kasB) 3-oxoacyl-ACP synthase 2 [FAS-II (CVF300)] [Mycobacterium avium subsp. paratuberculosis MAP4]	100	419	0	0	1	419	22	440	4.3e-241	830.9
CORE	1218	VFDB	VFG010384(gi:41408287) (mce8A) hypothetical protein [Mce8 (CVF343)] [Mycobacterium avium subsp. paratuberculosis K-10]	99.8	411	1	0	8	418	1	411	6e-235	810.4
ACCESSORY	1221	VFDB	VFG029631(gi:118466342) (gtf2) glycosyltransferase 28 [GPL locus (CVF650)] [Mycobacterium avium 104]	98.8	418	5	0	1	418	1	418	6.6e-242	833.6
ACCESSORY	1228	PATRIC	fig|83331.22.peg.2458|MT2245|VBIMycTub22151_2458| Cell wall-associated hydrolases (invasion-associated proteins) [Mycobacterium tuberculosis CDC1551 | 83331.22]	84	144	17	2	277	417	245	385	6.7e-69	254.2
CORE	1230	PATRIC	fig|83332.12.peg.3959|Rv3545c|VBIMycTub87468_3959| Steroid C27-monooxygenase (EC 1.14.13.141) [Mycobacterium tuberculosis H37Rv | 83332.12]	82.7	417	71	1	1	416	1	417	5.4e-204	703
CORE	1230	Victors	gi|15610681|ref|NP_218062.1| steroid C26-monooxygenase [Mycobacterium tuberculosis H37Rv]	82.5	417	72	1	1	416	17	433	6.6e-203	701.4
CORE	1230	VFDB	VFG030883(gi:41406620) (cyp125) hypothetical protein [Cyp125 (CVF652)] [Mycobacterium avium subsp. paratuberculosis K-10]	100	416	0	0	1	416	1	416	9.5e-249	856.3
CORE	1232	VFDB	VFG009135(gi:383308045) (kasB) 3-oxoacyl-(acyl carrier protein) synthase II [FAS-II (CVF300)] [Mycobacterium tuberculosis RGTB327]	91.1	416	37	0	1	416	1	416	1.2e-224	776.2
CORE	1238	PATRIC	fig|83332.12.peg.3636|Rv3252c|VBIMycTub87468_3636| Alkane-1 monooxygenase (EC 1.14.15.3) [Mycobacterium tuberculosis H37Rv | 83332.12]	84.6	408	59	1	5	412	11	414	2.2e-213	734.2
ACCESSORY	1274	VFDB	VFG008013(gi:41408423) (eis) hypothetical protein [Enhanced intracellular survival protein (CVF297)] [Mycobacterium avium subsp. paratuberculosis K-10]	100	412	0	0	1	412	1	412	9.7e-246	846.3
CORE	1283	PATRIC	fig|83332.12.peg.3394|Rv3042c|VBIMycTub87468_3394| Phosphoserine phosphatase (EC 3.1.3.3) [Mycobacterium tuberculosis H37Rv | 83332.12]	84.3	408	64	0	4	411	2	409	1.7e-189	654.8
CORE	1283	Victors	gi|15610179|ref|NP_217558.1| phosphoserine phosphatase SerB [Mycobacterium tuberculosis H37Rv]	84.3	408	64	0	4	411	2	409	7e-189	654.8
CORE	1284	VFDB	VFG009982(gi:41409706) (mce1E) LprK [Mce1 (CVF336)] [Mycobacterium avium subsp. paratuberculosis K-10]	100	386	0	0	26	411	1	386	1.3e-221	766.1
CORE	1284	VFDB	VFG009983(gi:118466982) (mce1E) virulence factor Mce family protein [Mce1 (CVF336)] [Mycobacterium avium 104]	100	386	0	0	26	411	1	386	1.3e-221	766.1
ACCESSORY	1293	PATRIC	fig|83332.12.peg.542|Rv0490|VBIMycTub87468_0542| Phosphate regulon sensor protein PhoR (SphS) (EC 2.7.13.3) [Mycobacterium tuberculosis H37Rv | 83332.12]	83.5	411	66	2	1	410	1	410	7e-188	649.4
ACCESSORY	1293	Victors	gi|148660257|ref|YP_001281780.1| two component sensor histidine kinase SenX3 [Mycobacterium tuberculosis H37Ra]	83.5	411	66	2	1	410	1	410	2.9e-187	649.4
ACCESSORY	1293	Victors	gi|15607631|ref|NP_215004.1| two component sensor histidine kinase SenX3 [Mycobacterium tuberculosis H37Rv]	83.5	411	66	2	1	410	1	410	2.9e-187	649.4
ACCESSORY	1293	Victors	gi|15839881|ref|NP_334918.1| sensor histidine kinase SenX3 [Mycobacterium tuberculosis CDC1551]	83.5	411	66	2	1	410	1	410	2.9e-187	649.4
ACCESSORY	1293	VFDB	VFG031673(gi:41410080) (senX3) SenX3 [SenX3 (CVF666)] [Mycobacterium avium subsp. paratuberculosis K-10]	99.5	410	1	1	1	410	1	409	1.6e-224	775.8
CORE	1301	VFDB	VFG010313(gi:41407953) (mce5E) hypothetical protein [Mce5 (CVF340)] [Mycobacterium avium subsp. paratuberculosis K-10]	100	409	0	0	1	409	1	409	1.8e-231	798.9
CORE	1313	VFDB	VFG022324(gi:41407604) (PPE26) hypothetical protein [ESX-5 (T7SS) (CVF293)] [Mycobacterium avium subsp. paratuberculosis K-10]	99.3	408	2	1	1	408	1	407	5e-226	780.8
CORE	1316	PATRIC	fig|83332.12.peg.3199|Rv2869c|VBIMycTub87468_3199| Intramembrane protease RasP/YluC, implicated in cell division based on FtsL cleavage [Mycobacterium tuberculosis H37Rv | 83332.12]	82.6	407	68	1	1	407	1	404	1e-199	688.7
CORE	1321	PATRIC	fig|83331.22.peg.663|MT0618|VBIMycTub22151_0663| MCE-family protein MceA [Mycobacterium tuberculosis CDC1551 | 83331.22]	83.5	389	64	0	19	407	1	389	4.4e-190	656.8
CORE	1321	Victors	gi|15839991|ref|NP_335028.1| virulence factor [Mycobacterium tuberculosis CDC1551]	82.7	404	70	0	4	407	1	404	4.9e-195	675.2
CORE	1321	VFDB	VFG027479(gi:499078479) (mce2A) MCE-family protein Mce2A [Mce2 (CVF337)] [Mycobacterium avium subsp. paratuberculosis MAP4]	100	404	0	0	4	407	1	404	2.5e-233	805.1
CORE	1331	VFDB	VFG022214(gi:41410340) (MAP4242) hypothetical protein [ESX-4 (T7SS) (CVF636)] [Mycobacterium avium subsp. paratuberculosis K-10]	99.8	405	1	0	1	405	1	405	1.3e-229	792.7
CORE	1335	PATRIC	fig|243243.7.peg.4188|MAV_4264|VBIMycAvi38287_4188| Uncharacterized protein Rv3292/MT3391 [Mycobacterium avium 104 | 243243.7]	99.5	405	2	0	1	405	1	405	3.4e-235	806.6
CORE	1337	PATRIC	fig|83332.12.peg.1840|Rv1653|VBIMycTub87468_1840| Glutamate N-acetyltransferase (EC 2.3.1.35) @ N-acetylglutamate synthase (EC 2.3.1.1) [Mycobacterium tuberculosis H37Rv | 83332.12]	83.9	404	65	0	1	404	1	404	5e-194	669.8
CORE	1337	Victors	gi|15608791|ref|NP_216169.1| bifunctional glutamate N-acetyltransferase/amino-acid acetyltransferase [Mycobacterium tuberculosis H37Rv]	83.9	404	65	0	1	404	1	404	2.1e-193	669.8
CORE	1357	VFDB	VFG009195(gi:41407610) (eccE5) hypothetical protein [ESX-5 (T7SS) (CVF293)] [Mycobacterium avium subsp. paratuberculosis K-10]	100	402	0	0	1	402	1	402	1.6e-232	802.4
CORE	1362	PATRIC	fig|83332.12.peg.4091|Rv3671c|VBIMycTub87468_4091| Trypsin-like serine protease with C-terminal PDZ domain [Mycobacterium tuberculosis H37Rv | 83332.12]	85.6	397	57	0	6	402	1	397	5.5e-193	666.4
CORE	1368	VFDB	VFG027891(gi:499075989) (mce8E) MCE-family lipoprotein [Mce8 (CVF343)] [Mycobacterium avium subsp. paratuberculosis MAP4]	100	401	0	0	1	401	1	401	3e-231	798.1
ACCESSORY	1384	VFDB	VFG009544(gi:41408276) (mbtA) MbtA [Mycobactin (CVF315)] [Mycobacterium avium subsp. paratuberculosis K-10]	100	400	0	0	1	400	1	400	1.7e-231	798.9
CORE	1387	PATRIC	fig|83332.12.peg.3906|Rv3499c|VBIMycTub87468_3906| MCE-family protein MceA [Mycobacterium tuberculosis H37Rv | 83332.12]	84.2	400	63	0	1	400	1	400	2.2e-194	671
CORE	1387	Victors	gi|57117113|ref|YP_177977.1| Mce family protein Mce4A [Mycobacterium tuberculosis H37Rv]	84.2	400	63	0	1	400	1	400	9.1e-194	671
CORE	1387	VFDB	VFG027719(gi:499077609) (mce4A) MCE-family protein MCE4A [Mce4 (CVF339)] [Mycobacterium avium subsp. paratuberculosis MAP4]	100	400	0	0	1	400	1	400	1.8e-228	788.9
CORE	1409	PATRIC	fig|83332.12.peg.3933|Rv3523|VBIMycTub87468_3933| lipid carrier protein or keto acyl-CoA thiolase Ltp3 [Mycobacterium tuberculosis H37Rv | 83332.12]	91.1	392	32	1	1	392	1	389	9.2e-209	718.8
CORE	1409	Victors	gi|15610659|ref|NP_218040.1| lipid carrier protein [Mycobacterium tuberculosis H37Rv]	91.1	392	32	1	1	392	1	389	3.8e-208	718.8
CORE	1413	VFDB	VFG021993(gi:41406256) (PPE69) hypothetical protein [ESX-2 (T7SS) (CVF634)] [Mycobacterium avium subsp. paratuberculosis K-10]	100	396	0	0	1	396	1	396	1.6e-224	775.8
UNIQUE	1437	PATRIC	fig|83332.12.peg.542|Rv0490|VBIMycTub87468_0542| Phosphate regulon sensor protein PhoR (SphS) (EC 2.7.13.3) [Mycobacterium tuberculosis H37Rv | 83332.12]	85.3	334	48	1	1	333	1	334	1.3e-154	538.9
UNIQUE	1437	Victors	gi|148660257|ref|YP_001281780.1| two component sensor histidine kinase SenX3 [Mycobacterium tuberculosis H37Ra]	85.3	334	48	1	1	333	1	334	5.3e-154	538.9
UNIQUE	1437	Victors	gi|15607631|ref|NP_215004.1| two component sensor histidine kinase SenX3 [Mycobacterium tuberculosis H37Rv]	85.3	334	48	1	1	333	1	334	5.3e-154	538.9
UNIQUE	1437	Victors	gi|15839881|ref|NP_334918.1| sensor histidine kinase SenX3 [Mycobacterium tuberculosis CDC1551]	85.3	334	48	1	1	333	1	334	5.3e-154	538.9
UNIQUE	1437	VFDB	VFG031673(gi:41410080) (senX3) SenX3 [SenX3 (CVF666)] [Mycobacterium avium subsp. paratuberculosis K-10]	99.1	333	3	0	1	333	1	333	5.7e-179	624.4
CORE	1441	PATRIC	fig|83332.12.peg.231|Rv0204c|VBIMycTub87468_0231| FIG01121868: Possible membrane protein, Rv0204c [Mycobacterium tuberculosis H37Rv | 83332.12]	83.9	366	53	4	25	384	1	366	1.6e-173	601.7
CORE	1441	Victors	gi|448824741|ref|NP_214718.2| transmembrane protein [Mycobacterium tuberculosis H37Rv]	80.4	404	59	6	1	384	1	404	7.9e-182	631.3
CORE	1441	VFDB	VFG044070(gi:15607345) (Rv0204c) transmembrane protein [HasA-type hemophore-mediated heme uptake system (IA045)] [Mycobacterium tuberculosis H37Rv]	80.2	404	60	6	1	384	1	404	1e-180	630.2
CORE	1442	PATRIC	fig|83332.12.peg.1484|Rv1323|VBIMycTub87468_1484| 3-ketoacyl-CoA thiolase (EC 2.3.1.16) @ Acetyl-CoA acetyltransferase (EC 2.3.1.9) [Mycobacterium tuberculosis H37Rv | 83332.12]	90.5	389	37	0	5	393	1	389	4.5e-200	689.9
CORE	1442	Victors	gi|15608463|ref|NP_215839.1| acetyl-CoA acetyltransferase [Mycobacterium tuberculosis H37Rv]	90.5	389	37	0	5	393	1	389	1.9e-199	689.9
CORE	1454	PATRIC	fig|83332.12.peg.1387|Rv1238|VBIMycTub87468_1387| ABC transporter, ATP-binding protein (cluster 13, osmolytes) [Mycobacterium tuberculosis H37Rv | 83332.12]	86.1	389	51	1	1	386	1	389	1.9e-190	657.9
CORE	1454	Victors	gi|15608378|ref|NP_215754.1| sugar ABC transporter ATP-binding protein SugC [Mycobacterium tuberculosis H37Rv]	86.1	389	51	1	1	386	1	389	7.8e-190	657.9
CORE	1454	VFDB	VFG030675(gi:41408643) (sugC) SugC [Trehalose-recycling ABC transporter (CVF651)] [Mycobacterium avium subsp. paratuberculosis K-10]	100	392	0	0	1	392	1	392	7.1e-222	766.9
CORE	1469	VFDB	VFG029189(gi:499076625) (fadE14) acyl-CoA dehydrogenase FadE14 [Mycobactin (CVF315)] [Mycobacterium avium subsp. paratuberculosis MAP4]	100	391	0	0	1	391	1	391	1.9e-222	768.8
CORE	1489	PATRIC	fig|83332.12.peg.3954|Rv3540c|VBIMycTub87468_3954| Sterol carrier protein IgrF [Mycobacterium tuberculosis H37Rv | 83332.12]	89.2	390	37	2	1	389	1	386	4.2e-198	683.3
CORE	1489	Victors	gi|15610676|ref|NP_218057.1| lipid transfer protein [Mycobacterium tuberculosis H37Rv]	89.2	390	37	2	1	389	1	386	1.7e-197	683.3
ACCESSORY	1514	PATRIC	fig|83331.22.peg.2520|MT2306|VBIMycTub22151_2520| 3-oxoacyl-[acyl-carrier-protein] synthase, KASII (EC 2.3.1.179) [Mycobacterium tuberculosis CDC1551 | 83331.22]	84.5	296	46	0	1	296	1	296	2.2e-143	501.5
ACCESSORY	1514	VFDB	VFG009140(gi:499076179) (kasB) 3-oxoacyl-ACP synthase 2 [FAS-II (CVF300)] [Mycobacterium avium subsp. paratuberculosis MAP4]	92.9	296	21	0	1	296	22	317	9.7e-155	543.9
CORE	1517	VFDB	VFG029606(gi:41407327) (atf) hypothetical protein [GPL locus (CVF650)] [Mycobacterium avium subsp. paratuberculosis K-10]	99.7	387	1	0	1	387	12	398	3.5e-221	764.6
CORE	1519	PATRIC	fig|83332.12.peg.3957|Rv3543c|VBIMycTub87468_3957| Acyl-CoA dehydrogenase (EC 1.3.8.-), Mycobacterial subgroup FadE29; Acyl-CoA dehydrogenase IgrC [Mycobacterium tuberculosis H37Rv | 83332.12]	87.6	387	48	0	1	387	1	387	1.1e-203	701.8
CORE	1519	VFDB	VFG030986(gi:41406622) (fadE29) FadE29 [FadE29 (CVF654)] [Mycobacterium avium subsp. paratuberculosis K-10]	100	387	0	0	1	387	1	387	1.5e-227	785.8
ACCESSORY	1525	VFDB	VFG022286(gi:118465559) (cyp143) P450 heme-thiolate protein [ESX-5 (T7SS) (CVF293)] [Mycobacterium avium 104]	100	387	0	0	1	387	1	387	2e-229	792
CORE	1533	PATRIC	fig|83332.12.peg.3970|Rv3556c|VBIMycTub87468_3970| Probable acetyl-CoA acetyltransferase FadA6 (EC 2.3.1.9) [Mycobacterium tuberculosis H37Rv | 83332.12]	95.3	386	18	0	1	386	1	386	1.6e-213	734.6
CORE	1533	Victors	gi|15610692|ref|NP_218073.1| acetyl-CoA acetyltransferase FadA [Mycobacterium tuberculosis H37Rv]	95.3	386	18	0	1	386	1	386	6.5e-213	734.6
CORE	1536	PATRIC	fig|83332.12.peg.3937|Rv3526|VBIMycTub87468_3937| 3-ketosteroid-9-alpha-monooxygenase, oxygenase component (EC 1.14.13.142) [Mycobacterium tuberculosis H37Rv | 83332.12]	92	351	27	1	36	385	1	351	8.6e-204	702.2
CORE	1544	PATRIC	fig|83331.22.peg.2833|MT2594|VBIMycTub22151_2833| L,D-transpeptidase => LdtB [Mycobacterium tuberculosis CDC1551 | 83331.22]	84.9	384	58	0	1	384	2	385	5.8e-200	689.5
ACCESSORY	1551	VFDB	VFG007705(gi:41406308) (erp) PirG [Exported repetitive protein (CVF283)] [Mycobacterium avium subsp. paratuberculosis K-10]	99.7	307	0	1	1	306	1	307	2.9e-175	612.1
CORE	1556	VFDB	VFG029181(gi:494691572) (fadE14) acyl-CoA dehydrogenase FADE13 [Mycobactin (CVF315)] [Mycobacterium tuberculosis str. Haarlem/NITR202]	90.6	382	36	0	1	382	1	382	8e-202	700.3
CORE	1557	PATRIC	fig|83332.12.peg.3974|Rv3560c|VBIMycTub87468_3974| Acyl-CoA dehydrogenase (EC 1.3.8.1), Mycobacterial subgroup FadE30 [Mycobacterium tuberculosis H37Rv | 83332.12]	92.5	385	26	1	1	382	1	385	1.7e-212	731.1
CORE	1557	Victors	gi|15610696|ref|NP_218077.1| acyl-CoA dehydrogenase FadE30 [Mycobacterium tuberculosis H37Rv]	92.5	385	26	1	1	382	1	385	7.1e-212	731.1
ACCESSORY	1561	VFDB	VFG044071(gi:15607346) (Rv0205) transmembrane protein [HasA-type hemophore-mediated heme uptake system (IA045)] [Mycobacterium tuberculosis H37Rv]	80.7	357	69	0	1	357	1	357	6e-157	551.2
CORE	1566	PATRIC	fig|83332.12.peg.3619|Rv3236c|VBIMycTub87468_3619| Kef-type K+ transport system, membrane component [Mycobacterium tuberculosis H37Rv | 83332.12]	80.8	380	72	1	1	379	1	380	2.3e-169	587.8
CORE	1566	Victors	gi|57117079|ref|YP_177949.1| integral membrane transport protein [Mycobacterium tuberculosis H37Rv]	80.8	380	72	1	1	379	1	380	9.7e-169	587.8
CORE	1566	VFDB	VFG030111(gi:41409447) (kefB) hypothetical protein [Potassium/proton antiporter (CVF647)] [Mycobacterium avium subsp. paratuberculosis K-10]	100	382	0	0	1	382	1	382	1.5e-208	722.6
CORE	1572	PATRIC	fig|83332.12.peg.1750|Rv1569|VBIMycTub87468_1750| 8-amino-7-oxononanoate synthase (EC 2.3.1.47) [Mycobacterium tuberculosis H37Rv | 83332.12]	82.2	377	67	0	2	378	6	382	7e-174	602.8
CORE	1572	Victors	gi|57116887|ref|YP_177822.1| 8-amino-7-oxononanoate synthase [Mycobacterium tuberculosis H37Rv]	82.2	377	67	0	2	378	6	382	2.9e-173	602.8
CORE	1601	PATRIC	fig|83332.12.peg.3534|Rv3168|VBIMycTub87468_3534| Phosphotransferase [Mycobacterium tuberculosis H37Rv | 83332.12]	85.1	377	56	0	1	377	1	377	1.2e-194	671.8
CORE	1601	Victors	gi|15610304|ref|NP_217684.1| aminoglycoside phosphotransferase [Mycobacterium tuberculosis H37Rv]	85.1	377	56	0	1	377	1	377	5e-194	671.8
CORE	1606	VFDB	VFG010118(gi:41408212) (mce3C) hypothetical protein [Mce3 (CVF338)] [Mycobacterium avium subsp. paratuberculosis K-10]	100	377	0	0	1	377	16	392	6.6e-217	750.4
CORE	1619	VFDB	VFG029991(gi:41408332) (pe) hypothetical protein [GPL locus (CVF650)] [Mycobacterium avium subsp. paratuberculosis K-10]	100	376	0	0	1	376	1	376	1.5e-221	765.8
CORE	1621	PATRIC	fig|83331.22.peg.2131|MT1944|VBIMycTub22151_2131| putative oxidoreductase, nitronate monooxygenase family [Mycobacterium tuberculosis CDC1551 | 83331.22]	91	376	34	0	1	376	1	376	3.2e-203	700.3
UNIQUE	1623	VFDB	VFG021818(gi:41407652) (fadD33) long-chain-fatty-acid--[acyl-carrier-protein] ligase [Mycobactin (CVF315)] [Mycobacterium avium subsp. paratuberculosis K-10]	99.7	330	1	0	1	330	1	330	6.2e-191	664.1
CORE	1624	VFDB	VFG029361(gi:499078097) (MAP4_3816) oxidoreductase, luciferase-like monooxygenase [PDIM (phthiocerol dimycocerosate) and PGL (phenolic glycolipid) biosynthesis and transport (CVF288)] [Mycobacterium avium subsp. paratuberculosis MAP4]	100	375	0	0	1	375	1	375	8.9e-222	766.5
ACCESSORY	1638	PATRIC	fig|83331.22.peg.2520|MT2306|VBIMycTub22151_2520| 3-oxoacyl-[acyl-carrier-protein] synthase, KASII (EC 2.3.1.179) [Mycobacterium tuberculosis CDC1551 | 83331.22]	86.8	303	40	0	1	303	1	303	6.3e-151	526.6
ACCESSORY	1638	VFDB	VFG009140(gi:499076179) (kasB) 3-oxoacyl-ACP synthase 2 [FAS-II (CVF300)] [Mycobacterium avium subsp. paratuberculosis MAP4]	91.5	331	17	1	1	320	22	352	3.7e-167	585.1
CORE	1660	VFDB	VFG010349(gi:41406859) (mce7C) hypothetical protein [Mce7 (CVF342)] [Mycobacterium avium subsp. paratuberculosis K-10]	100	372	0	0	1	372	1	372	1.7e-209	725.7
CORE	1664	VFDB	VFG010308(gi:41407952) (mce5D) hypothetical protein [Mce5 (CVF340)] [Mycobacterium avium subsp. paratuberculosis K-10]	99.7	371	1	0	1	371	1	371	2.9e-209	724.9
CORE	1665	VFDB	VFG010431(gi:41406209) (mce9D) hypothetical protein [Mce9 (CVF344)] [Mycobacterium avium subsp. paratuberculosis K-10]	100	371	0	0	1	371	1	371	1.3e-204	709.5
CORE	1686	PATRIC	fig|83332.12.peg.3328|Rv2981c|VBIMycTub87468_3328| D-alanine--D-alanine ligase (EC 6.3.2.4) [Mycobacterium tuberculosis H37Rv | 83332.12]	84.4	366	57	0	4	369	8	373	6.4e-180	622.9
CORE	1686	Victors	gi|15610118|ref|NP_217497.1| D-alanine--D-alanine ligase [Mycobacterium tuberculosis H37Rv]	84.4	366	57	0	4	369	8	373	2.6e-179	622.9
ACCESSORY	1694	VFDB	VFG043449(gi:41407667) (MAP1569) ModD [Fibronectin-binding protein (AI170)] [Mycobacterium avium subsp. paratuberculosis K-10]	99.7	368	1	0	1	368	1	368	3.3e-221	764.6
CORE	1695	PATRIC	fig|83332.12.peg.52|Rv0046c|VBIMycTub87468_0052| Inositol-1-phosphate synthase (EC 5.5.1.4) [Mycobacterium tuberculosis H37Rv | 83332.12]	92.6	367	27	0	1	367	1	367	8.8e-198	682.2
CORE	1695	Victors	gi|148659806|ref|YP_001281329.1| 1L-myo-inositol-1-phosphate synthase [Mycobacterium tuberculosis H37Ra]	92.6	367	27	0	1	367	1	367	3.6e-197	682.2
CORE	1695	Victors	gi|15607188|ref|NP_214560.1| inositol-3-phosphate synthase [Mycobacterium tuberculosis H37Rv]	92.6	367	27	0	1	367	1	367	3.6e-197	682.2
CORE	1702	PATRIC	fig|83332.12.peg.2463|Rv2211c|VBIMycTub87468_2463| Aminomethyltransferase (glycine cleavage system T protein) (EC 2.1.2.10) [Mycobacterium tuberculosis H37Rv | 83332.12]	84.2	367	58	0	1	367	1	367	1.2e-181	628.6
CORE	1702	Victors	gi|15609348|ref|NP_216727.1| aminomethyltransferase [Mycobacterium tuberculosis H37Rv]	83.9	367	59	0	1	367	13	379	1.4e-180	627.1
CORE	1720	PATRIC	fig|83332.12.peg.1494|Rv1333|VBIMycTub87468_1494| Possible amide hydrolase Rv1333 [Mycobacterium tuberculosis H37Rv | 83332.12]	80.1	347	66	1	1	347	1	344	4.7e-159	553.5
CORE	1720	Victors	gi|15608473|ref|NP_215849.1| hydrolase [Mycobacterium tuberculosis H37Rv]	80.1	347	66	1	1	347	1	344	1.9e-158	553.5
UNIQUE	1722	PATRIC	fig|243243.7.peg.2391|MAV_2450|VBIMycAvi38287_2391| Modular polyketide synthase [Mycobacterium avium 104 | 243243.7]	99	104	1	0	1	104	10	113	6.8e-57	214.2
UNIQUE	1722	Victors	gi|148661862|ref|YP_001283385.1| polyketide synthase [Mycobacterium tuberculosis H37Ra]	88.5	104	12	0	1	104	2	105	5.1e-50	193.4
UNIQUE	1722	Victors	gi|448824772|ref|NP_216564.2| polyketide synthase [Mycobacterium tuberculosis H37Rv]	88.5	104	12	0	1	104	2	105	5.1e-50	193.4
CORE	1740	PATRIC	fig|83332.12.peg.3987|Rv3571|VBIMycTub87468_3987| Putative oxidoreductase [Mycobacterium tuberculosis H37Rv | 83332.12]	84.3	364	51	2	1	364	1	358	4.5e-178	616.7
CORE	1749	VFDB	VFG010302(gi:41407951) (mce5C) hypothetical protein [Mce5 (CVF340)] [Mycobacterium avium subsp. paratuberculosis K-10]	100	359	0	0	5	363	1	359	4.2e-200	694.5
CORE	1754	PATRIC	fig|83332.12.peg.1124|Rv1009|VBIMycTub87468_1124| Resuscitation-promoting factor RpfB [Mycobacterium tuberculosis H37Rv | 83332.12]	85.6	362	52	0	1	362	1	362	7.9e-183	632.5
CORE	1760	PATRIC	fig|83332.12.peg.3958|Rv3544c|VBIMycTub87468_3958| Acyl-CoA dehydrogenase (EC 1.3.8.-), Mycobacterial subgroup FadE28; Acyl-CoA dehydrogenase IgrB [Mycobacterium tuberculosis H37Rv | 83332.12]	82.3	333	59	0	7	339	1	333	2.3e-158	551.2
CORE	1760	Victors	gi|15610680|ref|NP_218061.1| acyl-CoA dehydrogenase FadE28 [Mycobacterium tuberculosis H37Rv]	82.3	333	59	0	7	339	1	333	9.5e-158	551.2
CORE	1760	VFDB	VFG030935(gi:41406621) (fadE28) FadE28 [FadE28 (CVF653)] [Mycobacterium avium subsp. paratuberculosis K-10]	100	362	0	0	1	362	1	362	9.6e-205	709.9
CORE	1769	PATRIC	fig|83332.12.peg.2277|Rv2038c|VBIMycTub87468_2277| N-Acetyl-D-glucosamine ABC transport system, ATP-binding protein [Mycobacterium tuberculosis H37Rv | 83332.12]	83.3	335	56	0	1	335	1	335	2.7e-159	554.3
CORE	1769	Victors	gi|15609175|ref|NP_216554.1| sugar ABC transporter ATP-binding protein [Mycobacterium tuberculosis H37Rv]	83.3	335	56	0	1	335	1	335	1.1e-158	554.3
UNIQUE	1773	VFDB	VFG007705(gi:41406308) (erp) PirG [Exported repetitive protein (CVF283)] [Mycobacterium avium subsp. paratuberculosis K-10]	99.7	289	1	0	1	289	1	289	6.7e-166	580.9
CORE	1774	PATRIC	fig|83332.12.peg.2452|Rv2200c|VBIMycTub87468_2452| Cytochrome c oxidase polypeptide II (EC 1.9.3.1) [Mycobacterium tuberculosis H37Rv | 83332.12]	82	323	57	1	35	357	2	323	1.3e-161	562
CORE	1784	VFDB	VFG010427(gi:41406207) (mce9B) Mce1B [Mce9 (CVF344)] [Mycobacterium avium subsp. paratuberculosis K-10]	100	359	0	0	1	359	1	359	2.3e-203	705.3
CORE	1785	PATRIC	fig|83332.12.peg.1230|Rv1099c|VBIMycTub87468_1230| Fructose-1,6-bisphosphatase, GlpX type (EC 3.1.3.11) [Mycobacterium tuberculosis H37Rv | 83332.12]	89.5	362	35	2	1	359	1	362	1.7e-185	641.3
CORE	1785	Victors	gi|448824754|ref|NP_215615.3| fructose 1,6-bisphosphatase [Mycobacterium tuberculosis H37Rv]	89.5	362	35	2	1	359	1	362	7e-185	641.3
CORE	1794	PATRIC	fig|83332.12.peg.1587|Rv1422|VBIMycTub87468_1587| FIG002813: LPPG:FO 2-phospho-L-lactate transferase like, CofD-like [Mycobacterium tuberculosis H37Rv | 83332.12]	88.6	351	28	1	8	358	4	342	5.1e-174	603.2
CORE	1794	Victors	gi|15608560|ref|NP_215938.1| hypothetical protein Rv1422 [Mycobacterium tuberculosis H37Rv]	88.6	351	28	1	8	358	4	342	2.1e-173	603.2
CORE	1825	VFDB	VFG010398(gi:41408289) (mce8C) hypothetical protein [Mce8 (CVF343)] [Mycobacterium avium subsp. paratuberculosis K-10]	100	354	0	0	1	354	6	359	3.2e-197	684.9
CORE	1830	Victors	gi|15610633|ref|NP_218014.1| Mce family protein Mce4C [Mycobacterium tuberculosis H37Rv]	81.2	351	66	0	4	354	7	357	7.9e-165	574.7
CORE	1830	VFDB	VFG010240(gi:41406664) (mce4C) hypothetical protein [Mce4 (CVF339)] [Mycobacterium avium subsp. paratuberculosis K-10]	100	354	0	0	1	354	1	354	1.8e-200	695.7
CORE	1837	PATRIC	fig|83332.12.peg.1847|Rv1660|VBIMycTub87468_1847| Naringenin-chalcone synthase (EC 2.3.1.74) [Mycobacterium tuberculosis H37Rv | 83332.12]	82.7	353	61	0	1	353	1	353	1.3e-169	588.6
CORE	1837	Victors	gi|148661456|ref|YP_001282979.1| chalcone synthase Pks10 [Mycobacterium tuberculosis H37Ra]	82.7	353	61	0	1	353	1	353	5.3e-169	588.6
CORE	1837	Victors	gi|15608798|ref|NP_216176.1| chalcone synthase [Mycobacterium tuberculosis H37Rv]	82.7	353	61	0	1	353	1	353	5.3e-169	588.6
ACCESSORY	1841	VFDB	VFG029546(gi:118464065) (rmlB) NAD dependent epimerase/dehydratase [GPL locus (CVF650)] [Mycobacterium avium 104]	99.1	349	3	0	5	353	1	349	4.5e-199	691
CORE	1843	PATRIC	fig|83332.12.peg.147|Rv0129c|VBIMycTub87468_0147| Antigen 85-C precursor @ Mycolyl transferase 85C (EC 2.3.1.122) [Mycobacterium tuberculosis H37Rv | 83332.12]	83.8	339	55	0	1	339	1	339	5.9e-175	606.3
CORE	1843	VFDB	VFG008169(gi:41409629) (fbpC) FbpC2 [Antigen 85 complex (CVF291)] [Mycobacterium avium subsp. paratuberculosis K-10]	100	352	0	0	1	352	1	352	1.7e-211	732.3
CORE	1845	PATRIC	fig|83332.12.peg.3948|Rv3534c|VBIMycTub87468_3948| 4-hydroxy-2-oxovalerate aldolase (EC 4.1.3.39) [Mycobacterium tuberculosis H37Rv | 83332.12]	91.8	343	28	0	10	352	4	346	1.1e-181	628.6
CORE	1845	Victors	gi|15610670|ref|NP_218051.1| 4-hydroxy-2-oxovalerate aldolase [Mycobacterium tuberculosis H37Rv]	91.8	343	28	0	10	352	4	346	4.6e-181	628.6
CORE	1852	VFDB	VFG010296(gi:41407950) (mce5B) hypothetical protein [Mce5 (CVF340)] [Mycobacterium avium subsp. paratuberculosis K-10]	100	351	0	0	1	351	1	351	1.5e-199	692.6
CORE	1862	VFDB	VFG010227(gi:118463448) (mce4B) virulence factor Mce family protein [Mce4 (CVF339)] [Mycobacterium avium 104]	99.4	350	2	0	1	350	1	350	2.5e-194	675.2
CORE	1874	VFDB	VFG010429(gi:41406208) (mce9C) hypothetical protein [Mce9 (CVF344)] [Mycobacterium avium subsp. paratuberculosis K-10]	100	348	0	0	1	348	1	348	1.1e-197	686.4
ACCESSORY	1882	PATRIC	fig|216594.6.peg.5754|MMAR_5368|VBIMycMar75906_5754| Antigen 85-C precursor @ Mycolyl transferase 85C (EC 2.3.1.122) [Mycobacterium marinum M | 216594.6]	90.3	319	31	0	19	337	1	319	1.1e-173	602.1
ACCESSORY	1882	Victors	gi|148663672|ref|YP_001285195.1| secreted antigen 85-A FbpA [Mycobacterium tuberculosis H37Ra]	82.2	338	60	0	1	338	1	338	1e-169	590.9
ACCESSORY	1882	Victors	gi|15610940|ref|NP_218321.1| diacylglycerol acyltransferase/mycolyltransferase Ag85A [Mycobacterium tuberculosis H37Rv]	82.2	338	60	0	1	338	1	338	1e-169	590.9
ACCESSORY	1882	Victors	gi|15843426|ref|NP_338463.1| esterase, , antigen 85-A [Mycobacterium tuberculosis CDC1551]	82.2	338	60	0	1	338	18	355	1e-169	590.9
ACCESSORY	1882	VFDB	VFG008149(gi:41406314) (fbpA) FbpA [Antigen 85 complex (CVF291)] [Mycobacterium avium subsp. paratuberculosis K-10]	100	347	0	0	1	347	1	347	9.8e-207	716.5
CORE	1888	VFDB	VFG009952(gi:41409703) (mce1B) hypothetical protein [Mce1 (CVF336)] [Mycobacterium avium subsp. paratuberculosis K-10]	100	346	0	0	1	346	1	346	8.6e-195	676.8
CORE	1900	PATRIC	fig|83332.12.peg.1771|Rv1589|VBIMycTub87468_1771| Biotin synthase (EC 2.8.1.6) [Mycobacterium tuberculosis H37Rv | 83332.12]	88.8	349	34	1	1	344	17	365	1.9e-178	617.8
CORE	1900	Victors	gi|15608727|ref|NP_216105.1| biotin synthetase [Mycobacterium tuberculosis H37Rv]	89.1	349	33	1	1	344	1	349	2.7e-178	619.4
CORE	1908	VFDB	VFG010015(gi:41410183) (mce2B) hypothetical protein [Mce2 (CVF337)] [Mycobacterium avium subsp. paratuberculosis K-10]	100	343	0	0	1	343	1	343	6.1e-193	670.6
CORE	1913	PATRIC	fig|83332.12.peg.2655|Rv2374c|VBIMycTub87468_2655| Heat-inducible transcription repressor HrcA [Mycobacterium tuberculosis H37Rv | 83332.12]	92.1	343	27	0	1	343	1	343	1.3e-174	605.1
CORE	1913	Victors	gi|15609511|ref|NP_216890.1| heat-inducible transcription repressor HrcA [Mycobacterium tuberculosis H37Rv]	92.1	343	27	0	1	343	1	343	5.3e-174	605.1
CORE	1916	PATRIC	fig|83332.12.peg.3359|Rv3010c|VBIMycTub87468_3359| 6-phosphofructokinase (EC 2.7.1.11) [Mycobacterium tuberculosis H37Rv | 83332.12]	93.3	343	23	0	1	343	1	343	1.6e-188	651.4
CORE	1926	VFDB	VFG010096(gi:41408213) (mce3B) hypothetical protein [Mce3 (CVF338)] [Mycobacterium avium subsp. paratuberculosis K-10]	100	342	0	0	1	342	1	342	1e-192	669.8
CORE	1933	PATRIC	fig|83331.22.peg.208|MT0191|VBIMycTub22151_0208| RNA polymerase ECF-type sigma factor [Mycobacterium tuberculosis CDC1551 | 83331.22]	83.8	315	51	0	18	332	18	332	5.5e-154	536.6
ACCESSORY	1934	VFDB	VFG010391(gi:41408288) (mce8B) hypothetical protein [Mce8 (CVF343)] [Mycobacterium avium subsp. paratuberculosis K-10]	100	341	0	0	1	341	1	341	5.1e-192	667.5
CORE	1937	PATRIC	fig|83332.12.peg.2444|Rv2192c|VBIMycTub87468_2444| Anthranilate phosphoribosyltransferase (EC 2.4.2.18) [Mycobacterium tuberculosis H37Rv | 83332.12]	85.3	341	50	0	1	341	30	370	4.1e-165	573.5
CORE	1937	Victors	gi|148662009|ref|YP_001283532.1| anthranilate phosphoribosyltransferase [Mycobacterium tuberculosis H37Ra]	85.3	341	50	0	1	341	30	370	1.7e-164	573.5
CORE	1937	Victors	gi|148823399|ref|YP_001288153.1| anthranilate phosphoribosyltransferase [Mycobacterium tuberculosis F11]	85.3	341	50	0	1	341	30	370	1.7e-164	573.5
CORE	1937	Victors	gi|15609329|ref|NP_216708.1| anthranilate phosphoribosyltransferase [Mycobacterium tuberculosis H37Rv]	85.3	341	50	0	1	341	30	370	1.7e-164	573.5
CORE	1937	Victors	gi|15841683|ref|NP_336720.1| anthranilate phosphoribosyltransferase [Mycobacterium tuberculosis CDC1551]	85.3	341	50	0	1	341	7	347	1.7e-164	573.5
CORE	1937	VFDB	VFG009357(gi:41408029) (trpD) anthranilate phosphoribosyltransferase [Tryptophan synthesis (CVF308)] [Mycobacterium avium subsp. paratuberculosis K-10]	99.7	341	1	0	1	341	27	367	4.3e-191	664.5
CORE	1938	PATRIC	fig|83332.12.peg.3816|Rv3419c|VBIMycTub87468_3816| N(6)-L-threonylcarbamoyladenine synthase (EC 2.3.1.234) [Mycobacterium tuberculosis H37Rv | 83332.12]	86.4	339	43	1	5	340	1	339	2.8e-166	577.4
CORE	1938	Victors	gi|15610555|ref|NP_217936.1| O-sialoglycoprotein endopeptidase [Mycobacterium tuberculosis H37Rv]	86.6	343	43	1	1	340	1	343	5.6e-168	585.1
ACCESSORY	1949	VFDB	VFG007706(gi:118462703) (erp) Erp protein [Exported repetitive protein (CVF283)] [Mycobacterium avium 104]	97.7	348	1	1	1	341	1	348	1.9e-194	675.6
CORE	1955	VFDB	VFG010340(gi:41406858) (mce7B) hypothetical protein [Mce7 (CVF342)] [Mycobacterium avium subsp. paratuberculosis K-10]	100	340	0	0	1	340	1	340	1.4e-189	659.4
CORE	1963	PATRIC	fig|83332.12.peg.243|Rv0216|VBIMycTub87468_0243| 2-methylfumaryl-CoA hydratase (EC 4.2.1.148) [Mycobacterium tuberculosis H37Rv | 83332.12]	80.8	338	63	1	3	340	2	337	3.9e-160	557
CORE	1963	Victors	gi|15607357|ref|NP_214730.1| hydratase [Mycobacterium tuberculosis H37Rv]	80.8	338	63	1	3	340	2	337	1.6e-159	557
CORE	1977	PATRIC	fig|83331.22.peg.556|MT0516|VBIMycTub22151_0556| Exopolyphosphatase (EC 3.6.1.11) [Mycobacterium tuberculosis CDC1551 | 83331.22]	87.1	340	38	2	5	338	1	340	1e-163	568.9
CORE	1982	PATRIC	fig|83332.12.peg.4104|Rv3683|VBIMycTub87468_4104| Uncharacterized metalohydrolase SCO3582 [Mycobacterium tuberculosis H37Rv | 83332.12]	87	316	41	0	22	337	4	319	8.7e-168	582.4
CORE	1982	Victors	gi|15610819|ref|NP_218200.1| hypothetical protein Rv3683 [Mycobacterium tuberculosis H37Rv]	87	316	41	0	22	337	4	319	3.6e-167	582.4
UNIQUE	1991	VFDB	VFG009502(gi:41408272) (mbtD) MbtD [Mycobactin (CVF315)] [Mycobacterium avium subsp. paratuberculosis K-10]	100	221	0	0	1	221	1	221	1.9e-122	436.4
CORE	2006	PATRIC	fig|83332.12.peg.730|Rv0655|VBIMycTub87468_0730| ABC transporter ATP-binding protein SCO2422 [Mycobacterium tuberculosis H37Rv | 83332.12]	91.7	336	28	0	1	336	1	336	1.9e-178	617.8
CORE	2006	Victors	gi|15607795|ref|NP_215169.1| ribonucleotide ABC transporter ATP-binding protein [Mycobacterium tuberculosis H37Rv]	91.7	336	28	0	1	336	24	359	7.7e-178	617.8
ACCESSORY	2013	VFDB	VFG007705(gi:41406308) (erp) PirG [Exported repetitive protein (CVF283)] [Mycobacterium avium subsp. paratuberculosis K-10]	99.7	336	0	1	1	335	1	336	6.6e-192	667.2
CORE	2026	PATRIC	fig|83332.12.peg.3018|Rv2707|VBIMycTub87468_3018| Ribonuclease BN [Mycobacterium tuberculosis H37Rv | 83332.12]	83.1	301	51	0	1	301	1	301	1.3e-144	505.4
CORE	2026	Victors	gi|15609844|ref|NP_217223.1| transmembrane alanine/leucine-rich protein [Mycobacterium tuberculosis H37Rv]	83.1	301	51	0	1	301	1	301	5.5e-144	505.4
CORE	2032	VFDB	VFG021961(gi:41406261) (MAP0163) hypothetical protein [ESX-2 (T7SS) (CVF634)] [Mycobacterium avium subsp. paratuberculosis K-10]	99.7	332	1	0	1	332	10	341	1.2e-190	662.9
CORE	2048	VFDB	VFG028822(gi:499078177) (eccE3) hypothetical protein [ESX-3 (T7SS) (CVF635)] [Mycobacterium avium subsp. paratuberculosis MAP4]	100	330	0	0	1	330	1	330	2.5e-191	665.2
CORE	2051	PATRIC	fig|83332.12.peg.2103|Rv1886c|VBIMycTub87468_2103| Antigen 85-B precursor (85B) @ Mycolyl transferase 85B (EC 2.3.1.20) [Mycobacterium tuberculosis H37Rv | 83332.12]	85.5	310	45	0	16	325	1	310	4.8e-163	566.6
CORE	2051	VFDB	VFG008160(gi:118465697) (fbpB) antigen 85-B [Antigen 85 complex (CVF291)] [Mycobacterium avium 104]	100	330	0	0	1	330	1	330	4.6e-198	687.6
UNIQUE	2055	VFDB	VFG022255(gi:41410337) (mycP4) hypothetical protein [ESX-4 (T7SS) (CVF636)] [Mycobacterium avium subsp. paratuberculosis K-10]	92.4	327	24	1	1	327	77	402	3.5e-169	591.7
CORE	2088	PATRIC	fig|83332.12.peg.2158|Rv1931c|VBIMycTub87468_2158| Transcriptional regulator, AraC family [Mycobacterium tuberculosis H37Rv | 83332.12]	86.8	76	10	0	251	326	1	76	2.1e-33	136
CORE	2088	Victors	gi|15609068|ref|NP_216447.1| transcriptional regulator [Mycobacterium tuberculosis H37Rv]	82.2	90	16	0	237	326	170	259	2.6e-37	151
ACCESSORY	2132	PATRIC	fig|83332.12.peg.1058|Rv0949|VBIMycTub87468_1058| ATP-dependent DNA helicase UvrD/PcrA (EC 3.6.4.12) [Mycobacterium tuberculosis H37Rv | 83332.12]	87.5	265	31	1	1	263	1	265	1.2e-129	455.7
CORE	2135	PATRIC	fig|83332.12.peg.4125|Rv3701c|VBIMycTub87468_4125| L-histidine N(alpha)-methyltransferase (EC 2.1.1.44) [Mycobacterium tuberculosis H37Rv | 83332.12]	81.8	319	58	0	3	321	1	319	2e-150	524.6
CORE	2135	Victors	gi|15610837|ref|NP_218218.1| histidine-specific methyltransferase EtgD [Mycobacterium tuberculosis H37Rv]	81.6	321	59	0	1	321	1	321	3.8e-150	525.8
CORE	2159	PATRIC	fig|83331.22.peg.3030|MT2783|VBIMycTub22151_3030| RNA polymerase sigma factor SigB [Mycobacterium tuberculosis CDC1551 | 83331.22]	97.2	318	9	0	2	319	16	333	5e-173	599.7
UNIQUE	2174	VFDB	VFG043449(gi:41407667) (MAP1569) ModD [Fibronectin-binding protein (AI170)] [Mycobacterium avium subsp. paratuberculosis K-10]	84.1	302	29	3	1	302	76	358	2.3e-146	515.8
CORE	2178	PATRIC	fig|83332.12.peg.3956|Rv3542c|VBIMycTub87468_3956| Acyl-CoA transferase domain of IgrD / Nucleic-acid-binding domain of IgrD [Mycobacterium tuberculosis H37Rv | 83332.12]	81.6	316	49	2	1	316	1	307	3.8e-157	547
CORE	2178	Victors	gi|15610678|ref|NP_218059.1| hypothetical protein Rv3542c [Mycobacterium tuberculosis H37Rv]	81.3	316	50	2	1	316	4	310	4.6e-156	545.4
ACCESSORY	2186	VFDB	VFG007706(gi:118462703) (erp) Erp protein [Exported repetitive protein (CVF283)] [Mycobacterium avium 104]	90.2	348	3	3	1	317	1	348	8.4e-173	603.6
CORE	2197	VFDB	VFG007909(gi:41407336) (ddrA) DrrA [PDIM (phthiocerol dimycocerosate) and PGL (phenolic glycolipid) biosynthesis and transport (CVF288)] [Mycobacterium avium subsp. paratuberculosis K-10]	100	315	0	0	1	315	1	315	3.4e-174	608.2
CORE	2221	PATRIC	fig|83332.12.peg.2279|Rv2040c|VBIMycTub87468_2279| N-acetyl-D-glucosamine ABC transporter, permease protein 1 [Mycobacterium tuberculosis H37Rv | 83332.12]	81.5	286	53	0	28	313	1	286	1.8e-138	485
CORE	2221	Victors	gi|15609177|ref|NP_216556.1| sugar ABC transporter permease [Mycobacterium tuberculosis H37Rv]	81.6	293	54	0	21	313	7	299	6.4e-142	498.4
ACCESSORY	2232	VFDB	VFG010391(gi:41408288) (mce8B) hypothetical protein [Mce8 (CVF343)] [Mycobacterium avium subsp. paratuberculosis K-10]	97.9	281	6	0	1	281	1	281	2.6e-150	528.9
CORE	2237	PATRIC	fig|83332.12.peg.1223|Rv1092c|VBIMycTub87468_1223| Pantothenate kinase (EC 2.7.1.33) [Mycobacterium tuberculosis H37Rv | 83332.12]	94.8	290	15	0	23	312	1	290	1.1e-159	555.4
CORE	2237	Victors	gi|15608232|ref|NP_215608.1| pantothenate kinase [Mycobacterium tuberculosis H37Rv]	94.6	312	17	0	1	312	1	312	1e-171	597.4
CORE	2248	PATRIC	fig|83332.12.peg.1385|Rv1236|VBIMycTub87468_1385| Maltodextrin ABC transporter, permease protein MdxF [Mycobacterium tuberculosis H37Rv | 83332.12]	85.7	287	41	0	25	311	2	288	4.4e-142	496.9
CORE	2248	Victors	gi|15608376|ref|NP_215752.1| sugar ABC transporter permease SugA [Mycobacterium tuberculosis H37Rv]	83.7	300	48	1	13	311	8	307	2.8e-142	499.6
CORE	2248	VFDB	VFG030566(gi:41408645) (sugA) SugA [Trehalose-recycling ABC transporter (CVF651)] [Mycobacterium avium subsp. paratuberculosis K-10]	100	311	0	0	1	311	1	311	9.8e-174	606.7
CORE	2271	PATRIC	fig|83332.12.peg.4085|Rv3665c|VBIMycTub87468_4085| Dipeptide ABC transporter, permease protein DppB (TC 3.A.1.5.2) [Mycobacterium tuberculosis H37Rv | 83332.12]	90.3	308	30	0	1	308	1	308	8.2e-157	545.8
CORE	2274	PATRIC	fig|83332.12.peg.4019|Rv3602c|VBIMycTub87468_4019| Pantoate--beta-alanine ligase (EC 6.3.2.1) [Mycobacterium tuberculosis H37Rv | 83332.12]	81.7	306	56	0	3	308	4	309	1.1e-137	482.3
CORE	2274	Victors	gi|148663466|ref|YP_001284989.1| pantoate--beta-alanine ligase [Mycobacterium tuberculosis H37Ra]	81.7	306	56	0	3	308	4	309	4.6e-137	482.3
CORE	2274	Victors	gi|148824807|ref|YP_001289561.1| pantoate--beta-alanine ligase [Mycobacterium tuberculosis F11]	81.7	306	56	0	3	308	4	309	4.6e-137	482.3
CORE	2274	Victors	gi|15610738|ref|NP_218119.1| pantothenate synthetase [Mycobacterium tuberculosis H37Rv]	81.7	306	56	0	3	308	4	309	4.6e-137	482.3
CORE	2274	Victors	gi|15843214|ref|NP_338251.1| pantoate--beta-alanine ligase [Mycobacterium tuberculosis CDC1551]	81.7	306	56	0	3	308	4	309	4.6e-137	482.3
CORE	2274	VFDB	VFG008110(gi:499077712) (panC) pantoate-beta-alanine ligase PanC [Pantothenate synthesis (CVF305)] [Mycobacterium avium subsp. paratuberculosis MAP4]	100	308	0	0	1	308	1	308	4.8e-173	604.4
CORE	2312	PATRIC	fig|652616.3.peg.522|ERDMAN_0515|VBIMycTub1140_0522| Cyclopropane-fatty-acyl-phospholipid synthase PcaA (EC 2.1.1.79) [Mycobacterium tuberculosis str. Erdman = ATCC 35801 | 652616.3]	82.5	285	50	0	21	305	1	285	4.5e-139	486.9
CORE	2312	Victors	gi|148660236|ref|YP_001281759.1| mycolic acid synthase PcaA [Mycobacterium tuberculosis H37Ra]	82.9	287	49	0	19	305	1	287	7.6e-140	491.5
CORE	2312	Victors	gi|57116736|ref|YP_177730.1| cyclopropane mycolic acid synthase [Mycobacterium tuberculosis H37Rv]	82.9	287	49	0	19	305	1	287	7.6e-140	491.5
CORE	2312	VFDB	VFG007735(gi:41410062) (pcaA) UmaA2 [Proximal cyclopropane synthase of alpha mycolates (CVF285)] [Mycobacterium avium subsp. paratuberculosis K-10]	100	288	0	0	19	306	1	288	1.6e-168	589.3
CORE	2318	VFDB	VFG009558(gi:41408295) (mbtJ) LipK [Mycobactin (CVF315)] [Mycobacterium avium subsp. paratuberculosis K-10]	99.7	305	1	0	1	305	30	334	7.6e-179	623.6
CORE	2332	PATRIC	fig|83332.12.peg.3909|Rv3502c|VBIMycTub87468_3909| Probable short-chain type dehydrogenase/reductase (EC 1.-.-.-) [Mycobacterium tuberculosis H37Rv | 83332.12]	82	306	50	2	4	304	12	317	1.1e-140	492.3
CORE	2332	Victors	gi|15610638|ref|NP_218019.1| short-chain type dehydrogenase/reductase [Mycobacterium tuberculosis H37Rv]	82	306	50	2	4	304	12	317	4.4e-140	492.3
CORE	2355	PATRIC	fig|83332.12.peg.3984|Rv3568c|VBIMycTub87468_3984| Iron-dependent extradiol dioxygenase (EC 1.13.11.25) [Mycobacterium tuberculosis H37Rv | 83332.12]	89.6	299	31	0	5	303	2	300	1.5e-163	568.2
CORE	2359	VFDB	VFG001810(gi:15610939) (fbpC1) fbpC1 [Antigen 85 (VF0311)] [Mycobacterium tuberculosis H37Rv]	81.9	304	46	3	4	303	1	299	1.1e-145	513.5
CORE	2369	PATRIC	fig|652616.3.peg.1042|ERDMAN_1031|VBIMycTub1140_1042| Phosphate ABC transporter, permease protein PstA (TC 3.A.1.7.1) [Mycobacterium tuberculosis str. Erdman = ATCC 35801 | 652616.3]	82.1	301	54	0	2	302	4	304	2.5e-142	497.7
CORE	2369	PATRIC	fig|83332.12.peg.1038|Rv0930|VBIMycTub87468_1038| Phosphate ABC transporter, permease protein PstA (TC 3.A.1.7.1) [Mycobacterium tuberculosis H37Rv | 83332.12]	82.1	301	54	0	2	302	4	304	2.5e-142	497.7
CORE	2403	PATRIC	fig|216594.6.peg.2864|MMAR_2676|VBIMycMar75906_2864| FIG023076: hypothetical protein in PPE gene cluster [Mycobacterium marinum M | 216594.6]	93.7	300	19	0	1	300	1	300	8.3e-162	562.4
CORE	2403	VFDB	VFG009102(gi:41407607) (MAP1509) hypothetical protein [ESX-5 (T7SS) (CVF293)] [Mycobacterium avium subsp. paratuberculosis K-10]	99.7	300	1	0	1	300	1	300	2e-168	589
CORE	2406	VFDB	VFG007750(gi:118465133) (cmaA2) cyclopropane-fatty-acyl-phospholipid synthase 2 [Mycolic acid trans-cyclopropane synthetase (CVF286)] [Mycobacterium avium 104]	100	299	0	0	1	299	1	299	2.8e-178	621.7
CORE	2415	PATRIC	fig|652616.3.peg.720|ERDMAN_0711|VBIMycTub1140_0720| Methoxy mycolic acid synthase MmaA4 [Mycobacterium tuberculosis str. Erdman = ATCC 35801 | 652616.3]	89.3	298	32	0	1	298	18	315	1.2e-160	558.5
CORE	2415	Victors	gi|15840045|ref|NP_335082.1| methoxy mycolic acid synthase 4 [Mycobacterium tuberculosis CDC1551]	89.3	298	32	0	1	298	18	315	4.9e-160	558.5
CORE	2415	VFDB	VFG007759(gi:41410214) (mmaA4) MmaA4 [Methyltransferase (CVF287)] [Mycobacterium avium subsp. paratuberculosis K-10]	100	298	0	0	1	298	1	298	7.7e-176	613.6
CORE	2426	VFDB	VFG017683(gi:386003509) (icl) isocitrate lyase [Isocitrate lyase (CVF302)] [Mycobacterium tuberculosis RGTB423]	84.6	286	39	2	17	297	459	744	1.1e-129	460.3
CORE	2444	PATRIC	fig|410289.15.peg.903|BCG_0832|VBIMycBov80988_0903| Phosphoribosylaminoimidazole-succinocarboxamide synthase (EC 6.3.2.6) [Mycobacterium bovis BCG str. Pasteur 1173P2 | 410289.15]	87.8	295	36	0	2	296	3	297	1.8e-153	534.6
CORE	2444	VFDB	VFG007812(gi:499077557) (purC) phosphoribosylaminoimidazole-succinocarboxamide synthase PurC [Purine synthesis (CVF306)] [Mycobacterium avium subsp. paratuberculosis MAP4]	100	296	0	0	1	296	1	296	2.7e-173	605.1
CORE	2458	PATRIC	fig|83332.12.peg.553|Rv0500|VBIMycTub87468_0553| Pyrroline-5-carboxylate reductase (EC 1.5.1.2) [Mycobacterium tuberculosis H37Rv | 83332.12]	81	295	56	0	1	295	1	295	1.3e-127	448.7
CORE	2458	Victors	gi|148660268|ref|YP_001281791.1| pyrroline-5-carboxylate reductase [Mycobacterium tuberculosis H37Ra]	81	295	56	0	1	295	1	295	5.4e-127	448.7
CORE	2458	Victors	gi|15607641|ref|NP_215014.1| pyrroline-5-carboxylate reductase [Mycobacterium tuberculosis H37Rv]	81	295	56	0	1	295	1	295	5.4e-127	448.7
CORE	2458	Victors	gi|15839892|ref|NP_334929.1| pyrroline-5-carboxylate reductase [Mycobacterium tuberculosis CDC1551]	81	295	56	0	1	295	1	295	5.4e-127	448.7
CORE	2458	VFDB	VFG009342(gi:41410089) (proC) pyrroline-5-carboxylate reductase [Proline synthesis (CVF307)] [Mycobacterium avium subsp. paratuberculosis K-10]	100	295	0	0	1	295	4	298	1.5e-155	546.2
CORE	2458	VFDB	VFG026345(gi:499078385) (proC) Pyrroline-5-carboxylate reductase ProC [Proline synthesis (CVF307)] [Mycobacterium avium subsp. paratuberculosis MAP4]	100	295	0	0	1	295	1	295	1.5e-155	546.2
CORE	2471	VFDB	VFG030565(gi:31793499) (sugA) sugar-transport integral membrane protein ABC transporter UspA [Trehalose-recycling ABC transporter (CVF651)] [Mycobacterium bovis AF2122/97]	85.1	289	42	1	7	294	2	290	2.7e-141	498.8
CORE	2473	VFDB	VFG007741(gi:126435345) (pcaA) Cyclopropane-fatty-acyl-phospholipid synthase [Proximal cyclopropane synthase of alpha mycolates (CVF285)] [Mycobacterium sp. JLS]	84.7	294	45	0	1	294	1	294	7.4e-147	517.3
CORE	2480	VFDB	VFG022119(gi:41409883) (espG3) hypothetical protein [ESX-3 (T7SS) (CVF635)] [Mycobacterium avium subsp. paratuberculosis K-10]	100	293	0	0	1	293	1	293	1.2e-168	589.7
CORE	2489	PATRIC	fig|83332.12.peg.3965|Rv3551|VBIMycTub87468_3965| CoA-transferase subunit alpha, IpdA [Mycobacterium tuberculosis H37Rv | 83332.12]	87.2	289	36	1	1	288	1	289	1.1e-147	515.4
CORE	2489	Victors	gi|15610687|ref|NP_218068.1| CoA-transferase subunit alpha [Mycobacterium tuberculosis H37Rv]	87.2	289	36	1	1	288	1	289	4.7e-147	515.4
CORE	2511	PATRIC	fig|83332.12.peg.4084|Rv3664c|VBIMycTub87468_4084| Dipeptide ABC transporter, permease protein DppC (TC 3.A.1.5.2) [Mycobacterium tuberculosis H37Rv | 83332.12]	85.6	291	38	1	1	291	1	287	9.2e-142	495.7
CORE	2512	VFDB	VFG029487(gi:41409926) (rmlA) RmlA [GPL locus (CVF650)] [Mycobacterium avium subsp. paratuberculosis K-10]	100	291	0	0	1	291	1	291	1.8e-166	582.4
CORE	2534	PATRIC	fig|83332.12.peg.192|Rv0168|VBIMycTub87468_0192| Conserved hypothetical integral membrane protein YrbEb [Mycobacterium tuberculosis H37Rv | 83332.12]	87.5	289	36	0	1	289	10	298	2e-141	494.6
CORE	2534	Victors	gi|148659932|ref|YP_001281455.1| hypothetical protein MRA_0176 [Mycobacterium tuberculosis H37Ra]	87.5	289	36	0	1	289	1	289	8.5e-141	494.6
CORE	2534	Victors	gi|15607309|ref|NP_214682.1| membrane protein [Mycobacterium tuberculosis H37Rv]	87.5	289	36	0	1	289	1	289	8.5e-141	494.6
CORE	2555	PATRIC	fig|83331.22.peg.3635|MT3329|VBIMycTub22151_3635| Polyphosphate kinase 2 (EC 2.7.4.1) [Mycobacterium tuberculosis CDC1551 | 83331.22]	84.3	286	44	1	3	287	8	293	1.7e-140	491.5
CORE	2566	PATRIC	fig|652616.3.peg.521|ERDMAN_0514|VBIMycTub1140_0521| Possible mycolic acid synthesis protein UmaA1 [Mycobacterium tuberculosis str. Erdman = ATCC 35801 | 652616.3]	82.5	286	50	0	1	286	7	292	8.2e-143	499.2
CORE	2664	PATRIC	fig|83332.12.peg.1386|Rv1237|VBIMycTub87468_1386| Maltodextrin ABC transporter, permease protein MdxG [Mycobacterium tuberculosis H37Rv | 83332.12]	88.6	273	31	0	7	279	2	274	8.6e-137	479.2
CORE	2664	Victors	gi|15608377|ref|NP_215753.1| sugar ABC transporter permease SugB [Mycobacterium tuberculosis H37Rv]	88.6	273	31	0	7	279	2	274	3.6e-136	479.2
CORE	2664	VFDB	VFG030620(gi:41408644) (sugB) SugB [Trehalose-recycling ABC transporter (CVF651)] [Mycobacterium avium subsp. paratuberculosis K-10]	99.6	268	1	0	12	279	1	268	6.6e-145	510.8
CORE	2704	VFDB	VFG021969(gi:41406260) (espG2) hypothetical protein [ESX-2 (T7SS) (CVF634)] [Mycobacterium avium subsp. paratuberculosis K-10]	100	276	0	0	1	276	1	276	2.9e-153	538.5
CORE	2715	PATRIC	fig|83332.12.peg.765|Rv0687|VBIMycTub87468_0765| Oxidoreductase, short-chain dehydrogenase/reductase family [Mycobacterium tuberculosis H37Rv | 83332.12]	81.8	264	48	0	12	275	1	264	2.5e-128	451.1
CORE	2715	Victors	gi|15607827|ref|NP_215201.1| NAD-dependent oxidoreductase [Mycobacterium tuberculosis H37Rv]	81.1	275	52	0	1	275	1	275	8.9e-132	464.5
CORE	2718	PATRIC	fig|83332.12.peg.1499|Rv1338|VBIMycTub87468_1499| Glutamate racemase (EC 5.1.1.3) [Mycobacterium tuberculosis H37Rv | 83332.12]	86.9	274	32	2	1	274	1	270	1.9e-133	468
CORE	2718	Victors	gi|15608478|ref|NP_215854.1| glutamate racemase [Mycobacterium tuberculosis H37Rv]	86.9	274	32	2	1	274	1	270	8.1e-133	468
ACCESSORY	2721	VFDB	VFG029564(gi:387876472) (rmt4) macrocin-O-methyltransferase [GPL locus (CVF650)] [Mycobacterium intracellulare str. MOTT36Y]	90.5	274	26	0	1	274	1	274	2.2e-145	512.3
CORE	2771	PATRIC	fig|83332.12.peg.470|Rv0427c|VBIMycTub87468_0470| Exodeoxyribonuclease III (EC 3.1.11.2) [Mycobacterium tuberculosis H37Rv | 83332.12]	83.4	265	44	0	1	265	24	288	1.7e-134	471.5
CORE	2771	Victors	gi|15607568|ref|NP_214941.1| exodeoxyribonuclease III protein XthA [Mycobacterium tuberculosis H37Rv]	83.4	265	44	0	1	265	24	288	7.2e-134	471.5
CORE	2780	VFDB	VFG008123(gi:385996464) (panD) pantothenate kinase [Pantothenate synthesis (CVF305)] [Mycobacterium tuberculosis CCDC5079]	90.8	272	24	1	1	271	142	413	3.7e-137	485
CORE	2818	PATRIC	fig|262316.17.peg.3531|MAP3324c|VBIMycAvi108102_3531| RNA polymerase sigma factor RpoE [Mycobacterium avium subsp. paratuberculosis K-10 | 262316.17]	99.5	218	1	0	51	268	1	218	6.8e-123	433
CORE	2818	Victors	gi|15842811|ref|NP_337848.1| RNA polymerase sigma factor RpoE [Mycobacterium tuberculosis CDC1551]	82.5	268	35	3	1	268	29	284	4.2e-118	419.1
CORE	2818	VFDB	VFG009758(gi:41409422) (sigH) RNA polymerase sigma-70 factor [Sigma H (CVF328)] [Mycobacterium avium subsp. paratuberculosis K-10]	100	268	0	0	1	268	1	268	1.3e-150	529.6
CORE	2825	PATRIC	fig|83332.12.peg.4212|Rv3781|VBIMycTub87468_4212| ABC O-antigen transporter, ATP-binding component [Mycobacterium tuberculosis H37Rv | 83332.12]	90.2	264	26	0	1	264	1	264	5.3e-136	476.5
CORE	2825	Victors	gi|15610917|ref|NP_218298.1| O-antigen/lipopolysaccharide ABC transporter ATP-binding protein RfbE [Mycobacterium tuberculosis H37Rv]	90.2	264	26	0	1	264	1	264	2.2e-135	476.5
CORE	2839	VFDB	VFG007985(gi:41408216) (stf0) hypothetical protein [Sulfolipid-1 biosynthesis and transport (CVF289)] [Mycobacterium avium subsp. paratuberculosis K-10]	100	267	0	0	1	267	1	267	1.2e-156	549.7
ACCESSORY	2849	VFDB	VFG029626(gi:523914475) (rmt3) MtfD protein [GPL locus (CVF650)] [Mycobacterium yongonense 05-1390]	92.9	267	19	0	1	267	1	267	7.9e-148	520.4
ACCESSORY	2857	VFDB	VFG029564(gi:387876472) (rmt4) macrocin-O-methyltransferase [GPL locus (CVF650)] [Mycobacterium intracellulare str. MOTT36Y]	85.5	262	38	0	5	266	14	275	7.4e-130	460.7
CORE	2859	VFDB	VFG007951(gi:41407332) (MAP1234) hypothetical protein [PDIM (phthiocerol dimycocerosate) and PGL (phenolic glycolipid) biosynthesis and transport (CVF288)] [Mycobacterium avium subsp. paratuberculosis K-10]	100	266	0	0	1	266	1	266	5.1e-155	544.3
CORE	2911	PATRIC	fig|83332.12.peg.3797|Rv3400|VBIMycTub87468_3797| Hydrolase, haloacid dehalogenase-like family [Mycobacterium tuberculosis H37Rv | 83332.12]	80.2	247	46	1	17	260	1	247	2e-111	394.8
CORE	2922	VFDB	VFG029735(gi:41407516) (gap) hypothetical protein [GPL locus (CVF650)] [Mycobacterium avium subsp. paratuberculosis K-10]	100	261	0	0	1	261	1	261	3.4e-143	505
CORE	2955	PATRIC	fig|83332.12.peg.915|Rv0820|VBIMycTub87468_0915| Phosphate ABC transporter, ATP-binding protein PstB (TC 3.A.1.7.1) [Mycobacterium tuberculosis H37Rv | 83332.12]	89.9	258	26	0	1	258	1	258	9.7e-135	472.2
CORE	2974	PATRIC	fig|83332.12.peg.3186|Rv2857c|VBIMycTub87468_3186| Short-chain dehydrogenase/reductase in hypothetical Actinobacterial gene cluster [Mycobacterium tuberculosis H37Rv | 83332.12]	87.2	257	33	0	1	257	1	257	1.8e-125	441.4
CORE	2974	Victors	gi|15609994|ref|NP_217373.1| short-chain type dehydrogenase/reductase [Mycobacterium tuberculosis H37Rv]	87.2	257	33	0	1	257	2	258	7.6e-125	441.4
CORE	3013	PATRIC	fig|83332.12.peg.1282|Rv1144|VBIMycTub87468_1282| Short-chain dehydrogenase/reductase SDR [Mycobacterium tuberculosis H37Rv | 83332.12]	81.1	254	44	1	1	254	1	250	1.2e-113	402.1
CORE	3013	Victors	gi|15608284|ref|NP_215660.1| oxidoreductase [Mycobacterium tuberculosis H37Rv]	81.1	254	44	1	1	254	1	250	5e-113	402.1
CORE	3019	PATRIC	fig|83332.12.peg.3908|Rv3501c|VBIMycTub87468_3908| Conserved hypothetical integral membrane protein YrbEa [Mycobacterium tuberculosis H37Rv | 83332.12]	94.9	254	13	0	1	254	1	254	1.1e-133	468.8
CORE	3019	Victors	gi|15610637|ref|NP_218018.1| integral membrane protein [Mycobacterium tuberculosis H37Rv]	94.9	254	13	0	1	254	1	254	4.4e-133	468.8
CORE	3038	PATRIC	fig|83332.12.peg.1462|Rv1304|VBIMycTub87468_1462| ATP synthase F0 sector subunit a (EC 3.6.3.14) [Mycobacterium tuberculosis H37Rv | 83332.12]	84.5	251	37	1	1	251	1	249	7e-122	429.5
CORE	3038	Victors	gi|15608444|ref|NP_215820.1| ATP synthase subunit A [Mycobacterium tuberculosis H37Rv]	84.5	251	37	1	1	251	1	249	2.9e-121	429.5
CORE	3058	PATRIC	fig|83332.12.peg.1369|Rv1221|VBIMycTub87468_1369| Alternative RNA polymerase sigma factor SigE [Mycobacterium tuberculosis H37Rv | 83332.12]	84.3	242	36	1	4	243	5	246	5.7e-116	409.8
CORE	3058	Victors	gi|148661008|ref|YP_001282531.1| RNA polymerase sigma factor SigE [Mycobacterium tuberculosis H37Ra]	84.3	242	36	1	4	243	5	246	2.4e-115	409.8
CORE	3058	Victors	gi|15608361|ref|NP_215737.1| ECF RNA polymerase sigma factor SigE [Mycobacterium tuberculosis H37Rv]	84.3	242	36	1	4	243	5	246	2.4e-115	409.8
CORE	3058	Victors	gi|15840665|ref|NP_335702.1| RNA polymerase sigma factor SigE [Mycobacterium tuberculosis CDC1551]	84.3	242	36	1	4	243	5	246	2.4e-115	409.8
CORE	3058	VFDB	VFG009743(gi:41408655) (sigE) RNA polymerase sigma-70 factor [Sigma E (CVF327)] [Mycobacterium avium subsp. paratuberculosis K-10]	100	251	0	0	1	251	1	251	2.6e-145	511.9
CORE	3062	PATRIC	fig|83332.12.peg.747|Rv0670|VBIMycTub87468_0747| Endonuclease IV (EC 3.1.21.2) [Mycobacterium tuberculosis H37Rv | 83332.12]	81.7	252	45	1	1	251	1	252	8.6e-120	422.5
CORE	3062	Victors	gi|15607810|ref|NP_215184.1| endonuclease IV [Mycobacterium tuberculosis H37Rv]	81.7	252	45	1	1	251	1	252	3.6e-119	422.5
CORE	3105	PATRIC	fig|83332.12.peg.2157|Rv1930c|VBIMycTub87468_2157| Putative uncharacterized protein BCG_1969c [Mycobacterium tuberculosis H37Rv | 83332.12]	83.3	36	6	0	1	36	1	36	4e-13	68.2
CORE	3105	Victors	gi|15609067|ref|NP_216446.1| hypothetical protein Rv1930c [Mycobacterium tuberculosis H37Rv]	83.3	36	6	0	1	36	1	36	1.7e-12	68.2
CORE	3121	VFDB	VFG007923(gi:41407335) (ddrB) DrrB [PDIM (phthiocerol dimycocerosate) and PGL (phenolic glycolipid) biosynthesis and transport (CVF288)] [Mycobacterium avium subsp. paratuberculosis K-10]	100	246	0	0	1	246	1	246	5.6e-132	467.6
CORE	3125	PATRIC	fig|83332.12.peg.3404|Rv3050c|VBIMycTub87468_3404| Transcriptional regulator, AcrR family [Mycobacterium tuberculosis H37Rv | 83332.12]	83.5	230	38	0	16	245	2	231	9.6e-108	382.5
CORE	3125	Victors	gi|15610187|ref|NP_217566.1| AsnC family transcriptional regulator [Mycobacterium tuberculosis H37Rv]	81.6	245	45	0	1	245	1	245	5.4e-112	398.7
CORE	3134	PATRIC	fig|243243.7.peg.373|MAV_0385|VBIMycAvi38287_0373| N-acetylmuramoyl-L-alanine amidase (EC 3.5.1.28) [Mycobacterium avium 104 | 243243.7]	100	245	0	0	1	245	1	245	6e-142	496.1
CORE	3134	Victors	gi|15610853|ref|NP_218234.1| hypothetical protein Rv3717 [Mycobacterium tuberculosis H37Rv]	81.6	245	41	1	1	245	1	241	1.5e-114	407.1
CORE	3146	PATRIC	fig|262316.17.peg.3978|MAP3738c|VBIMycAvi108102_3978| hypothetical protein [Mycobacterium avium subsp. paratuberculosis K-10 | 262316.17]	99	99	1	0	146	244	1	99	2.1e-54	205.3
CORE	3151	VFDB	VFG009632(gi:41408715) (narI) NarI [Nitrate reductase (CVF318)] [Mycobacterium avium subsp. paratuberculosis K-10]	100	243	0	0	1	243	1	243	3.5e-142	501.5
CORE	3171	PATRIC	fig|83331.22.peg.3694|MT3385|VBIMycTub22151_3694| RNA polymerase sigma factor SigB [Mycobacterium tuberculosis CDC1551 | 83331.22]	85.9	241	33	1	1	241	1	240	1.5e-113	401.7
CORE	3171	Victors	gi|15610422|ref|NP_217803.1| RNA polymerase sigma factor SigF [Mycobacterium tuberculosis H37Rv]	85.9	241	33	1	1	241	22	261	6.2e-113	401.7
CORE	3171	Victors	gi|15842877|ref|NP_337914.1| RNA polymerase sigma factor SigF [Mycobacterium tuberculosis CDC1551]	85.9	241	33	1	1	241	22	261	6.2e-113	401.7
CORE	3171	VFDB	VFG009729(gi:41409504) (sigF) sigma factor SigF [Sigma F (CVF326)] [Mycobacterium avium subsp. paratuberculosis K-10]	100	241	0	0	1	241	22	262	2.7e-131	465.3
CORE	3175	PATRIC	fig|83332.12.peg.1631|Rv1460|VBIMycTub87468_1631| Iron-sulfur cluster regulator SufR [Mycobacterium tuberculosis H37Rv | 83332.12]	83	223	35	1	18	240	1	220	1e-101	362.5
CORE	3175	Victors	gi|57116868|ref|NP_215976.2| transcriptional regulator [Mycobacterium tuberculosis H37Rv]	83.8	235	35	1	6	240	36	267	1e-107	384.4
UNIQUE	3177	PATRIC	fig|83332.12.peg.3333|Rv2986c|VBIMycTub87468_3333| DNA-binding protein HU / low-complexity, AKP-rich domain [Mycobacterium tuberculosis H37Rv | 83332.12]	85.2	122	18	0	6	127	1	122	1.3e-53	202.6
UNIQUE	3177	VFDB	VFG043551(gi:15827894) (ML1683) histone-like protein [histone-like protein (Hlp)/laminin-binding protein (LBP) (AI354)] [Mycobacterium leprae TN]	90.3	113	11	0	6	118	1	113	2.8e-51	199.5
CORE	3178	VFDB	VFG030483(gi:41407331) (MAP1233) hypothetical protein [PDIM (phthiocerol dimycocerosate) and PGL (phenolic glycolipid) biosynthesis and transport (CVF288)] [Mycobacterium avium subsp. paratuberculosis K-10]	100	240	0	0	1	240	1	240	4e-135	478
CORE	3198	PATRIC	fig|83332.12.peg.847|Rv0757|VBIMycTub87468_0847| DNA-binding response regulator PhoP [Mycobacterium tuberculosis H37Rv | 83332.12]	96.4	223	8	0	17	239	1	223	5.7e-121	426.4
CORE	3198	Victors	gi|15607897|ref|NP_215271.1| two component system response transcriptional positive regulator PhoP [Mycobacterium tuberculosis H37Rv]	93.8	240	14	1	1	239	8	247	5.4e-125	441.8
CORE	3198	VFDB	VFG009801(gi:41406689) (phoP) PhoP [PhoP/R (CVF331)] [Mycobacterium avium subsp. paratuberculosis K-10]	100	239	0	0	1	239	1	239	4.9e-133	471.1
CORE	3200	VFDB	VFG009420(gi:41407622) (mgtC) MgtC [Magnesium transport (CVF313)] [Mycobacterium avium subsp. paratuberculosis K-10]	100	239	0	0	1	239	1	239	6.4e-133	470.7
CORE	3201	PATRIC	fig|83332.12.peg.3591|Rv3210c|VBIMycTub87468_3591| hypothetical protein [Mycobacterium tuberculosis H37Rv | 83332.12]	88.7	221	25	0	19	239	2	222	5.5e-108	383.3
CORE	3201	Victors	gi|15610346|ref|NP_217726.1| hypothetical protein Rv3210c [Mycobacterium tuberculosis H37Rv]	87.6	226	28	0	14	239	6	231	1.2e-108	387.5
CORE	3212	VFDB	VFG030056(gi:41407236) (lprG) hypothetical protein [Lipoprotein (CVF646)] [Mycobacterium avium subsp. paratuberculosis K-10]	100	238	0	0	1	238	1	238	2.7e-131	465.3
CORE	3227	VFDB	VFG044072(gi:15607348) (Rv0207c) hypothetical protein [HasA-type hemophore-mediated heme uptake system (IA045)] [Mycobacterium tuberculosis H37Rv]	81.4	242	40	2	1	237	1	242	1.3e-106	383.3
CORE	3232	PATRIC	fig|83332.12.peg.2482|Rv2227|VBIMycTub87468_2482| hypothetical protein Rv2227 [Mycobacterium tuberculosis H37Rv | 83332.12]	85.6	160	23	0	77	236	2	161	1e-82	299.3
CORE	3242	PATRIC	fig|83332.12.peg.3630|Rv3246c|VBIMycTub87468_3630| Two component system response regulator MtrA [Mycobacterium tuberculosis H37Rv | 83332.12]	99.6	228	1	0	8	235	1	228	1.2e-126	445.3
CORE	3242	Victors	gi|15610382|ref|NP_217763.1| two component DNA-binding response regulator MtrA [Mycobacterium tuberculosis H37Rv]	99.6	228	1	0	8	235	1	228	4.8e-126	445.3
UNIQUE	3258	VFDB	VFG021993(gi:41406256) (PPE69) hypothetical protein [ESX-2 (T7SS) (CVF634)] [Mycobacterium avium subsp. paratuberculosis K-10]	100	197	0	0	1	197	1	197	2.4e-108	389
CORE	3268	PATRIC	fig|83332.12.peg.4047|Rv3631|VBIMycTub87468_4047| Polyprenyl-phospho-N-acetylgalactosaminyl synthase PpgS [Mycobacterium tuberculosis H37Rv | 83332.12]	84.4	237	33	1	1	233	1	237	7.7e-115	406
CORE	3268	Victors	gi|15610767|ref|NP_218148.1| transferase [Mycobacterium tuberculosis H37Rv]	84.4	237	33	1	1	233	5	241	3.2e-114	406
CORE	3285	PATRIC	fig|83332.12.peg.3321|Rv2976c|VBIMycTub87468_3321| Uracil-DNA glycosylase, family 1 (EC 3.2.2.27) [Mycobacterium tuberculosis H37Rv | 83332.12]	88.1	227	27	0	6	232	1	227	3.4e-115	407.1
CORE	3285	Victors	gi|15610113|ref|NP_217492.1| uracil-DNA glycosylase [Mycobacterium tuberculosis H37Rv]	88.1	227	27	0	6	232	1	227	1.4e-114	407.1
CORE	3308	VFDB	VFG007937(gi:41407334) (drrC) DrrC [PDIM (phthiocerol dimycocerosate) and PGL (phenolic glycolipid) biosynthesis and transport (CVF288)] [Mycobacterium avium subsp. paratuberculosis K-10]	100	230	0	0	1	230	34	263	1.9e-126	449.1
CORE	3326	PATRIC	fig|83332.12.peg.3022|Rv2711|VBIMycTub87468_3022| Iron-dependent repressor IdeR/DtxR [Mycobacterium tuberculosis H37Rv | 83332.12]	93	230	15	1	1	229	1	230	9.2e-121	425.6
CORE	3326	VFDB	VFG026489(gi:499075363) (ideR) iron-dependent repressor and activator IdeR [Iron-dependent regulator (CVF314)] [Mycobacterium avium subsp. paratuberculosis MAP4]	100	229	0	0	1	229	1	229	7.8e-128	453.8
CORE	3333	PATRIC	fig|83332.12.peg.1094|Rv0981|VBIMycTub87468_1094| Mycobacterial persistence response regulator MprA [Mycobacterium tuberculosis H37Rv | 83332.12]	97.8	228	5	0	1	228	1	228	2e-123	434.5
CORE	3333	Victors	gi|448824752|ref|NP_215496.2| two-component response regulator MrpA [Mycobacterium tuberculosis H37Rv]	97.8	228	5	0	1	228	1	228	8.2e-123	434.5
CORE	3333	VFDB	VFG009859(gi:41407014) (mprA) hypothetical protein [MprA/B (CVF333)] [Mycobacterium avium subsp. paratuberculosis K-10]	100	228	0	0	1	228	1	228	4.7e-125	444.5
CORE	3347	PATRIC	fig|83332.12.peg.543|Rv0491|VBIMycTub87468_0543| Phosphate regulon transcriptional regulatory protein PhoB (SphR) [Mycobacterium tuberculosis H37Rv | 83332.12]	99.1	227	2	0	1	227	4	230	1.8e-124	438
CORE	3347	Victors	gi|148660258|ref|YP_001281781.1| two component sensory transduction protein RegX3 [Mycobacterium tuberculosis H37Ra]	99.1	227	2	0	1	227	1	227	7.4e-124	438
CORE	3347	Victors	gi|15607632|ref|NP_215005.1| two component sensory transduction protein RegX [Mycobacterium tuberculosis H37Rv]	99.1	227	2	0	1	227	1	227	7.4e-124	438
CORE	3347	Victors	gi|15839882|ref|NP_334919.1| DNA-binding response regulator RegX3 [Mycobacterium tuberculosis CDC1551]	99.1	227	2	0	1	227	4	230	7.4e-124	438
CORE	3347	VFDB	VFG031726(gi:41410081) (regX3) RegX3 [RegX3 (CVF667)] [Mycobacterium avium subsp. paratuberculosis K-10]	100	227	0	0	1	227	1	227	5.2e-124	441
CORE	3348	VFDB	VFG009620(gi:118464247) (narJ) nitrate reductase molybdenum cofactor assembly chaperone [Nitrate reductase (CVF318)] [Mycobacterium avium 104]	99.1	227	2	0	1	227	1	227	2.1e-125	445.7
CORE	3353	VFDB	VFG009686(gi:41410019) (sodC) SodC [Cu,Zn superoxide dismutase (CVF323)] [Mycobacterium avium subsp. paratuberculosis K-10]	100	227	0	0	1	227	1	227	3.4e-131	464.9
CORE	3364	PATRIC	fig|83332.12.peg.2422|Rv2171|VBIMycTub87468_2422| Lipoprotein LppM [Mycobacterium tuberculosis H37Rv | 83332.12]	84.2	222	34	1	2	223	5	225	8.3e-106	375.9
CORE	3371	PATRIC	fig|410289.15.peg.3061|BCG_2812c|VBIMycBov80988_3061| 4'-phosphopantetheinyl transferase EntD (EC 2.7.8.-) [Mycobacterium bovis BCG str. Pasteur 1173P2 | 410289.15]	80.7	228	40	3	1	225	1	227	1.3e-103	368.6
CORE	3381	PATRIC	fig|83332.12.peg.3991|Rv3574|VBIMycTub87468_3991| Transcriptional regulator KstR, TetR family [Mycobacterium tuberculosis H37Rv | 83332.12]	95.4	196	9	0	29	224	1	196	1.6e-101	361.7
CORE	3381	Victors	gi|448824816|ref|NP_218091.3| HTH-type transcriptional regulator KstR [Mycobacterium tuberculosis H37Rv]	95.4	196	9	0	29	224	1	196	6.7e-101	361.7
CORE	3388	PATRIC	fig|83332.12.peg.4096|Rv3676|VBIMycTub87468_4096| cAMP-binding proteins - catabolite gene activator and regulatory subunit of cAMP-dependent protein kinases [Mycobacterium tuberculosis H37Rv | 83332.12]	96.9	224	7	0	1	224	1	224	8.2e-122	429.1
CORE	3388	Victors	gi|15610812|ref|NP_218193.1| cAMP receptor protein [Mycobacterium tuberculosis H37Rv]	96.9	224	7	0	1	224	1	224	3.4e-121	429.1
ACCESSORY	3406	PATRIC	fig|83332.12.peg.456|Rv0414c|VBIMycTub87468_0456| Thiamin-phosphate pyrophosphorylase (EC 2.5.1.3) [Mycobacterium tuberculosis H37Rv | 83332.12]	80.4	224	41	2	1	223	1	222	1.5e-99	355.1
ACCESSORY	3406	Victors	gi|15607555|ref|NP_214928.1| thiamine-phosphate synthase [Mycobacterium tuberculosis H37Rv]	80.4	224	41	2	1	223	1	222	6.2e-99	355.1
CORE	3415	PATRIC	fig|83332.12.peg.3498|Rv3133c|VBIMycTub87468_3498| Two component transcriptional regulatory protein DevR [Mycobacterium tuberculosis H37Rv | 83332.12]	85.1	215	30	1	1	215	1	213	8.7e-100	355.9
CORE	3415	Victors	gi|148662987|ref|YP_001284510.1| two component transcriptional regulatory protein DevR [Mycobacterium tuberculosis H37Ra]	85.1	215	30	1	1	215	1	213	3.6e-99	355.9
CORE	3415	Victors	gi|15610269|ref|NP_217649.1| two component transcriptional regulator DevR [Mycobacterium tuberculosis H37Rv]	85.1	215	30	1	1	215	1	213	3.6e-99	355.9
CORE	3415	VFDB	VFG009889(gi:41409369) (devR/dosR) hypothetical protein [DevR/S (CVF334)] [Mycobacterium avium subsp. paratuberculosis K-10]	100	222	0	0	1	222	1	222	1.2e-120	429.9
CORE	3421	PATRIC	fig|83332.12.peg.916|Rv0821c|VBIMycTub87468_0916| Phosphate transport system regulatory protein PhoU [Mycobacterium tuberculosis H37Rv | 83332.12]	93.9	213	13	0	1	213	1	213	3.2e-110	390.6
CORE	3434	PATRIC	fig|83332.12.peg.3664|Rv3277|VBIMycTub87468_3664| hypothetical protein [Mycobacterium tuberculosis H37Rv | 83332.12]	87.4	223	26	1	1	221	50	272	3.8e-111	393.7
CORE	3434	Victors	gi|15610413|ref|NP_217794.1| transmembrane protein [Mycobacterium tuberculosis H37Rv]	87.4	223	26	1	1	221	50	272	1.6e-110	393.7
CORE	3467	VFDB	VFG024200(gi:406033401) (devR/dosR) two-component system response regulator [DevR/S (CVF334)] [Mycobacterium indicus pranii MTCC 9506]	95.4	218	10	0	1	218	1	218	1.2e-112	403.3
CORE	3469	PATRIC	fig|83332.12.peg.3003|Rv2692|VBIMycTub87468_3003| TrkA-like protein [Mycobacterium tuberculosis H37Rv | 83332.12]	89.4	207	22	0	11	217	1	207	4e-105	373.6
CORE	3469	Victors	gi|57117016|ref|YP_177901.1| TRK system potassium uptake protein CeoC [Mycobacterium tuberculosis H37Rv]	90.3	217	21	0	1	217	1	217	3.4e-110	392.5
CORE	3494	VFDB	VFG030039(gi:41408334) (gap-like) hypothetical protein [GPL locus (CVF650)] [Mycobacterium avium subsp. paratuberculosis K-10]	100	216	0	0	1	216	1	216	1.6e-111	399.4
ACCESSORY	3538	PATRIC	fig|83332.12.peg.3333|Rv2986c|VBIMycTub87468_3333| DNA-binding protein HU / low-complexity, AKP-rich domain [Mycobacterium tuberculosis H37Rv | 83332.12]	80.9	220	28	5	1	212	1	214	1.6e-87	315.1
CORE	3581	PATRIC	fig|262316.17.peg.3973|MAP3733c|VBIMycAvi108102_3973| hypothetical protein [Mycobacterium avium subsp. paratuberculosis K-10 | 262316.17]	100	191	0	0	18	208	1	191	2.2e-105	374.4
CORE	3582	VFDB	VFG021845(gi:41409247) (mbtK) hypothetical protein [Mycobactin (CVF315)] [Mycobacterium avium subsp. paratuberculosis K-10]	100	208	0	0	1	208	1	208	4e-123	438
CORE	3597	PATRIC	fig|83332.12.peg.4286|Rv3846|VBIMycTub87468_4286| Superoxide dismutase [Mn/Fe] (EC 1.15.1.1) [Mycobacterium tuberculosis H37Rv | 83332.12]	82.1	207	37	0	1	207	1	207	5.4e-104	369.8
CORE	3597	Victors	gi|148663714|ref|YP_001285237.1| superoxide dismutase [Mycobacterium tuberculosis H37Ra]	82.1	207	37	0	1	207	1	207	2.3e-103	369.8
CORE	3597	Victors	gi|15610982|ref|NP_218363.1| superoxide dismutase [Mycobacterium tuberculosis H37Rv]	82.1	207	37	0	1	207	1	207	2.3e-103	369.8
CORE	3597	VFDB	VFG009701(gi:41406285) (sodA) SodA [Iron-cofactored SOD (CVF324)] [Mycobacterium avium subsp. paratuberculosis K-10]	100	207	0	0	1	207	1	207	1.3e-121	433
CORE	3625	PATRIC	fig|83332.12.peg.524|Rv0475|VBIMycTub87468_0524| Iron-regulated heparin binding hemagglutinin HbhA (Adhesin) [Mycobacterium tuberculosis H37Rv | 83332.12]	83.5	206	26	3	1	205	1	199	2.3e-86	311.2
CORE	3625	Victors	gi|148660242|ref|YP_001281765.1| iron-regulated heparin binding hemagglutinin Hbha [Mycobacterium tuberculosis H37Ra]	83.5	206	26	3	1	205	1	199	9.4e-86	311.2
CORE	3625	Victors	gi|15607616|ref|NP_214989.1| heparin binding hemagglutinin HbhA [Mycobacterium tuberculosis H37Rv]	83.5	206	26	3	1	205	1	199	9.4e-86	311.2
CORE	3625	VFDB	VFG007721(gi:118463469) (hbhA) heparin binding hemagglutinin hbha [Heparin-binding hemagglutinin (CVF284)] [Mycobacterium avium 104]	97.6	205	5	0	1	205	1	205	4.1e-104	374.8
UNIQUE	3657	PATRIC	fig|83332.12.peg.1127|Rv1013|VBIMycTub87468_1127| CoA ligase [Mycobacterium tuberculosis H37Rv | 83332.12]	88.1	176	19	1	17	192	57	230	1.6e-87	315.1
UNIQUE	3657	Victors	gi|15608153|ref|NP_215529.1| polyketide synthase [Mycobacterium tuberculosis H37Rv]	88.1	176	19	1	17	192	57	230	6.4e-87	315.1
CORE	3708	PATRIC	fig|262316.17.peg.3205|MAP3025c|VBIMycAvi108102_3205| 3-isopropylmalate dehydratase small subunit (EC 4.2.1.33) [Mycobacterium avium subsp. paratuberculosis K-10 | 262316.17]	100	198	0	0	1	198	3	200	9.5e-114	402.1
CORE	3708	Victors	gi|148662837|ref|YP_001284360.1| isopropylmalate isomerase small subunit [Mycobacterium tuberculosis H37Ra]	89.8	197	20	0	1	197	1	197	2.2e-100	359.8
CORE	3708	Victors	gi|148824177|ref|YP_001288931.1| isopropylmalate isomerase small subunit [Mycobacterium tuberculosis F11]	89.8	197	20	0	1	197	1	197	2.2e-100	359.8
CORE	3708	Victors	gi|15610124|ref|NP_217503.1| 3-isopropylmalate dehydratase small subunit [Mycobacterium tuberculosis H37Rv]	89.8	197	20	0	1	197	1	197	2.2e-100	359.8
CORE	3708	Victors	gi|15842543|ref|NP_337580.1| isopropylmalate isomerase small subunit [Mycobacterium tuberculosis CDC1551]	89.8	197	20	0	1	197	1	197	2.2e-100	359.8
CORE	3708	VFDB	VFG009372(gi:41409123) (leuD) isopropylmalate isomerase small subunit [Leucine synthesis (CVF309)] [Mycobacterium avium subsp. paratuberculosis K-10]	100	198	0	0	1	198	3	200	2.3e-112	402.1
CORE	3708	VFDB	VFG026390(gi:499075160) (leuD) 3-isopropylmalate dehydratase small subunit [Leucine synthesis (CVF309)] [Mycobacterium avium subsp. paratuberculosis MAP4]	100	198	0	0	1	198	1	198	2.3e-112	402.1
UNIQUE	3726	VFDB	VFG021945(gi:41406263) (mycP2) hypothetical protein [ESX-2 (T7SS) (CVF634)] [Mycobacterium avium subsp. paratuberculosis K-10]	98.4	184	2	1	1	183	1	184	5.7e-103	370.9
UNIQUE	3733	VFDB	VFG007705(gi:41406308) (erp) PirG [Exported repetitive protein (CVF283)] [Mycobacterium avium subsp. paratuberculosis K-10]	84	194	28	1	1	191	1	194	9.8e-87	317
CORE	3739	VFDB	VFG009772(gi:41410435) (sigM) RNA polymerase sigma-70 factor [Sigma M (CVF329)] [Mycobacterium avium subsp. paratuberculosis K-10]	100	195	0	0	1	195	1	195	3.8e-107	384.8
CORE	3743	PATRIC	fig|83332.12.peg.1493|Rv1332|VBIMycTub87468_1493| Transcriptional regulator [Mycobacterium tuberculosis H37Rv | 83332.12]	80.3	178	32	1	19	193	1	178	1.7e-78	285
CORE	3743	Victors	gi|15608472|ref|NP_215848.1| transcriptional regulator [Mycobacterium tuberculosis H37Rv]	80.1	196	36	1	1	193	23	218	3.6e-87	315.8
CORE	3744	PATRIC	fig|216594.6.peg.2947|MMAR_2755|VBIMycMar75906_2947| Alkyl hydroperoxide reductase protein C (EC 1.11.1.15) [Mycobacterium marinum M | 216594.6]	91.3	195	17	0	1	195	1	195	7.4e-103	365.9
CORE	3744	Victors	gi|148662263|ref|YP_001283786.1| hypothetical protein MRA_2455 [Mycobacterium tuberculosis H37Ra]	89.7	195	20	0	1	195	1	195	8.9e-102	364.4
CORE	3744	Victors	gi|15609565|ref|NP_216944.1| alkyl hydroperoxide reductase subunit C [Mycobacterium tuberculosis H37Rv]	89.7	195	20	0	1	195	1	195	8.9e-102	364.4
CORE	3744	Victors	gi|15841949|ref|NP_336986.1| alkyl hydroperoxide reductase [Mycobacterium tuberculosis CDC1551]	89.7	195	20	0	1	195	1	195	8.9e-102	364.4
CORE	3744	VFDB	VFG009676(gi:41407687) (ahpC) AhpC [AhpC (CVF322)] [Mycobacterium avium subsp. paratuberculosis K-10]	100	195	0	0	1	195	1	195	4.3e-111	397.9
UNIQUE	3831	VFDB	VFG021945(gi:41406263) (mycP2) hypothetical protein [ESX-2 (T7SS) (CVF634)] [Mycobacterium avium subsp. paratuberculosis K-10]	96.5	172	4	1	1	170	1	172	5.6e-92	334.3
UNIQUE	3851	VFDB	VFG022243(gi:41410338) (cccD4) hypothetical protein [ESX-4 (T7SS) (CVF636)] [Mycobacterium avium subsp. paratuberculosis K-10]	100	148	0	0	38	185	305	452	1.1e-79	293.5
CORE	3861	PATRIC	fig|83332.12.peg.1719|Rv1539|VBIMycTub87468_1719| Lipoprotein signal peptidase (EC 3.4.23.36) [Mycobacterium tuberculosis H37Rv | 83332.12]	93.5	154	10	0	23	176	1	154	1.4e-82	298.5
CORE	3861	Victors	gi|148822762|ref|YP_001287517.1| lipoprotein signal peptidase [Mycobacterium tuberculosis F11]	83.1	189	18	1	2	176	22	210	1.5e-87	317
CORE	3883	PATRIC	fig|83331.22.peg.3837|MT3523|VBIMycTub22151_3837| RNA polymerase sigma-D factor [Mycobacterium tuberculosis CDC1551 | 83331.22]	90.4	166	16	0	16	181	1	166	1.1e-81	295.4
CORE	3883	Victors	gi|148663278|ref|YP_001284801.1| RNA polymerase sigma factor SigD [Mycobacterium tuberculosis H37Ra]	89.5	181	19	0	1	181	32	212	1.2e-87	317.4
CORE	3883	Victors	gi|15610550|ref|NP_217931.1| ECF RNA polymerase sigma factor SigD [Mycobacterium tuberculosis H37Rv]	89.5	181	19	0	1	181	32	212	1.2e-87	317.4
CORE	3883	Victors	gi|15843010|ref|NP_338047.1| RNA polymerase sigma factor SigD [Mycobacterium tuberculosis CDC1551]	89.5	181	19	0	1	181	44	224	1.2e-87	317.4
CORE	3883	VFDB	VFG031590(gi:15610550) (sigD) Probable alternative RNA polymerase sigma-D factor SigD [Sigma D (CVF663)] [Mycobacterium tuberculosis H37Rv]	89.5	181	19	0	1	181	32	212	6.9e-87	317.4
ACCESSORY	3889	VFDB	VFG031194(gi:41409736) (MAP3638) hypothetical protein [Heme uptake (CVF668)] [Mycobacterium avium subsp. paratuberculosis K-10]	100	181	0	0	1	181	1	181	9.3e-100	360.1
UNIQUE	3891	PATRIC	fig|83332.12.peg.1848|Rv1661|VBIMycTub87468_1848| Modular polyketide synthase [Mycobacterium tuberculosis H37Rv | 83332.12]	81.8	143	26	0	1	143	1	143	1.5e-65	241.9
UNIQUE	3891	Victors	gi|148661457|ref|YP_001282980.1| polyketide synthase Pks7 [Mycobacterium tuberculosis H37Ra]	81.8	143	26	0	1	143	1	143	6.2e-65	241.9
UNIQUE	3891	Victors	gi|15608799|ref|NP_216177.1| polyketide synthase [Mycobacterium tuberculosis H37Rv]	81.8	143	26	0	1	143	1	143	6.2e-65	241.9
UNIQUE	3891	VFDB	VFG029829(gi:340626667) (pks) putative polyketide synthase PKS7 [GPL locus (CVF650)] [Mycobacterium canettii CIPT 140010059]	81.8	143	26	0	1	143	1	143	3.7e-64	241.9
UNIQUE	3904	PATRIC	fig|83332.12.peg.3333|Rv2986c|VBIMycTub87468_3333| DNA-binding protein HU / low-complexity, AKP-rich domain [Mycobacterium tuberculosis H37Rv | 83332.12]	84.8	151	15	3	1	145	1	149	4e-63	233.8
UNIQUE	3904	VFDB	VFG043551(gi:15827894) (ML1683) histone-like protein [histone-like protein (Hlp)/laminin-binding protein (LBP) (AI354)] [Mycobacterium leprae TN]	85.7	147	15	2	1	143	1	145	7.6e-62	234.2
CORE	4004	VFDB	VFG008340(gi:118464008) (esxM) hypothetical protein [ESX-5 (T7SS) (CVF293)] [Mycobacterium avium 104]	100	85	0	0	1	85	1	85	1.4e-44	176.8
ACCESSORY	4025	PATRIC	fig|83332.12.peg.1494|Rv1333|VBIMycTub87468_1494| Possible amide hydrolase Rv1333 [Mycobacterium tuberculosis H37Rv | 83332.12]	82.8	163	21	2	1	159	1	160	1.4e-73	268.5
ACCESSORY	4025	Victors	gi|15608473|ref|NP_215849.1| hydrolase [Mycobacterium tuberculosis H37Rv]	82.8	163	21	2	1	159	1	160	5.7e-73	268.5
CORE	4059	PATRIC	fig|652616.3.peg.2049|ERDMAN_2019|VBIMycTub1140_2049| hypothetical protein [Mycobacterium tuberculosis str. Erdman = ATCC 35801 | 652616.3]	96.3	164	6	0	1	164	1	164	5.3e-86	309.7
CORE	4062	PATRIC	fig|83332.12.peg.2160|Rv1932|VBIMycTub87468_2160| Thiol peroxidase, Tpx-type (EC 1.11.1.15) [Mycobacterium tuberculosis H37Rv | 83332.12]	84.1	164	26	0	1	164	1	164	6.5e-76	276.2
ACCESSORY	4064	PATRIC	fig|83332.12.peg.3333|Rv2986c|VBIMycTub87468_3333| DNA-binding protein HU / low-complexity, AKP-rich domain [Mycobacterium tuberculosis H37Rv | 83332.12]	84.2	171	19	3	1	164	1	170	9.7e-72	262.3
ACCESSORY	4064	VFDB	VFG043551(gi:15827894) (ML1683) histone-like protein [histone-like protein (Hlp)/laminin-binding protein (LBP) (AI354)] [Mycobacterium leprae TN]	82.4	165	22	3	1	164	1	159	1e-65	246.9
CORE	4067	PATRIC	fig|83332.12.peg.626|Rv0566c|VBIMycTub87468_0626| UPF0234 protein Yitk [Mycobacterium tuberculosis H37Rv | 83332.12]	92	163	13	0	1	163	1	163	8.7e-81	292.4
CORE	4067	Victors	gi|15607706|ref|NP_215080.1| hypothetical protein Rv0566c [Mycobacterium tuberculosis H37Rv]	92	163	13	0	1	163	1	163	3.6e-80	292.4
CORE	4069	PATRIC	fig|83332.12.peg.1438|Rv1284|VBIMycTub87468_1438| Carbonic anhydrase, beta class (EC 4.2.1.1) [Mycobacterium tuberculosis H37Rv | 83332.12]	81	163	31	0	1	163	1	163	2.6e-77	280.8
CORE	4069	Victors	gi|15608424|ref|NP_215800.1| beta-carbonic anhydrase [Mycobacterium tuberculosis H37Rv]	81	163	31	0	1	163	1	163	1.1e-76	280.8
CORE	4070	PATRIC	fig|83332.12.peg.818|Rv0735|VBIMycTub87468_0818| RNA polymerase sigma factor SigL [Mycobacterium tuberculosis H37Rv | 83332.12]	92.6	163	12	0	1	163	15	177	4.9e-84	303.1
CORE	4070	Victors	gi|148660510|ref|YP_001282033.1| RNA polymerase sigma factor SigL [Mycobacterium tuberculosis H37Ra]	92.6	163	12	0	1	163	15	177	2e-83	303.1
CORE	4070	Victors	gi|15607875|ref|NP_215249.1| ECF RNA polymerase sigma factor SigL [Mycobacterium tuberculosis H37Rv]	92.6	163	12	0	1	163	15	177	2e-83	303.1
CORE	4070	Victors	gi|15840142|ref|NP_335179.1| RNA polymerase sigma factor SigL [Mycobacterium tuberculosis CDC1551]	92.6	163	12	0	1	163	15	177	2e-83	303.1
CORE	4070	VFDB	VFG031594(gi:41410299) (sigL) RNA polymerase sigma factor SigL [Sigma L (CVF664)] [Mycobacterium avium subsp. paratuberculosis K-10]	100	163	0	0	1	163	19	181	4.3e-88	321.2
CORE	4070	VFDB	VFG031595(gi:118466573) (sigL) RNA polymerase sigma factor SigL [Sigma L (CVF664)] [Mycobacterium avium 104]	100	163	0	0	1	163	16	178	4.3e-88	321.2
CORE	4071	PATRIC	fig|83332.12.peg.2491|Rv2234|VBIMycTub87468_2491| Low molecular weight protein tyrosine phosphatase (EC 3.1.3.48) [Mycobacterium tuberculosis H37Rv | 83332.12]	80.6	144	28	0	20	163	1	144	3.2e-67	247.3
CORE	4071	VFDB	VFG031514(gi:41408083) (ptpA) PtpA [Tyrosine phosphatase (CVF661)] [Mycobacterium avium subsp. paratuberculosis K-10]	100	163	0	0	1	163	1	163	7.6e-93	337
CORE	4083	PATRIC	fig|652616.3.peg.4007|ERDMAN_3931|VBIMycTub1140_4007| CarD-like transcriptional regulator [Mycobacterium tuberculosis str. Erdman = ATCC 35801 | 652616.3]	100	162	0	0	1	162	1	162	7.3e-88	315.8
CORE	4091	VFDB	VFG008248(gi:41406359) (lpqH) hypothetical protein [19-kD protein (CVF296)] [Mycobacterium avium subsp. paratuberculosis K-10]	100	161	0	0	1	161	1	161	8.9e-86	313.5
UNIQUE	4105	VFDB	VFG007705(gi:41406308) (erp) PirG [Exported repetitive protein (CVF283)] [Mycobacterium avium subsp. paratuberculosis K-10]	86.5	133	11	2	1	126	201	333	2.7e-58	222.2
CORE	4130	PATRIC	fig|83332.12.peg.1636|Rv1465|VBIMycTub87468_1636| Putative iron-sulfur cluster assembly scaffold protein for SUF system, SufE2 [Mycobacterium tuberculosis H37Rv | 83332.12]	81.2	160	29	1	1	159	3	162	2.5e-72	264.2
CORE	4130	Victors	gi|15608603|ref|NP_215981.1| nitrogen fixation related protein [Mycobacterium tuberculosis H37Rv]	81.2	160	29	1	1	159	3	162	1e-71	264.2
CORE	4135	PATRIC	fig|83332.12.peg.2093|Rv1876|VBIMycTub87468_2093| Bacterioferritin (EC 1.16.3.1) [Mycobacterium tuberculosis H37Rv | 83332.12]	88.1	159	19	0	1	159	1	159	3.6e-79	287
CORE	4183	VFDB	VFG021846(gi:118466022) (mbtK) hypothetical protein [Mycobactin (CVF315)] [Mycobacterium avium 104]	99.3	146	1	0	10	155	1	146	3.6e-84	308.1
UNIQUE	4212	VFDB	VFG022214(gi:41410340) (MAP4242) hypothetical protein [ESX-4 (T7SS) (CVF636)] [Mycobacterium avium subsp. paratuberculosis K-10]	98.6	139	2	0	13	151	93	231	5.9e-71	264.2
UNIQUE	4215	PATRIC	fig|243243.7.peg.4215|MAV_4292|VBIMycAvi38287_4215| HNH endonuclease domain protein [Mycobacterium avium 104 | 243243.7]	87.2	109	14	0	45	153	289	397	7.9e-60	222.6
ACCESSORY	4284	PATRIC	fig|652616.3.peg.3284|ERDMAN_3222|VBIMycTub1140_3284| Polyketide synthase / Multifunctional mycocerosic acid synthase membrane-associated mas in phthiocerol dimycocerosate cluster [Mycobacterium tuberculosis str. Erdman = ATCC 35801 | 652616.3]	82.9	82	14	0	27	108	5	86	3.9e-40	157.1
ACCESSORY	4284	VFDB	VFG008134(gi:119869211) (pks2) acyl transferase domain protein [Sulfolipid-1 biosynthesis and transport (CVF289)] [Mycobacterium sp. KMS]	86.9	84	11	0	25	108	4	87	2.1e-41	166
ACCESSORY	4337	VFDB	VFG027891(gi:499075989) (mce8E) MCE-family lipoprotein [Mce8 (CVF343)] [Mycobacterium avium subsp. paratuberculosis MAP4]	99.1	113	1	0	1	113	23	135	3.7e-59	224.9
CORE	4341	PATRIC	fig|83332.12.peg.4018|Rv3601c|VBIMycTub87468_4018| Aspartate 1-decarboxylase (EC 4.1.1.11) [Mycobacterium tuberculosis H37Rv | 83332.12]	87.9	140	13	1	1	140	1	136	6.9e-66	242.7
CORE	4341	Victors	gi|148663465|ref|YP_001284988.1| aspartate alpha-decarboxylase [Mycobacterium tuberculosis H37Ra]	87.9	140	13	1	1	140	1	136	2.9e-65	242.7
CORE	4341	Victors	gi|15610737|ref|NP_218118.1| aspartate 1-decarboxylase [Mycobacterium tuberculosis H37Rv]	87.9	140	13	1	1	140	1	136	2.9e-65	242.7
CORE	4341	Victors	gi|15843213|ref|NP_338250.1| aspartate alpha-decarboxylase [Mycobacterium tuberculosis CDC1551]	87.9	140	13	1	1	140	1	136	2.9e-65	242.7
CORE	4341	VFDB	VFG007787(gi:499077711) (panD) aspartate 1-decarboxylase precursor panD [Pantothenate synthesis (CVF305)] [Mycobacterium avium subsp. paratuberculosis MAP4]	100	143	0	0	1	143	1	143	2.5e-76	282
UNIQUE	4352	VFDB	VFG009939(gi:41409702) (mce1A) Mce1_2 [Mce1 (CVF336)] [Mycobacterium avium subsp. paratuberculosis K-10]	100	116	0	0	1	116	217	332	7.2e-63	237.3
UNIQUE	4354	VFDB	VFG021945(gi:41406263) (mycP2) hypothetical protein [ESX-2 (T7SS) (CVF634)] [Mycobacterium avium subsp. paratuberculosis K-10]	83.2	143	23	1	1	142	1	143	1.2e-62	236.5
CORE	4361	PATRIC	fig|83332.12.peg.711|Rv0636|VBIMycTub87468_0711| (3R)-hydroxyacyl-ACP dehydratase subunit HadB [Mycobacterium tuberculosis H37Rv | 83332.12]	93.7	142	9	0	1	142	1	142	3.1e-74	270.4
CORE	4361	Victors	gi|15607776|ref|NP_215150.1| (3R)-hydroxyacyl-ACP dehydratase subunit HadB [Mycobacterium tuberculosis H37Rv]	93.7	142	9	0	1	142	1	142	1.3e-73	270.4
UNIQUE	4399	PATRIC	fig|83332.12.peg.231|Rv0204c|VBIMycTub87468_0231| FIG01121868: Possible membrane protein, Rv0204c [Mycobacterium tuberculosis H37Rv | 83332.12]	83.3	90	15	0	25	114	1	90	4.4e-41	160.2
CORE	4400	VFDB	VFG029387(gi:41407339) (mmpS4) hypothetical protein [GPL locus (CVF650)] [Mycobacterium avium subsp. paratuberculosis K-10]	100	139	0	0	1	139	1	139	2.9e-77	285
ACCESSORY	4418	PATRIC	fig|83332.12.peg.26|Rv0022c|VBIMycTub87468_0026| WhiB family transcriptional regulator [Mycobacterium tuberculosis H37Rv | 83332.12]	80.6	139	26	1	1	138	1	139	4.8e-64	236.5
UNIQUE	4433	VFDB	VFG008340(gi:118464008) (esxM) hypothetical protein [ESX-5 (T7SS) (CVF293)] [Mycobacterium avium 104]	92.4	92	7	0	1	92	1	92	7.1e-44	174.1
ACCESSORY	4450	PATRIC	fig|83332.12.peg.2741|Rv2445c|VBIMycTub87468_2741| Nucleoside diphosphate kinase (EC 2.7.4.6) [Mycobacterium tuberculosis H37Rv | 83332.12]	83.1	136	23	0	1	136	5	140	1.7e-61	228
ACCESSORY	4450	VFDB	VFG031461(gi:41408366) (ndk) nucleoside diphosphate kinase [Nucleoside diphosphate kinase (CVF660)] [Mycobacterium avium subsp. paratuberculosis K-10]	100	136	0	0	1	136	1	136	1.6e-72	269.2
CORE	4458	PATRIC	fig|83332.12.peg.2638|Rv2359|VBIMycTub87468_2638| Zinc uptake regulation protein Zur [Mycobacterium tuberculosis H37Rv | 83332.12]	89.8	128	13	0	8	135	2	129	8.5e-66	242.3
CORE	4458	Victors	gi|15609496|ref|NP_216875.1| zinc uptake regulation protein [Mycobacterium tuberculosis H37Rv]	89.8	128	13	0	8	135	2	129	3.5e-65	242.3
CORE	4485	PATRIC	fig|83332.12.peg.3955|Rv3541c|VBIMycTub87468_3955| Enoyl coenzyme A hydratase IgrE [Mycobacterium tuberculosis H37Rv | 83332.12]	89.3	122	13	0	12	133	2	123	1.4e-60	224.9
CORE	4485	Victors	gi|15610677|ref|NP_218058.1| hypothetical protein Rv3541c [Mycobacterium tuberculosis H37Rv]	88.1	126	15	0	8	133	4	129	4e-61	228.8
CORE	4494	VFDB	VFG009744(gi:118463820) (sigE) RNA polymerase sigma-70 factor [Sigma E (CVF327)] [Mycobacterium avium 104]	99.2	133	1	0	1	133	292	424	2.7e-72	268.5
CORE	4513	PATRIC	fig|83332.12.peg.4292|Rv3849|VBIMycTub87468_4292| Regulator protein EspR, component of Type VII secretion system ESX-1 [Mycobacterium tuberculosis H37Rv | 83332.12]	83.3	132	22	0	1	132	1	132	9.9e-59	218.8
CORE	4513	VFDB	VFG021913(gi:41406283) (espR) hypothetical protein [ESX-1 (T7SS) (CVF298)] [Mycobacterium avium subsp. paratuberculosis K-10]	100	132	0	0	1	132	1	132	1.9e-70	262.3
CORE	4527	PATRIC	fig|83332.12.peg.389|Rv0353|VBIMycTub87468_0389| HspR, transcriptional repressor of DnaK operon [Mycobacterium tuberculosis H37Rv | 83332.12]	81.7	126	23	0	1	126	1	126	1.2e-53	201.8
CORE	4527	Victors	gi|148660119|ref|YP_001281642.1| heat shock protein transcriptional repressor HspR [Mycobacterium tuberculosis H37Ra]	81.7	126	23	0	1	126	1	126	5.1e-53	201.8
CORE	4527	Victors	gi|15607494|ref|NP_214867.1| heat shock protein transcriptional repressor HspR [Mycobacterium tuberculosis H37Rv]	81.7	126	23	0	1	126	1	126	5.1e-53	201.8
CORE	4527	Victors	gi|15839739|ref|NP_334776.1| transcriptional regulator HspR [Mycobacterium tuberculosis CDC1551]	81.7	126	23	0	1	126	1	126	5.1e-53	201.8
CORE	4527	VFDB	VFG001379(gi:15607494) (hspR) hspR [HspR (VF0297)] [Mycobacterium tuberculosis H37Rv]	81.7	126	23	0	1	126	1	126	3.1e-52	201.8
ACCESSORY	4548	VFDB	VFG009941(gi:118465982) (mce1A) virulence factor Mce family protein [Mce1 (CVF336)] [Mycobacterium avium 104]	97.7	129	3	0	1	129	306	434	2.4e-73	271.9
CORE	4556	VFDB	VFG007970(gi:41409858) (MAP3760c) hypothetical protein [PDIM (phthiocerol dimycocerosate) and PGL (phenolic glycolipid) biosynthesis and transport (CVF288)] [Mycobacterium avium subsp. paratuberculosis K-10]	100	128	0	0	1	128	1	128	9.2e-70	260
UNIQUE	4605	VFDB	VFG027719(gi:499077609) (mce4A) MCE-family protein MCE4A [Mce4 (CVF339)] [Mycobacterium avium subsp. paratuberculosis MAP4]	98.1	106	2	0	1	106	1	106	1.9e-51	199.1
CORE	4617	VFDB	VFG022199(gi:41410341) (esxU) hypothetical protein [ESX-4 (T7SS) (CVF636)] [Mycobacterium avium subsp. paratuberculosis K-10]	100	105	0	0	18	122	1	105	3.6e-55	211.5
ACCESSORY	4660	VFDB	VFG010254(gi:41406665) (mce4D) hypothetical protein [Mce4 (CVF339)] [Mycobacterium avium subsp. paratuberculosis K-10]	99.2	118	1	0	1	118	358	475	1.2e-66	249.6
ACCESSORY	4662	VFDB	VFG010027(gi:41410184) (mce2C) hypothetical protein [Mce2 (CVF337)] [Mycobacterium avium subsp. paratuberculosis K-10]	100	118	0	0	1	118	367	484	2e-71	265.4
ACCESSORY	4662	VFDB	VFG027518(gi:499078481) (mce2C) mce family protein Mce2C [Mce2 (CVF337)] [Mycobacterium avium subsp. paratuberculosis MAP4]	100	118	0	0	1	118	363	480	2e-71	265.4
CORE	4676	PATRIC	fig|83332.12.peg.4102|Rv3681c|VBIMycTub87468_4102| Transcriptional regulator, WhiB family [Mycobacterium tuberculosis H37Rv | 83332.12]	87.6	97	12	0	19	115	1	97	1.4e-48	184.9
CORE	4717	VFDB	VFG029471(gi:118467304) (MAV_3362) hypothetical protein [GPL locus (CVF650)] [Mycobacterium avium 104]	100	112	0	0	1	112	1	112	5.8e-60	227.3
CORE	4796	VFDB	VFG021986(gi:118466409) (esxD) hypothetical protein [ESX-2 (T7SS) (CVF634)] [Mycobacterium avium 104]	99	104	1	0	4	107	1	104	7.8e-54	206.8
CORE	4837	VFDB	VFG022001(gi:41406255) (PE36) hypothetical protein [ESX-2 (T7SS) (CVF634)] [Mycobacterium avium subsp. paratuberculosis K-10]	100	103	0	0	1	103	1	103	6.5e-50	193.7
CORE	4854	PATRIC	fig|83332.12.peg.317|Rv0285|VBIMycTub87468_0317| PE family protein => PE5, component of Type VII secretion system ESX-3 [Mycobacterium tuberculosis H37Rv | 83332.12]	84.3	102	16	0	1	102	1	102	9.1e-44	168.7
CORE	4854	VFDB	VFG022071(gi:41409879) (PE5) hypothetical protein [ESX-3 (T7SS) (CVF635)] [Mycobacterium avium subsp. paratuberculosis K-10]	100	102	0	0	1	102	1	102	1.9e-49	192.2
CORE	4857	PATRIC	fig|83332.12.peg.3813|Rv3416|VBIMycTub87468_3813| Sporulation regulatory protein WhiD [Mycobacterium tuberculosis H37Rv | 83332.12]	90.2	102	10	0	1	102	1	102	7.4e-54	202.2
CORE	4857	Victors	gi|148663280|ref|YP_001284803.1| transcriptional regulatory protein whib-like WhiB3 [Mycobacterium tuberculosis H37Ra]	90.2	102	10	0	1	102	1	102	3.1e-53	202.2
CORE	4857	Victors	gi|15610552|ref|NP_217933.1| redox-responsive transcriptional regulator WhiB3 [Mycobacterium tuberculosis H37Rv]	90.2	102	10	0	1	102	1	102	3.1e-53	202.2
CORE	4857	VFDB	VFG009786(gi:41410371) (whiB3) WhiB3 [WhiB3 (CVF330)] [Mycobacterium avium subsp. paratuberculosis K-10]	100	102	0	0	1	102	1	102	2.9e-58	221.5
ACCESSORY	4863	PATRIC	fig|83332.12.peg.3806|Rv3409c|VBIMycTub87468_3806| Cholesterol oxidase (EC 1.1.3.6) @ Steroid Delta(5)->Delta(4)-isomerase (EC 5.3.3.1) [Mycobacterium tuberculosis H37Rv | 83332.12]	89.7	78	8	0	1	78	1	78	8.7e-39	152.1
CORE	4868	VFDB	VFG021806(gi:118462750) (MAV_2873) acyl carrier protein [Mycobactin (CVF315)] [Mycobacterium avium 104]	99	101	1	0	1	101	1	101	6.4e-50	193.7
CORE	4894	VFDB	VFG008997(gi:118465345) (PE18) PE family protein [ESX-5 (T7SS) (CVF293)] [Mycobacterium avium 104]	98	99	2	0	1	99	1	99	1.3e-47	186
CORE	4895	PATRIC	fig|83332.12.peg.2002|Rv1791|VBIMycTub87468_2002| PE family protein => PE19, component of Type VII secretion system ESX-5 [Mycobacterium tuberculosis H37Rv | 83332.12]	88.8	98	11	0	1	98	1	98	2.4e-41	160.6
CORE	4895	VFDB	VFG022338(gi:41407605) (PE19) hypothetical protein [ESX-5 (T7SS) (CVF293)] [Mycobacterium avium subsp. paratuberculosis K-10]	100	99	0	0	1	99	1	99	2.2e-47	185.3
UNIQUE	4903	VFDB	VFG021993(gi:41406256) (PPE69) hypothetical protein [ESX-2 (T7SS) (CVF634)] [Mycobacterium avium subsp. paratuberculosis K-10]	85.5	110	5	1	1	99	1	110	5e-47	184.1
ACCESSORY	4907	VFDB	VFG008340(gi:118464008) (esxM) hypothetical protein [ESX-5 (T7SS) (CVF293)] [Mycobacterium avium 104]	100	98	0	0	1	98	1	98	1.1e-51	199.5
CORE	4909	VFDB	VFG022183(gi:41410342) (esxT) hypothetical protein [ESX-4 (T7SS) (CVF636)] [Mycobacterium avium subsp. paratuberculosis K-10]	100	98	0	0	1	98	1	98	7.4e-51	196.8
CORE	4916	PATRIC	fig|83332.12.peg.319|Rv0287|VBIMycTub87468_0319| ESAT-6-like protein EsxG [Mycobacterium tuberculosis H37Rv | 83332.12]	84.5	97	15	0	1	97	1	97	6.8e-41	159.1
CORE	4916	VFDB	VFG022345(gi:41409881) (esxG) hypothetical protein [ESX-3 (T7SS) (CVF635)] [Mycobacterium avium subsp. paratuberculosis K-10]	100	97	0	0	1	97	1	97	1.4e-46	182.6
CORE	4925	VFDB	VFG022104(gi:118465386) (esxH) low molecular weight protein antigen 7 Cfp7 [ESX-3 (T7SS) (CVF635)] [Mycobacterium avium 104]	99	97	1	0	1	97	1	97	1.9e-51	198.7
CORE	4938	VFDB	VFG021977(gi:41406259) (esxC) hypothetical protein [ESX-2 (T7SS) (CVF634)] [Mycobacterium avium subsp. paratuberculosis K-10]	100	95	0	0	1	95	1	95	3e-49	191.4
UNIQUE	5040	VFDB	VFG010051(gi:41410186) (mce2E) LprL [Mce2 (CVF337)] [Mycobacterium avium subsp. paratuberculosis K-10]	98.9	87	1	0	1	87	293	379	7e-45	176.8
UNIQUE	5040	VFDB	VFG010052(gi:118462367) (mce2E) virulence factor Mce family protein [Mce2 (CVF337)] [Mycobacterium avium 104]	98.9	87	1	0	1	87	306	392	7e-45	176.8
UNIQUE	5043	VFDB	VFG021961(gi:41406261) (MAP0163) hypothetical protein [ESX-2 (T7SS) (CVF634)] [Mycobacterium avium subsp. paratuberculosis K-10]	100	68	0	0	1	68	35	102	2.9e-35	144.8
UNIQUE	5043	VFDB	VFG021962(gi:118465993) (MAV_0156) hypothetical protein [ESX-2 (T7SS) (CVF634)] [Mycobacterium avium 104]	100	68	0	0	1	68	1	68	2.9e-35	144.8
ACCESSORY	5128	VFDB	VFG009942(gi:118464153) (mce1A) virulence factor Mce family protein [Mce1 (CVF336)] [Mycobacterium avium 104]	97.5	80	2	0	1	80	2	81	9e-39	156.4
UNIQUE	5129	VFDB	VFG022255(gi:41410337) (mycP4) hypothetical protein [ESX-4 (T7SS) (CVF636)] [Mycobacterium avium subsp. paratuberculosis K-10]	97.1	70	2	0	10	79	262	331	6.2e-32	133.7
ACCESSORY	5136	VFDB	VFG024304(gi:406028912) (mce4F) mce-family protein mce1f [Mce4 (CVF339)] [Mycobacterium indicus pranii MTCC 9506]	96.9	65	2	0	15	79	509	573	1.7e-34	142.1
ACCESSORY	5136	VFDB	VFG024305(gi:387873967) (mce4F) hypothetical protein [Mce4 (CVF339)] [Mycobacterium intracellulare str. MOTT36Y]	96.9	65	2	0	15	79	509	573	1.7e-34	142.1
ACCESSORY	5136	VFDB	VFG024306(gi:379752584) (mce4F) hypothetical protein [Mce4 (CVF339)] [Mycobacterium intracellulare MOTT-02]	96.9	65	2	0	15	79	509	573	1.7e-34	142.1
CORE	5144	PATRIC	fig|83332.12.peg.1772|Rv1590|VBIMycTub87468_1772| hypothetical protein [Mycobacterium tuberculosis H37Rv | 83332.12]	82.1	67	12	0	12	78	9	75	4.8e-29	119.4
CORE	5144	Victors	gi|15608728|ref|NP_216106.1| hypothetical protein Rv1590 [Mycobacterium tuberculosis H37Rv]	82.1	67	12	0	12	78	13	79	2e-28	119.4
CORE	5151	VFDB	VFG026508(gi:499076308) (mbtH) MbtH-like protein [Mycobactin (CVF315)] [Mycobacterium avium subsp. paratuberculosis MAP4]	100	77	0	0	1	77	1	77	3.8e-42	167.5
CORE	5171	VFDB	VFG023984(gi:406031299) (mbtH) protein mbtH [GPL locus (CVF650)] [Mycobacterium indicus pranii MTCC 9506]	100	76	0	0	1	76	1	76	6.3e-42	166.8
CORE	5234	VFDB	VFG009446(gi:41408267) (mbtH) MbtH_3 [Mycobactin (CVF315)] [Mycobacterium avium subsp. paratuberculosis K-10]	100	71	0	0	1	71	1	71	8.8e-38	152.9
UNIQUE	5298	VFDB	VFG022229(gi:41410339) (eccC4) hypothetical protein [ESX-4 (T7SS) (CVF636)] [Mycobacterium avium subsp. paratuberculosis K-10]	87.9	66	8	0	2	67	650	715	7.8e-28	119.8
CORE	5323	VFDB	VFG022298(gi:41407602) (MAP1504) hypothetical protein [ESX-5 (T7SS) (CVF293)] [Mycobacterium avium subsp. paratuberculosis K-10]	100	64	0	0	1	64	1	64	2.9e-32	134.4
UNIQUE	5387	VFDB	VFG010027(gi:41410184) (mce2C) hypothetical protein [Mce2 (CVF337)] [Mycobacterium avium subsp. paratuberculosis K-10]	98.2	55	1	0	6	60	430	484	1.4e-28	122.1
UNIQUE	5387	VFDB	VFG027518(gi:499078481) (mce2C) mce family protein Mce2C [Mce2 (CVF337)] [Mycobacterium avium subsp. paratuberculosis MAP4]	98.2	55	1	0	6	60	426	480	1.4e-28	122.1
CORE	5429	PATRIC	fig|83332.12.peg.1359|Rv1211|VBIMycTub87468_1359| Uncharacterized protein MSMEG_5081 [Mycobacterium tuberculosis H37Rv | 83332.12]	100	55	0	0	1	55	1	55	1.3e-26	110.9
CORE	5429	Victors	gi|15608351|ref|NP_215727.1| hypothetical protein Rv1211 [Mycobacterium tuberculosis H37Rv]	100	55	0	0	1	55	21	75	5.2e-26	110.9
CORE	5476	PATRIC	fig|83332.12.peg.3896|Rv3489|VBIMycTub87468_3896| hypothetical protein [Mycobacterium tuberculosis H37Rv | 83332.12]	88.9	54	6	0	1	54	1	54	4.7e-23	99
CORE	5476	Victors	gi|15610625|ref|NP_218006.1| hypothetical protein Rv3489 [Mycobacterium tuberculosis H37Rv]	88.9	54	6	0	1	54	1	54	1.9e-22	99
ACCESSORY	5570	PATRIC	fig|83332.12.peg.4103|Rv3682|VBIMycTub87468_4103| Multimodular transpeptidase-transglycosylase (EC 2.4.1.129) (EC 3.4.-.-) => PonA2 [Mycobacterium tuberculosis H37Rv | 83332.12]	86.4	44	6	0	1	44	765	808	2.8e-19	86.3
UNIQUE	5609	VFDB	VFG009112(gi:118463289) (esxN) hypothetical protein [ESX-5 (T7SS) (CVF293)] [Mycobacterium avium 104]	100	47	0	0	1	47	1	47	3.8e-21	97.1
UNIQUE	5609	VFDB	VFG024628(gi:406030857) (esxN) ESAT-6-like protein esxN [ESX-5 (T7SS) (CVF293)] [Mycobacterium indicus pranii MTCC 9506]	100	47	0	0	1	47	1	47	3.8e-21	97.1
CORE	5673	PATRIC	fig|83332.12.peg.1998|Rv1788|VBIMycTub87468_1998| PE family protein => PE18, component of Type VII secretion system ESX-5 [Mycobacterium tuberculosis H37Rv | 83332.12]	80.6	31	6	0	13	43	69	99	6.8e-09	51.6
CORE	5673	VFDB	VFG023529(gi:183982680) (PE19) PE family protein, PE19 [ESX-5 (T7SS) (CVF293)] [Mycobacterium marinum M]	83.9	31	5	0	13	43	69	99	2.6e-08	54.3
ACCESSORY	5731	VFDB	VFG021806(gi:118462750) (MAV_2873) acyl carrier protein [Mycobactin (CVF315)] [Mycobacterium avium 104]	97	33	1	0	1	33	1	33	4.7e-12	66.6

## Sheet: PE_PPE
Cluster Number	Affiliation	Predicted function	Reference	Contig	Start	End	Strand	NT seq	AA seq	BLAST result	Source datbase	Identity
169	ACCESSORY	PPE family protein	FDAARGOS_305	NZ_CP022095.2	3661023	3658567	-	atgaggttcaagccggagcctgggaaaggacccagcgccgcccagtatgcggccgctcatgcgccctacgtggcctggctgacgcaggccagcgcggacagcgccgcaatggccgcacggcaggaaaccgccgcgaccgcctacacgaccgccctggcggcgatgccgacgctgggcgagctggccgccaaccacgcgatgcacgcggcgctggtctcgacgaatttctttggcgtcaacaccattccgatcgcgctgaacgaggcggactattcgcgaatgtgggtgcaggcagccaccaccatgagcacgtatcaggccgtctcgacaaccgccgttgcttccgcgccgcaggccacggcggccccgaagatcatgaacgccggcatgagcggtggc…	MRFKPEPGKGPSAAQYAAAHAPYVAWLTQASADSAAMAARQETAATAYTTALAAMPTLGELAANHAMHAALVSTNFFGVNTIPIALNEADYSRMWVQAATTMSTYQAVSTTAVASAPQATAAPKIMNAGMSGGSGMSGGNPYVMGTALPQNLQEWLEALFPFNPFSPQGWSMHPSLSMFLSRVETLIPMYAHNPAQLLETIVMLALQFVIHRTLYLIWLILYNPAGLLSFFLSNPVYTLALTTPLLIVPAGAAGGLAGLTGLAAVPAPTLTPPVSPSAIPVTDAPPPPTVGAAPTMGTASSPGAAPMPASPATAAPGRTTHTATDDHWTRNIVYCTGFRFTLLGGGSRGGDGVERFGQELPAGRRCHRGGCGRAGPDRGRSTNPATPAKCPQPRRPRLP…	X	X	X
190	CORE	PPE family protein	E1	NZ_CP010113.1	2517498	2515135	-	gtgatcgacttcgcggcgttgccgccagagatcaattcggccagaatctacgccggacccggatcggcgccgatgatgtcggccgccgcagcgtggaacaccatggccgccgaaatgcgttctgccgcagcttcttacggcgcggtgatttcggagctgaacagtgcggactggttcggtccgtcgtcgatgtcgatgctcgcggcggtcacgccgtatctggcctggctgaccgacaccgccacccgggccgaagaggcggccgcgcaggccaactccgcggcgaccgcttacgaggcggcattcgccatgacggtgcccccggcggtggtggcggccaaccgcgcgcagctggcaatgttggtggccaccaacgtcttcggccagaacaccccggcc…	MIDFAALPPEINSARIYAGPGSAPMMSAAAAWNTMAAEMRSAAASYGAVISELNSADWFGPSSMSMLAAVTPYLAWLTDTATRAEEAAAQANSAATAYEAAFAMTVPPAVVAANRAQLAMLVATNVFGQNTPAIATTEAEYGQMWAQDAAAMNGYAVASTAATRLTPMTAPRSNTSPEGVAAQATSVTNAAQAPAGTVQSTVSSSGLAGLLSGSDNSAFGTFTNGNFFSTAVVNGSLAGGAFNPQFIISSVQGVLAAQHATTLGGLGDFAADAEGAATADLAASTGGSVPVAAGMGRAQLVGSLSVPQGWANAATINPGQAAVPATGVTGLTDAAPAAGGPGASRGRWAAPAGDFAAPSPNTVSGPSSCHVRRPPAENSGEDVMSIYAGLPPEVNSARM…	X	X	X
514	ACCESSORY	PPE family protein	MAPK_JB16	NZ_CP033911.1	2551082	2549430	-	atgaccgcccccgtctggatcgcgtttccccccgaagtgcactcgacgctgctcagcagcggtcccggaccggcgccgctgctggccgcggccaccgcctggtcgtcgatgagcaccgagtacgccgccgcggcggccgaactcgacgggttgctggccgccgcgcacgccggcgcctgggaaggacccagcgccgagcagtacgtggccgcccacgccccataccacgcctggttgctggagagcgcggccaagagctcgaccgcggcgagcctgcacgagacggcggccggcgcctacaccgccgcgctggccgccatgccgacgctgggtgagctcgcgaccaatcacgcggtgcacggggcgctggtcgccaccaacttcttcggcatcaacacc…	MTAPVWIAFPPEVHSTLLSSGPGPAPLLAAATAWSSMSTEYAAAAAELDGLLAAAHAGAWEGPSAEQYVAAHAPYHAWLLESAAKSSTAASLHETAAGAYTAALAAMPTLGELATNHAVHGALVATNFFGINTIPIAVNEADYARMWVQAATTMSTYQAVSQSALAAVPPTTPAPTIVAPGAEAGAATAAAVQSAAAAPATDSGSNLNHADTSSIQQQASTAAQSYPSWQDQLTAWLKQYTQNFAWPVSKDLNPGGWPFPPVPFVNGLASFFGQLGFSPALSTALGWAIFHTLMIFWPFMQAAIQMAVVLAPVVVAAIGAAAAGGAAAAVTAISVAAPLSMAAPVPVAAAPAPVATLPAPTIAGAPAGVSHVPTTASAPAPTMAGSAGGGPVGGGPGVG…	X	X	X
720	ACCESSORY	hypothetical protein	C4A4	NZ_MWPB01000004.1	31036	32541	+	atgacctccccgttcggaccgatctggatggcttcgccgcccgaggtgcattcggcgttgctcagcgccggtccgggctcggggccgctgctggcggccgccggtgcctgggcctcgctgagcgcccaatacgccacggcggcagccgaactcagcgcactgctgggccaggtgcaggccgggtcctgggaaggggagagtgccgagcagtacgcggcggcgcacctgccgtatctggcgtggctgcagcaggccagcgccgacagcgcgggggccgcggcgcagcaggaggtcgccgccacagcctacacgaccgcgctggcggccatgccgacgctggccgaactggccgccaaccacaccatccacggggtgctgctggcgacgaatttctttggc…	MTSPFGPIWMASPPEVHSALLSAGPGSGPLLAAAGAWASLSAQYATAAAELSALLGQVQAGSWEGESAEQYAAAHLPYLAWLQQASADSAGAAAQQEVAATAYTTALAAMPTLAELAANHTIHGVLLATNFFGINTIPIAVNEADYARMWVQAATTMGTYQAVAGSALAAAPRTAPAPSIVKPGGEANNLAANAAQNSSGDWWQNFIQQLSQFFQNIQKMLQDFWANLPAFLAANGPLLFFVAYQVFFNAVGWPTWGAILTAPFLLPLLLGIGLSSLLAAPAEIAPVAAPAAITPVLASNKPPTLPAAVALAPSVATPAGAPASTVAAGSGASAAPAPAAAAGNFAYLVAFGGDPDTGVGPTLSGRGGAKAPAATIPAAGAAAPARAEARARRRRRAAL…	VFG022087(gi:41409880) (PPE4) hypothetical protein [ESX-3 (T7SS) (CVF635)] [Mycobacterium avium subsp. paratuberculosis K-10]	VFDB	0.89
755	ACCESSORY	PPE family protein	MAPK_JJ1	NZ_CP033909.1	4758098	4756617	-	atgacctccccgttcggaccgatctggatggcttcgccgcccgaggtgcattcggcgttgctcagcgccggtccgggctcggggccgctgctggcggccgccggtgcctgggcctcgctgagcgcccaatacgccacggcggcagccgaactcagcgcactgctgggccaggtgcaggccgggtcctgggaaggggagagtgccgagcagtacgcggcggcgcacctgccgtatctggcgtggctgcagcaggccagcgccgacagcgcgggggccgcggcgcagcaggaggtcgccgccacagcctacacgaccgcgctggcggccatgccgacgctggccgaactggccgccaaccacaccatccacggggtgctgctggcgacgaatttctttggc…	MTSPFGPIWMASPPEVHSALLSAGPGSGPLLAAAGAWASLSAQYATAAAELSALLGQVQAGSWEGESAEQYAAAHLPYLAWLQQASADSAGAAAQQEVAATAYTTALAAMPTLAELAANHTIHGVLLATNFFGINTIPIAVNEADYARMWVQAATTMGTYQAVAGSALAAAPRTAPAPSIVKPGGEANNLAANAAQNSSGDWWQNFIQQLSQFFQNIQKMLQDFWANLPAFLAANGPLLFFVAYQVFFNAVGWPTWGAILTAPFLLPLLLGIGLSSLLAAPAEIAPVAAPAAITPVLASNKPPTLPAAVALAPSVATPAGAPASTVAAGSGASAAPAPAAAAGNFAYLVAFGGDPDTGVGPTLSGRGGAKAPAATIPAAGAAAPARAEARARRRRRAAL…	VFG022087(gi:41409880) (PPE4) hypothetical protein [ESX-3 (T7SS) (CVF635)] [Mycobacterium avium subsp. paratuberculosis K-10]	VFDB	1
846	ACCESSORY	PPE family protein	A3	NZ_MWQD01000032.1	12022	13452	+	atgaggttcaagccggagcctgggaaaggacccagcgccgcccagtatgcggccgctcatgcgccctacgtggcctggctgacgcaggccagcgcggacagcgccgcaatggccgcacggcaggaaaccgccgcgaccgcctacacgaccgccctggcggcgatgccgacgctgggcgagctggccgccaaccacgcgatgcacgcggcgctggtctcgacgaatttctttggcgtcaacaccattccgatcgcgctgaacgaggcggactattcgcgaatgtgggtgcaggcagccaccaccatgagcacgtatcaggccgtctcgacaaccgccgttgcttccgcgccgcaggccacggcggccccgaagatcatgaacgccggcatgagcggtggc…	MRFKPEPGKGPSAAQYAAAHAPYVAWLTQASADSAAMAARQETAATAYTTALAAMPTLGELAANHAMHAALVSTNFFGVNTIPIALNEADYSRMWVQAATTMSTYQAVSTTAVASAPQATAAPKIMNAGMSGGSGMSGGNPYVMGTALPQNLQEWLEALFPFNPFSPQGWSMHPSLSMFLSRVETLIPMYAHNPAQLLETIVMLALQFVIHRTLYLIWLILYNPAGLLSFFLSNPVYTLALTTPLLIVPAGAAGGLAGLTGLAAVPAPTLTPPVSPSAIPVTDAPPPPTVGAAPTMGTASSPGAAPMPASPATAAPPGAPPTPPPTIIGPETSFTAQAFVSPYLVGVLGAATESSVSGKNCRPAADATAAAAAAPGPTAADRQTRRRLRNAPSRVDRGY…	X	X	X
903	UNIQUE	PPE family protein, PPW subgroup => PPE1	E93	NZ_CP010114.1	328649	327243	-	gtgacgacagtgcccgcgatgaccgcaccgatctggatggcgtccccgccggaggtgcactcggcgttgttgagcagcggccccgggccggcgtcgatgttcgccgccgcggcggcgtggagcgcgttgggcgccgaatacgcctcggcggcagaggaactcagcgggttactggcgtcggcgcaggccggcgcgtggcaggggccgagcgccgcgtcctatgtcgccgcgcacggcccgtatctggcatggttgacgcgggccagcgcgcacagcgcggcggcggccgcccagcacgagaccgcgggcaccgcgtataccgccgcgttggcggcgatgccgacgctgccggagctggccgccaaccacgccgtccacggcgcgctggtggcgacgaat…	MTTVPAMTAPIWMASPPEVHSALLSSGPGPASMFAAAAAWSALGAEYASAAEELSGLLASAQAGAWQGPSAASYVAAHGPYLAWLTRASAHSAAAAAQHETAGTAYTAALAAMPTLPELAANHAVHGALVATNFFGINTIPIAVNEADYARMWVQAAGTMATYQAVSTAAVAAVPQPDPAPSILKSTAAHDHDDHEHGDDHDHDHGFDSPLNQFVAQILRLFGIDWDPVEGTLNGLPYEAYTSPADPLWWVVRALELFSDFQQFGALLQENPAAAFQFITELVLLDWPTHLAQLASWLPTQPQLLLVPALVAAAPFGALAGFAGVAGQPPLPAHACAYGGHRVQPGTAGATGPGRGPVCASLRRPTARCWVRFESESERRHPREKQVTPTGFECSRRRG…	X	X	X
904	CORE	PPE family protein	TANUVAS	NZ_CP015495.1	4146021	4147427	+	gtggtggaaggcgtgcaggctggggcgtggcagggccccagcgcagaatcgtatgtggccgcccacgcgccctacctagcgtggctgacacaggccagcgccgacagtgcgggggccgcggcgcggcatgaggccgcggccgccgcgtataccgccgcgttggcggcgatgccgactctgggcgagttggctgccaaccacgccacccacgccgcattgcaggcgacgaatttcttcggcatcaataccatccccatcgcggtcaacgaagccgactatgcgcggatgtgggtccaggcggccaccaccatgacgacgtatcaggcggtgtcgaccgcggctgtggccgcaactcctcagaccatgcctgcgccgcagatcgcaaagtccaccgccgcc…	MVEGVQAGAWQGPSAESYVAAHAPYLAWLTQASADSAGAAARHEAAAAAYTAALAAMPTLGELAANHATHAALQATNFFGINTIPIAVNEADYARMWVQAATTMTTYQAVSTAAVAATPQTMPAPQIAKSTAATIPFQRPYPNPTNFSQVWADLWYDIPYSIETFQGPVDPANWTQLFQFWNVTFANLAGTPAKLAQIFSNPSVLFSWPTLLWVLDFIAGRIFDILVTLKFLLEQPLLYVVGLGMAVTSLGAAAGAAGGLVGLAGLASPGPLPTGAEMVPVTAPPPGATPAPTAPLIGGPASAPATIPVSSAAAAPTAPAPAPAVAAAGSAAPPPAGPGGFPYLVGGMRVSSAASASAQSRKPKSAAAAAARAAAAAAAETHHARRRLRVKAKMLGRGY…	X	X	X
906	CORE	PPE family protein	4B	NZ_AGAM01000195.1	43366	41963	-	atgttctatggggcctttccgccggagttcaactcgggccggatgtacagcggtccgggtgcggggtcgttcgtcgccgcggcgacggcgtggcagaacctggccgccgaattgcagtccgccgcggcgtcgtattcgacggtgctgtccggcctgacggccgggccctgggtggggccgtcgtcgctggccatggcgtcggcggccgcgccgtacgtggcttggatgcagcagaccgccgcgcaggccgccgaaaccgcggcccaggccaccgcggcggccaccgcctacgagaccgcgttcgccgcgcacgtcccgcccgccgtgatcaccgaaaaccgcgccctgctggcgcaattggtggcgacgaacatcttcgggcagaacaccgccgccatc…	MFYGAFPPEFNSGRMYSGPGAGSFVAAATAWQNLAAELQSAAASYSTVLSGLTAGPWVGPSSLAMASAAAPYVAWMQQTAAQAAETAAQATAAATAYETAFAAHVPPAVITENRALLAQLVATNIFGQNTAAIAANEAQYGEFWAQDATAMDTYFAASATAANKLTEFGPAPKTTNEAAQPMQAAAVSSAASTPAANVAQTAASAASTTLPYSGPFSGPANLAYLYQTFMTNLFNTVPGGASFYTSMYNAVKVPLGLTTQFNDVGLLVNFPLSQWLKFAPPIGYGALPKDALGAGLGALGFGRGTLYSAISPVAGMGNAGTLVGKLSIPPSWATATPSIRTVAAALSAAGAEAVPAAALGEGSLFSSMGLAGMLGSAVGSGGPTMVRGGVRNRMTAIKD…	X	X	X
948	CORE	PPE family protein	S397	NZ_AFIF01000168.1	55979	57364	+	atggacttcgcggtactaccgccggaggttaactccgcgcggatgtacgccggtccggggtcgggacccatgctggccgcggcgatggcgtgggacgagctggccgccaccctgcattcgacggcggactcctatcaggcggagatcaccgccctgacctccgggccgtgggtcgggccgtcggcggccgcgatgatcgcggcgatcacgccctacctgacgtggatgcgcaccaccggagcccaggccgaagagaccgccaacaacgcccgggcggcggccttcgcctacgagacggcgttcgccgagacggtgccgcccccggtggtcacggccaaccgcacgctgcttgcccagctggtcgcgaccaacatcctggggcagaacacgccggcgatc…	MDFAVLPPEVNSARMYAGPGSGPMLAAAMAWDELAATLHSTADSYQAEITALTSGPWVGPSAAAMIAAITPYLTWMRTTGAQAEETANNARAAAFAYETAFAETVPPPVVTANRTLLAQLVATNILGQNTPAIATTEAEYAEMWARDAAAMYGYAGAAAAATRLTPFTQPDPTTNSGADQSQAVSKAAATAAGSTRNTVTQQPFSAVPNMLNNLALSPNALGDPSVTDLLGLESDLIAIFLDAPASVVGMGVDAPSATIALPFDIAGALTGFHTDDIVSGWAGVQPWPGTGAVPPSPFPVITNPAGGFGTLASAGLGQANTVGTLSVPPTWTAAAPAIRPAALALPATTVTAAAETAATAAPAGTGSLFGEMAAAGLAGRAMAGTTGLGRERARAEAAK…	X	X	X
1060	ACCESSORY	PPE family protein	JIII_386	NZ_NKRI01000002.1	459341	460672	+	atggattttggcgcgttaccacccgagatcaactcgggccggatgtattcgggaccgggaccggcgtcgctgctggccgccgccgcgggatgggagtcactggccgccgagctggccgacggcgccggcaactaccaagcggtgatcgccggcctaaccaacgagtcctggctggggccggcgtcgctgtcgatggcgggcgcggtgatgccctatgcctcctggctgacggcggtcgccgagcaatgcggtcgggccgccgcacaggccaccgcggcggcgtccgccttcgaagcggcatacgcgatgacggtgcccccaccgctgatagcggccaaccgagcccggctgctggccctggtccagagcaacatcttcgggcagaacaccccggccatc…	MDFGALPPEINSGRMYSGPGPASLLAAAAGWESLAAELADGAGNYQAVIAGLTNESWLGPASLSMAGAVMPYASWLTAVAEQCGRAAAQATAAASAFEAAYAMTVPPPLIAANRARLLALVQSNIFGQNTPAIMATEAEYSEMWAQDATAMYGYAANSASASALSPVPSPPQPTNPAAAGHLAAAAHAAVQSGSSAHTTTAHWMSSVPQTLQGLSTPGSTPGNGLSPTAMGTGAALGSSGPFSSLSSLTGASGKGATKSASTGAGAGLASALAAGPAADGAVAGLAEEAAGYGADGAGLIADGGGIGIDLYGLDLDYQGLALDEAGAGSILGAEAGTGIAGTAGLGSLEPPAGLGQGASASVGQAGALSTLSVPPSWATTVSTVTPLPSPNSGPVPGGW…	X	X	X
1143	ACCESSORY	PPE family protein	CLIJ644	NZ_AFNR01000146.1	11648	12931	+	atgaggttcaagccggagcctgggaaaggacccagcgccgcccagtatgcggccgctcatgcgccctacgtggcctggctgacgcaggccagcgcggacagcgccgcaatggccgcacggcaggaaaccgccgcgaccgcctacacgaccgccctggcggcgatgccgacgctgggcgagctggccgccaaccacgcgatgcacgcggcgctggtctcgacgaatttctttggcgtcaacaccattccgatcgcgctgaacgaggcggactattcgcgaatgtgggtgcaggcagccaccaccatgagcacgtatcaggccgtctcgacaaccgccgttgcttccgcgccgcaggccacggcggccccgaagatcatgaacgccggcatgagcggtggc…	MRFKPEPGKGPSAAQYAAAHAPYVAWLTQASADSAAMAARQETAATAYTTALAAMPTLGELAANHAMHAALVSTNFFGVNTIPIALNEADYSRMWVQAATTMSTYQAVSTTAVASAPQATAAPKIMNAGMSGGSGMSGGNPYVMGTALPQNLQEWLEALFPFNPFSPQGWSMHPSLSMFLSRVETLIPMYAHNPAQLLETIVMLALQFVIHRTLYLIWLILYNPAGLLSFFLSNPVYTLALTTPLLIVPAGAAGGLAGLTGLAAVPAPTLTPPVSPSAIPVTDAPPPPTVGAAPTMGTASSPGAAPMPASPATAAPRAHHPHRHRRSLDPKHRLLHRLSFHPTWWGFSGRRRSRAFRARTAGRPPMPPRRLRPRRARPRPIDKPGDACEMPPAASTAAT…	X	X	X
1200	CORE	hypothetical protein	JII_1961	NZ_CP022105.1	1651780	1653045	+	gtgtttgacttcggagcgttaccgcccgaaatcaattctggtcgtatgtatgcgggtccggggtcggggccgttgatggctgcggcggcggcgtgggatgaggttgccgcggagttggggattgcggccagtggttatcactcggtgattgcggagttgaccagtgggccgtgggtgggtccggcgtcgttgtcgatggtgtcggcgattactccgtatgtggggtggttgagtgcggtggcggcccaggctgaggagacggctagtcagggtcgggcggcggcggcggcgtttgaggcggcgtttgcgatgacggtgccgccgccggtgattgcggcgaatcgggtgttgttggcgacgttggtggcgacgaatttcttcgggcagaacacgccggcg…	MFDFGALPPEINSGRMYAGPGSGPLMAAAAAWDEVAAELGIAASGYHSVIAELTSGPWVGPASLSMVSAITPYVGWLSAVAAQAEETASQGRAAAAAFEAAFAMTVPPPVIAANRVLLATLVATNFFGQNTPAIAATEAQYMEMWAQDAAAMYGYAAASQTASTLSPFAAPPNTTAPEGESDQAAAVAQAAAEPAGNSAQTAANTSSQLATPQALSAGTSQAATQASSSSASQTGPFTWLTSALQNLQQSGLPTPTNNYLGLSPTFYTVMLKQTSGLGYFSNGITAFWSQLAQQLVSGPGGSTAGAGGAWYPTPQFAKLGLGNLGSVGGASHVSATSAGAGRVGALSVPQQWATLTSAVSPAVSEEGSAVQAAAGGAPGGAANGLLRGMPVGALGRRGA…	VFG029034(gi:499076672) (PPE25) PPE family protein [ESX-5 (T7SS) (CVF293)] [Mycobacterium avium subsp. paratuberculosis MAP4]	VFDB	1
1211	CORE	PPE family protein	MAPK_CN7	NZ_CP033428.1	799556	798297	-	atgctggatttcggtgcctatccgccggaatacaactcggggcggatgtatgtcggcgcgggttcgggcccgctgctggccgccgcggcggcgtgggacgagctggccgcggagttgcagagcgtcggggcgtcgtacggctcgaccgtcgagacgctgaccaccggcccgtggaccgggccctcgtccatcgcgatggcggccgctgccgcaccgtatgtggcgtggctgcaggccaccggcgcgcaggccgagcaggccggcgcccaggccaagctcgccgccgccgcctatgagacggccttcgccgccacggtgccgccgccggtgatcgcggccaaccgggccctgctcgccacgctggtggccaccaacatgctggggcagaacaccccggcg…	MLDFGAYPPEYNSGRMYVGAGSGPLLAAAAAWDELAAELQSVGASYGSTVETLTTGPWTGPSSIAMAAAAAPYVAWLQATGAQAEQAGAQAKLAAAAYETAFAATVPPPVIAANRALLATLVATNMLGQNTPAIAATEAHYMEMWAQDAAAMYAYAASSASAAQLTPFTEPPRTTNESAGPLQSAAVAQSAAQSGSNTAAHLSQLSATAQPAAQAAGNAASTTTASTQLTTPSFITNWNEFWSVVTGVYSPQSWSTIPGGPFLSFGQAYAWGQNGQGAAAYLAGPKAISGALAPLASGGNAVKPMLSSAVGAGQVSGSMGKAALVGSMSVPQGWTEAAPAIRTLAQVLPGNMAAAPAAMAGEEGVFSQMALSSLAGRAVAAAATRPVGGAAAAANSLGG…	X	X	X
1224	CORE	PPE family protein, SVP subgroup => PPE32	JTC1281	NZ_AGAK01000671.1	578	1831	+	atggatttcgggtcgttaccgccggagatcaactcgggcaggatctactcaggaccggggtcggcgccgttgctggcagcggcggcggcctggcacgggctggcggccgaaatgcattcggccgcagcgtcgtacggttcggcgatcgcggagctgcgcaccttgtggcatgggccttcgtcgacggcgatggccgccgcggcggcgcccttcatcgcctggctcggcggcaccgcggcgcaggccgagcagaccgccgcccaggccacggcggcggcggcggcctatgactcggttttcgcggccaccgtcccgccgccggtgatcgccgccaaccgggcgttgttggcgtcgctgatcgcgaccaacgtgctgggccagaacaccccggcgatcgcg…	MDFGSLPPEINSGRIYSGPGSAPLLAAAAAWHGLAAEMHSAAASYGSAIAELRTLWHGPSSTAMAAAAAPFIAWLGGTAAQAEQTAAQATAAAAAYDSVFAATVPPPVIAANRALLASLIATNVLGQNTPAIAATEAHYAEMWAQDAAAMYAYAGASAVATRLTPFGAPPQSADANAAADQSAAAASALQLSTASSVESALSQGVSQVPVAAQVNATAVTAAAQLPLSLTDITGILKTFNSVMGTISGPYTPLGVANLAKNWYQIALSIPSVGTGIQGIGPLLHPKALTGVLAPLLRSDLLTGSTALSSAGTVSASAGRAGLVGSLSVPANWASAVPAVRTVAAELPETMLDAAPAMAVNGQQGMFGPTALSSLAGRAVGGTATRAVAGSTVRVPGAVA…	X	X	X
1251	CORE	PPE family protein, SVP subgroup => PPE32	2015WD_2	NZ_LKUT01000168.1	2356	1112	-	gtggacttcggggcgctgccaccagaggtcaattcaggacggatgtacgtgggtgcgggatcggggccgctgctggccgccgccgcggcatgggatgcgctgggggccgaactgtattcctttgcggcggcctacacgtcgacgatcgcgggcctgacggtcggctcctggctggggccggcggccacgtcgatgagcgccgcggccgcgcccttcatcgcctgggcgacgacaaccgccggccgggccgagcaggtcgcgacgcaggccaggctcgccgccgcggcctacgagaccgcgttcgcggcgacggtgccgccgccggtgatcgccgccaaccgcagcctgctgatgaccctgatcgccaccaacatcctgggccagaacaccgcggccatc…	MDFGALPPEVNSGRMYVGAGSGPLLAAAAAWDALGAELYSFAAAYTSTIAGLTVGSWLGPAATSMSAAAAPFIAWATTTAGRAEQVATQARLAAAAYETAFAATVPPPVIAANRSLLMTLIATNILGQNTAAIAAAEAEYAEMWAQDAAAMYAYAAASAAATELTPFTEPPRTTESSAAARQSAAVAQSAASDLPAQLSTLIDVTPTMLQGLATTPSAAAATPAASIIEAIYPITAALRPFFAAVTGAYSPIGAIILPGGWWLLSLQALGLAQNAPGVAELLGGGKAIAGGLSPLAPLRGGYVSAVTPDAGGVAGSMGRSTLVGSLSVPPGWTTAAPVLRTVTSVLPAASSATAAALPASGGAVFGEMAAASLAGRALAGAGVRTVGNGTTGAATAAAA…	X	X	X
1313	CORE	PPE family protein, SVP subgroup => PPE26, component of Type VII secretion system ESX-5	MAPK_CN4	NZ_CP033910.1	4553571	4552345	-	atgttggattatggggcgtttccgccggagttcaattcggcgcggatttattcgggtccggggtcgggttcgttggtggctgcggcgtcggcgtggagttcgttggcggcggagttgaatgcggcggcgttgagttatgacaaggtggttacggcgctggccagtgaggagtggttggggtcggcgtcggcgtcgatggcgtcggcggtggcggcgtatgtggggtggatgagtacgacggcggcgcaggctgaggaggcggccagccaggcgcgggcggcggcggcggcgtttgaggcggcgttggcggcgtcggtgccgccgccggtgattgcggcgaatcggatgcaggtctcgcagttgcaggcgacgaatgtgttggggcagaacacgccgttg…	MLDYGAFPPEFNSARIYSGPGSGSLVAAASAWSSLAAELNAAALSYDKVVTALASEEWLGSASASMASAVAAYVGWMSTTAAQAEEAASQARAAAAAFEAALAASVPPPVIAANRMQVSQLQATNVLGQNTPLIAQFEAQYGEYWAQDAAAMYSYAGQSASASKVTPFQKAPQVTNPSGQVAQSAAVSTATANSTSTNTTKALQSLAQPASSSTTATKAATTAASTTSTDPLSEIWFLLTGQTTLPTSLGSAVNGYSPFASLFYNTEGLPYFSTGMANTFTQIAKSVGAIGGAAPAAAKALPGLGGLGGMLGGGGGAAAAHPVAALGGAGSIGGKLSVPVAWSGAPAAPALGHAIPVSSISAAPEAAGGPGNLLGGMPLAGAGAGGHGAAGPKYGFRPT…	VFG022324(gi:41407604) (PPE26) hypothetical protein [ESX-5 (T7SS) (CVF293)] [Mycobacterium avium subsp. paratuberculosis K-10]	VFDB	0.993
1413	CORE	PPE family protein => PPE69, component of Type VII secretion system ESX-2	E1	NZ_CP010113.1	4006388	4005198	-	atggccgatcccggatgggctgcgcgtacgcccgaggacaacgacatgctgctcaaggcaggcgtcggggtgggcactcacgtggccaaccagaccgcctggacgaccttggccgccacccatcatgcctcgggcgtcgcatcggcgatcaacaccgccgcgacctcggcgagctggctgggcgccgggtcggcggcctcggcggccaacgtcaccatgctcaacgcgtcgctgcacggcctggccggctgggtcgacgtcaagccggcggtggtggccaccgccatctcggcctaccagatggcctacggctcgatgcgcccggcgcccgaatgcatcgccaaccggaccgagaccgcgaccgactacggcatcaacccgctggtcctcggcgcgctg…	MADPGWAARTPEDNDMLLKAGVGVGTHVANQTAWTTLAATHHASGVASAINTAATSASWLGAGSAASAANVTMLNASLHGLAGWVDVKPAVVATAISAYQMAYGSMRPAPECIANRTETATDYGINPLVLGALTPRIASLELEYYGSMWPNNSAVGASYGAVLTALAESLAIAPPIASMGASPAAPAEAVSAIGESAANVAAGDGMRAAYQGVQTGTQGAGQAASSGQDLGGQMSSLMQPVQELMGAVPQAMQAPMQMMQAPMQMMQPLQSMMGMFANPGAMGMGGAAPGVSAVSATTGLSAAEAGAGGAGSLGSAGVPATSFTRPVSAFEPATSGRPVGLRPAGALGAEALRPQTTTMSGAPMGGMPVGHGAGGQRGSRDKAEEPATVRVVDDRV	VFG021993(gi:41406256) (PPE69) hypothetical protein [ESX-2 (T7SS) (CVF634)] [Mycobacterium avium subsp. paratuberculosis K-10]	VFDB	1
1420	CORE	PPE family protein	MAP4	NC_021200.1	1284065	1282878	-	atgctggactacggggccctgccgccggagatcaattcgaccagaatgtatgccgggcccggctcggcaccgctgatcgccgcggccgcggcgtgggacgtcctggccaacgcgctggagaccgcggcgcgcggctactcggcggtgatcacccgcctgcacggcgaaagttggtccggcagtgcctcggtcgcgatggccggcgccgctgccccgtatttcgcctggctggccgaggcggggacacaagccgaggaggcggccggtcaggcccgcgccgcggcggccgcctacgaggcggcattcggcgccacggtgccgccggcggtggtgaccgccaaccgcgccctgttcgcgcaactggtcgcgagcaacatcctgggccagaacaccgcggcc…	MLDYGALPPEINSTRMYAGPGSAPLIAAAAAWDVLANALETAARGYSAVITRLHGESWSGSASVAMAGAAAPYFAWLAEAGTQAEEAAGQARAAAAAYEAAFGATVPPAVVTANRALFAQLVASNILGQNTAAIGEAEGAYAEMWAQDAAAMYGYAAASSGATRLRPFDEPPRTTNADGPGAQAAAVARSATGSAANQSHASLSRAMSAVPHQLQTLSGAGSSGSSSSSSGSSALSAVDNFNTLTAPVNLGDGISRTVTSGGTFGTGLFRSNLQSAGEAFKAVPGAAAAAGTSTAAGVPGPAVAGAGTATTVGRLSVPQSWAATNPAAGTVAEPLWLSDAELDGGPSWHEGPAAGMWNGAPAAGASSSLLSRPSVNNVLRVAPRQFKMPRPSAGG	X	X	X
1474	CORE	PPE family protein	NL_96E	NZ_LGSD01000002.1	110379	111554	+	atggattgggcttttctaccaccagaaatcaactcggcccggatgtacaccggcgccggcgcggcctcgctgctggcggccgcgggcagctgggacgcgctgtcggccgagctgacggccaccgccgacgggtacgaatcggtgctctccggcctgggcctgcaatggcacggaccggccgccgacgcgatggcgttcgcggcggcccgctacctgacctggctgcgcgcgaccgccgagcagaccaaacagaccgccatgcaggcgcgcaccgccgcggcggcctacgagcaggcctacgcgatgacggtgccgccgccggtgatcgccgccaaccgcactctgctggcgtcgctggtggcgaccaacatcatgggccagaacaccgcggccatcgcg…	MDWAFLPPEINSARMYTGAGAASLLAAAGSWDALSAELTATADGYESVLSGLGLQWHGPAADAMAFAAARYLTWLRATAEQTKQTAMQARTAAAAYEQAYAMTVPPPVIAANRTLLASLVATNIMGQNTAAIADTEAQYADFWAQDTAAMAGYSASSTAATQLPRFASANNSTNESGVTAQNAAVTAANANAAANKAVTQSFSPLADNPPGTTINNYYVDASSTSAANSNAFRVLDVIQGTGLGFSAPYNMEQFVSGIIGAENNLGMLAKPGAAAANIAPALAAPALRGATAGLGGGLGGGLGNVTATLSHAGTIGPMSVPATWSAPTSTHVSPLAPAGFTTLPGTEEPMASGYPGYPGMPGGGAARSAGAGVPPRYGVRLTVMPRPPAAG	X	X	X
1598	CORE	PPE family protein	A3	NZ_MWQD01000027.1	49366	50502	+	atggattttgggatactgccgccggaggtcacctcggcgctgatccacgctggacccggtgcctggtcatggatcgaagccgccggggtgtggcagcagctgagcatggagctcgaacagtcggcgagcagctacaccgcggagctggcggcgctgtcgaccacctggcaggggccgtccgcgctcgcgatgacccgggcgctcgagccgtacgtggactggttgcggatcaccgcccagcaatgccaggagatcgccacctcggtgcaaaccgccactgccgcattcgaattgacgcactggacggtggtgcatccctcgctggtcgccgccaaccgcgcccgcctggcaatgctgttggccaccaacttcttcgggatcaactatccggccatcgcc…	MDFGILPPEVTSALIHAGPGAWSWIEAAGVWQQLSMELEQSASSYTAELAALSTTWQGPSALAMTRALEPYVDWLRITAQQCQEIATSVQTATAAFELTHWTVVHPSLVAANRARLAMLLATNFFGINYPAIAETEAEYHAMWVNNSAAMYRYAATSATAVRLPRFTEPPQVANPSGVSTQAAMVPATNAADSGTQTGVAGTLQAASTAFFDPNTGWFKYWSTWGNQFLAASGFPINLIGVLAQLQTASGFQSLGADVAGGLAEGTAALSAAEVRLVSAVGAAGSSLAPRAALGVGISLGNLTMPPATVGMLGSQAPVQLASAASPLATGAGQPPMLPMTPMRPGGNGTRRRNGRDYDDIEYGAELPGTVMQRPPSAG	X	X	X
1617	ACCESSORY	PPE family protein	CLIJ644	NZ_AFNR01000529.1	5001	6131	+	gtgatcgacttcgcggcgttgccgccagagatcaattcggccagaatctacgccggacccggatcggcgccgatgatgtcggccgccgcagcgtggaacaccatggccgccgaaatgcgttctgccgcagcttcttacggcgcggtgatttcggagctgaacagtgcggactggttcggtccgtcgtcgatgtcgatgctcgcggcggtcacgccgtatctggcctggctgaccgacaccgccacccgggccgaagaggcggccgcgcaggccaactccgcggcgaccgcttacgaggcggcattcgccatgacggtgcccccggcggtggtggcggccaaccgcgcgcagctggcaatgttggtggccaccaacgtcttcggccagaacaccccggcc…	MIDFAALPPEINSARIYAGPGSAPMMSAAAAWNTMAAEMRSAAASYGAVISELNSADWFGPSSMSMLAAVTPYLAWLTDTATRAEEAAAQANSAATAYEAAFAMTVPPAVVAANRAQLAMLVATNVFGQNTPAIATTEAEYGQMWAQDAAAMNGYAVASTAATRLTPMTAPRSNTSPEGVAAQATSVPNAAQAPAGTVQSTVSSSGLAGLLSGSDNSAFGTFTNGNFFSTAVVNGSLAGGAFNPQFIISSVQGVLAAQHATTLGGLGDFAADAEGAATADLAASTGGSVPVAAGMGRAQLVGSLSVPQGWANAATINPGQAAVPATGVTGLTDAAPAAGGPGGVAGPVGGTGRRLRRAIPKYGFRPVVMPRPPAAG	X	X	X
1725	ACCESSORY	PPE family protein, SVP subgroup => PPE65	NL_95E	NZ_LGSC01000010.1	111668	110571	-	gtgatcaccggcgtgggcgacgccgggtggcaggggccggccgcgtcgtcgatgatggccgcggcggcgccgcagctggcgtggctcagcggcaccgccggacgggcggagctcgccgccggtcaggccctcgcggcggtgagcgcctatgagacggccttcgccgagacggtgcccccaccggtgatcgcggccaaccgtgcgctgctgctgcagttgctggccaccaacttcctcggccagaacaccccggccatcgcggacgtcgaggcgcaatacggcgaaatgtgggctcaggacaccgcggccatgtacgggtatgcgctcgcgtcggccgcggcgtcgacgctgccaccgttcgagccggcgaaacccgcaaccgacccggcggggctggcc…	MITGVGDAGWQGPAASSMMAAAAPQLAWLSGTAGRAELAAGQALAAVSAYETAFAETVPPPVIAANRALLLQLLATNFLGQNTPAIADVEAQYGEMWAQDTAAMYGYALASAAASTLPPFEPAKPATDPAGLARQAAATAQAAGTGAGDSAQGLGAAPQPMSTLAAGTNNPPPANPGFSLGGISLNPEGDGLVIGGPLGDLLEGLTGSQTLDASTPFDAFIRLISPTRLFTTSFKDIQGIAQGMMPAAKSAGEGVAKAAEAVLPAAVPGAGLGSLGSIGGSVGKAASIGGLSVPASWASAAPTPPSVAVALNGATTTGAAEHAASAVGGVPMMPAGAAGRGAGAHFVVPRYGFKPTVIAQPPAGG	X	X	X
1978	ACCESSORY	PPE family protein	C4A4	NZ_MWPB01000021.1	37467	38483	+	gtgatcgacttcggagcgcttcccccggaggtcaactccgcgagaatgtatgccgggcccggcccgctgtccctgacggccgccgccgtggcctgggacgcgctggccgccgaactgcacgccgcggccagttgctaccgctcggtcatcgccgggctgaccaccggacgctggctggggccgtcgtcgctggcgatggcctccgcgttcgcgccgtacatggcctggatggccggcgccgccggtcgggccgccgagacggccggtcaggcccgcctcgccgtcgaggtcttcgaggccgccttcgcgatgacggtcccgccgccggcggtcgccgccaaccgggtccagctcgcgacgttgatcgcgaccaacttcttcggccagaacgccgcggcg…	MIDFGALPPEVNSARMYAGPGPLSLTAAAVAWDALAAELHAAASCYRSVIAGLTTGRWLGPSSLAMASAFAPYMAWMAGAAGRAAETAGQARLAVEVFEAAFAMTVPPPAVAANRVQLATLIATNFFGQNAAAIAATEAEYAEMWAQDAAAMYEYAAGSAAACAVTPFTPPPDTTDEAGVARQAAVVGQVTTQAELNHTVSKIPTTLQGLSSPMTAGLDTVTDTGSGAAGGRRGRGGQLDHVVDHDGPGFGHTRRHSQRLLGRGHAPVRNVVHPRHRPDRAGPGQGCRRRCGGRGVGGSRVRPAPGPGRSDRWAPACSARWVKRPRWDRWRCRRAGRA	X	X	X
2142	CORE	FIG013075: PPE family protein	S397	NZ_AFIF01000146.1	3693	4655	+	atggatttcggcacccgtgcgccggaaagcaattcggggcggatgcattcgggccccggcgccggatcgctgatggacgccgccaaggcctggggtgtgctgggcgcccaactcgcggacacggcgctgacctaccgggcggtgatcgcggagctggaactgggagaccagcgcgcgtcgaccaccgcgatcacccaggccgtcgcgccctatctggcgtggctggacgccaccgccgcgcgggcccggcagacggccacccaggccacggcggccgcgggtgcctacggcttggcgctcgcggcggtggtagcaccccatgtgatcgctgccaaccggctgcggcggatctcgctggccgaggcgaactgtctgggtcagctcagcccggcggtcgcc…	MDFGTRAPESNSGRMHSGPGAGSLMDAAKAWGVLGAQLADTALTYRAVIAELELGDQRASTTAITQAVAPYLAWLDATAARARQTATQATAAAGAYGLALAAVVAPHVIAANRLRRISLAEANCLGQLSPAVADADADYERMWAQDAAAMYAYARASAGVWKLTPFDSPPPAADPAPAGVTSPSRNWALTAAPEVITTGRQVISTISDALGALSVSPLATFDTSLLSATGALSRLSSLSAPLDFALNHLSALNKAAALGRAAVMCSPRPGGGGGTNSAALRVSVGRGAAIGILSVPRAWTRSVPSPASPNSPAAPLDRSQ	X	X	X
2263	ACCESSORY	PPE family protein	TANUVAS	NZ_CP015495.1	3260978	3261907	+	atggatttcgcaacgcttcccccggaagtcagctccgggctgatgcattcgggcccgggcgccggatcgctgatcagggccgccgcggcgtgggacgggctggcccgccaactgcgcgccgccgcgaccagctaccgggcggcgaccgccgccctgggcgacgcggccgcccgctacatcgactggctcggcggcaacgccgcgcgcggcgagcaggccgccgaggggctcaccgcggccgccgacgcgcaccggtcggcctgcgcggcgatggtgcccccgccggtgatcgccggcaaccgcacgcaccggctggcgctggtgtcggcgaactgcctgggccagcacagcccggcgatcgccgaggtggacgccgactacgagcggatgtgggcgcgc…	MDFATLPPEVSSGLMHSGPGAGSLIRAAAAWDGLARQLRAAATSYRAATAALGDAAARYIDWLGGNAARGEQAAEGLTAAADAHRSACAAMVPPPVIAGNRTHRLALVSANCLGQHSPAIAEVDADYERMWARNAAAMYAYADASAAAVTLTPFTAPPGDCGAATRSWALTAAPELISAGGQVMAAIPDALEQLSAAPLRTLDAAMSAVTPALSKLNSLTAPSDLAIGHLNSMNKAAALQTLFPGPAAAPRVCAVVGRAMTVGVLSAPPGAAALAPLARQPRPDRAGEHIRLVPPGEPAGPHAAGESGG	X	X	X
2364	CORE	PE_PGRS family protein => PE_PGRS11	DT3	NZ_AGAN01000433.1	629	1537	+	gtgctggcgtcggtcgtgctgctgtgcagcgcttcggcgaccgcctcggccgacgagtcgatcgtgatcgacctggtgcgccacgggcagtcggtggccaacgcggcgggactgatcgacacggcggtgcccggcgcatccctcacccagctcggtcagcaacaggcgcagaccgtcgccggcgttctggcggcgcggggcccggtcgccgcgatcttcgcctcgcagctgatcaggacgcagcagaccgcggcgccgctggccaccgcattgggcatgaacgtccaagtgctgccggggctcaacgagatcgacgccggcatcttcaacggccagccgcagttcagcctcggcgggctggcctacctcttggcgccgatcgcgtggatgctcgggctg…	MLASVVLLCSASATASADESIVIDLVRHGQSVANAAGLIDTAVPGASLTQLGQQQAQTVAGVLAARGPVAAIFASQLIRTQQTAAPLATALGMNVQVLPGLNEIDAGIFNGQPQFSLGGLAYLLAPIAWMLGLRIVPMLAPGSADANGYEFRRRFDGALQTVYGSAAANAGGFGDVLQAVYAGAVTNPVRAANGRITGVAFSSEFAIGVGTMMTVKNPDPLLLLFDPLPNTGIVVIQGSPRDGWTLISWNGKPVHPGWSATRNGRGANGLCLMLDPSTPTGVCAAKPPGPASAPVTARPGLS	X	X	X
2376	ACCESSORY	PPE family protein	C4A4	NZ_MWPB01000011.1	156383	155475	-	atgaccgcgccggtgtggatggcccttccgccagaggtgcactcgacgctgctgagcagcggcccggggcccggcccgctgctcgcggccgcagcaacctggacggggttgagcacccaatatgattcggcggcaaccgaattgacggccgtgctgaccggctccatgccggtctgggacggcccgaccgccgacaggtacgtggccgcgcacatgccatatctggcatggctccagcttgccggcgcgttgagcgccgaagcggccgcccaacatcagggggtggccaccgcctacaccgccgcgctggccgcgatgccgacgctgccggagctggccgcgatgccgacgctgccggagctggccgccaaccatgcgacccacgcggccttggtggcg…	MTAPVWMALPPEVHSTLLSSGPGPGPLLAAAATWTGLSTQYDSAATELTAVLTGSMPVWDGPTADRYVAAHMPYLAWLQLAGALSAEAAAQHQGVATAYTAALAAMPTLPELAAMPTLPELAANHATHAALVATNFFGVNTIPIAVNEADYARMWTQAATTMTTYQATTEAVQMSSVAGSGTGGRPAAAAGPERERARGPERAPALGPEPAPVREPEVAPAVGPAPAAAAAVRVPFSCPPQKRSGRCCSGPTVSRSPVRASRTGARRSTCRISGISSTATLRPWPGSSRTFRACSTRPSSRR	X	X	X
2403	CORE	FIG023076: hypothetical protein in PPE gene cluster	S397	NZ_AFIF01000164.1	108	1010	+	atggaccaacagagcacccgcaccgacatcacggtcaacgtcgacggtttctggatgctccaggcgttgctggacatccggcacgtcgcgccggagctgcggtgccggccgtacgtctccaccgactccaacgaccggctcaacgaccatcccgggatggcggtgatgcgcgagcagggcatcgtcgagggcgaccaggtcaacgagcaggtcgccgcgcggatgcgggtgctcgcggcgcccgacctcgaggtgatcgcgctgctgtcccgcggcaagctggcctacggcgtcatcgacgaccagaaccagccgcccgggtcccgcgacatcccggacaacgagttccgggtggtgctggcccgccgcggccagcactgggtgtcggcggtccgggtg…	MDQQSTRTDITVNVDGFWMLQALLDIRHVAPELRCRPYVSTDSNDRLNDHPGMAVMREQGIVEGDQVNEQVAARMRVLAAPDLEVIALLSRGKLAYGVIDDQNQPPGSRDIPDNEFRVVLARRGQHWVSAVRVGGEITVDDVAVADSASIASLVIDALESIHHAEPAAINAVNVPLEEMLEATKSWQESGFNVFSGGDLRRMGISAATVAALGQALSDPAAEVAVYARQYQDDAKGPSASVLSLKDGSGGRIALYQQARTAGSGEAWLAICPATPQLVQVGVKTVLDTLPYGEWKTHSRV	fig|216594.6.peg.2864|MMAR_2676|VBIMycMar75906_2864| FIG023076: hypothetical protein in PPE gene cluster [Mycobacterium marinum M | 216594.6]	PATRIC	0.937
2413	UNIQUE	PPE family protein	CLIJ623	NZ_AFHX01000840.1	3366	4262	+	gtggacttcggggcgctgccaccagaggtcaattcaggacggatgtacgtgggtgcgggatcggggccgctgctggccgccgccgcggcatgggatgcgctgggggccgaactgtattcctttgcggcggcctacacgtcgacgatcgcgggcctgacggtcggctcctggctggggccggcggccacgtcgatgagcgccgcggccgcgcccttcatcgcctgggcgacgacaaccgccggccgggccgagcaggtcgcgacgcaggccaggctcgccgccgcggcctacgagaccgcgttcgcggcgacggtgccgccgccggtgatcgccgccaaccgcagcctgctgatgaccctgatcgccaccaacatcctgggccagaacaccgcggccatc…	MDFGALPPEVNSGRMYVGAGSGPLLAAAAAWDALGAELYSFAAAYTSTIAGLTVGSWLGPAATSMSAAAAPFIAWATTTAGRAEQVATQARLAAAAYETAFAATVPPPVIAANRSLLMTLIATNILGQNTAAIAATEAQYAEYWAQDAAAMYAYSASSAAAAQFSPFPSPRRTTDPGGVTAQQAAVAAAETGSTGTDSGAQVIPPTAGASEIPLDFRILDTILGAQTTFRSIFTTEGIPAGIIQADKNLGILPNLATVPAALPRTPALSASPSGLGRIDAVLARAARIGPMSVPAGWTA	X	X	X
2676	ACCESSORY	PE family protein	NL_95A	NZ_LGSA01000067.1	11117	10281	-	atgtcctttgtcaccacccggcccgaggcgctgctggccgtggccagcatgctcgaaggcctcggctcgtcgatggatgcccagaacgcggcggccgccgcgcccaccaccagcatcgcgccggcagccgccgacgaggtgtccgcactgcaggccgcccagttctccgcctatggcacctggtaccagcaggtcagcgcccaggccaaggcgattcaccagacgctggtgcaaaacctggacaccaacgccgattcgtacggcgcgaccgaggccgccaaccgggtgaacaccagcgccgcggcgttgcaggggttggcgcccaacgtgatccccaacgccgcaccggcggccgacccgccgcccgcggggaccaccagcctgggcacctccatcggc…	MSFVTTRPEALLAVASMLEGLGSSMDAQNAAAAAPTTSIAPAAADEVSALQAAQFSAYGTWYQQVSAQAKAIHQTLVQNLDTNADSYGATEAANRVNTSAAALQGLAPNVIPNAAPAADPPPAGTTSLGTSIGWAQNVGAAASDFITLGEGQFAPVPGAAGIPNFNPGLTAATTAGPPAPAAPAAAAGAPVLASMGRGPSIGGLSVPPSWAPGGVAPAANATPAQLVGAGFTSAAPDTAPVTAVPGGVPSMATAGRGGYGLGAPRYGVKPTVMPKPAI	X	X	X
2788	ACCESSORY	PE family protein	E1	NZ_CP010113.1	1301940	1302755	+	atgtcctttgtcaccacccggcccgaggcgctgctggccgtggccagcatgctcgaaggcctcggctcgtcgatggatgcccagaacgcggcggccgccgcgcccaccaccagcatcgcgccggcagccgccgacgaggtgtccgcactgcaggccgcccagttctccgcctatggcacctggtaccagcaggtcagcgcccaggccaaggcgattcaccagacgctggtgcaaaacctggacaccaacgccgattcgtacggcgcgaccgaggccgccaaccgggtgaacaccagcgccgcggcgttgcaggggttggcgcccaacgtgatccccaacgccgcaccggcggccgacccgccgcccgcggggaccaccagcctgggcacctccatcggc…	MSFVTTRPEALLAVASMLEGLGSSMDAQNAAAAAPTTSIAPAAADEVSALQAAQFSAYGTWYQQVSAQAKAIHQTLVQNLDTNADSYGATEAANRVNTSAAALQGLAPNVIPNAAPAADPPPAGTTSLGTSIGWAQNVGAAASDFITLGEGQFAPVPGAAGIPNFNPGLTAATTAGPPAPAPRCWPAWAAGPRSAACRCRRAGRRAASPPAANATPAQLVGAGFTSAAPDTAPVTAVPGGVPSMATAGRGGYGLGAPRYGVKPTVMPKPAI	X	X	X
3092	ACCESSORY	PE_PGRS family protein => PE_PGRS29	Telford	NZ_CP033688.1	4048829	4049578	+	gtggtgccgatgtcgttcgttcaagcgactccggaattcgtcgcggctgccgcgacggatctggcccggatcgggtcgacgatcagttccgcgaacaccgcggcgctgggtcccacctccggggtgctcgctcccggcgccgacgaggtgtcggccagcatcgccgccctgttcgacgcccactcccaggtctatcaggcgctgtccgcccaggccgccgccttccacagccagttcgtgcagttgatgaacggcggcgcgctgcagtacgccgtcaccgaggccgccaacaccacgccgctgcagagcgcggccggcccggcatcggtggccgcgcagctgccggcggtcagcggcgcggtgggcggttcggcgccgacggcacccgcggcccccctg…	MVPMSFVQATPEFVAAAATDLARIGSTISSANTAALGPTSGVLAPGADEVSASIAALFDAHSQVYQALSAQAAAFHSQFVQLMNGGALQYAVTEAANTTPLQSAAGPASVAAQLPAVSGAVGGSAPTAPAAPLAAAVAPAAAAATPGPAGTPVAAAPAGSATLASAGPARVATPAYAPAGSPSPVQPAASSAPAPAGTPAAAAQPEAAPQTSAGPALPVSARPAPHAPAQAQPATAPVRRVPIVPPESG	X	X	X
3258	UNIQUE	PPE family protein => PPE69, component of Type VII secretion system ESX-2	S397	NZ_AFIF01000155.1	25708	26412	+	atggccgatcccggatgggctgcgcgtacgcccgaggacaacgacatgctgctcaaggcaggcgtcggggtgggcactcacgtggccaaccagaccgcctggacgaccttggccgccacccatcatgcctcgggcgtcgcatcggcgatcaacaccgccgcgacctcggcgagctggctgggcgccgggtcggcggcctcggcggccaacgtcaccatgctcaacgcgtcgctgcacggcctggccggctgggtcgacgtcaagccggcggtggtggccaccgccatctcggcctaccagatggcctacggctcgatgcgcccggcgcccgaatgcatcgccaaccggaccgagaccgcgaccgactacggcatcaacccgctggtcctcggcgcgctg…	MADPGWAARTPEDNDMLLKAGVGVGTHVANQTAWTTLAATHHASGVASAINTAATSASWLGAGSAASAANVTMLNASLHGLAGWVDVKPAVVATAISAYQMAYGSMRPAPECIANRTETATDYGINPLVLGALTPRIASLELEYYGSMWPNNSAVGASYGAVLTALAESLAIAPPIASMGASPAAPAEAVSAIGESARMPSPPATACAPPTRACRPAPRARGRPPRAGRTWAAR	VFG021993(gi:41406256) (PPE69) hypothetical protein [ESX-2 (T7SS) (CVF634)] [Mycobacterium avium subsp. paratuberculosis K-10]	VFDB	1
3520	CORE	PPE family protein	Pt144	NZ_AFPD01000387.1	3253	3897	+	gtgacgaacccgcattttgcgtggttgccgccagaagtcaactcggcactaatttattccggtcctggtcccgggccgctgcttgctgccgcggcggcgtgggacggcctggccgaggagctggcgtcgtcggcacagtcgttttcttcggtcacgtcggatctggccagcgggtcgtggcagggcgcgtcgtcggcggccatgatgaccgtcgccaaccaatacgtgagctggctgtccgcggccgccgcgcaggccgaggaggtgtcgcaccaggcctcggccatcgcgacggcgttcgaggtggccctggcggccaccgtgcagcccgccgtggtggccgccaaccgggcgttggtgcaggcgctggccgccaccaactggctgggccagaacaca…	MTNPHFAWLPPEVNSALIYSGPGPGPLLAAAAAWDGLAEELASSAQSFSSVTSDLASGSWQGASSAAMMTVANQYVSWLSAAAAQAEEVSHQASAIATAFEVALAATVQPAVVAANRALVQALAATNWLGQNTPAIADIEAAYEQMWASDVAAMFGYHADASAAVAKLPPWNEVLQNLGFSNASTAVTRPAGSGAVARGYTSRIAGFLAPRAPQ	X	X	X
3586	ACCESSORY	PE_PGRS family protein => PE_PGRS29	K10	NC_002944.2	4622304	4622930	+	gtggtgccgatgtcgttcgttcaagcgactccggaattcgtcgcggctgccgcgacggatctggcccggatcgggtcgacgatcagttccgcgaacaccgcggcgctgggtcccacctccggggtgctcgctcccggcgccgacgaggtgtcggccagcatcgccgccctgttcgacgcccactcccaggtctatcaggcgctgtccgcccaggccgccgccttccacagccagttcgtgcagttgatgaacggcggcgcgctgcagtacgccgtcaccgaggccgccaacaccacgccgctgcagagcgcggccggcccggcatcggtggccgcgcagctgccggcggtcagcggcgcggtgggcggttcggcgccgtacggtcacccgacggccccc…	MVPMSFVQATPEFVAAAATDLARIGSTISSANTAALGPTSGVLAPGADEVSASIAALFDAHSQVYQALSAQAAAFHSQFVQLMNGGALQYAVTEAANTTPLQSAAGPASVAAQLPAVSGAVGGSAPYGHPTAPLAAAAGASRYTRDGAGSEHPGGGTQRRGVLGTDSRPDPGQIRRGSRDEFRSRLNERHRHHPATSYGPRGTTTAKS	X	X	X
3686	UNIQUE	PE_PGRS family protein => PE_PGRS29	JII_1961	NZ_CP022105.1	4622646	4623248	+	gtggtgccgatgtcgttcgttcaagcgactccggaattcgtcgcggctgccgcgacggatctggcccggatcgggtcgacgatcagttccgcgaacaccgcggcgctgggtcccacctccggggtgctcgctcccggcgccgacgaggtgtcggccagcatcgccgccctgttcgacgcccactcccaggtctatcaggcgctgtccgcccaggccgccgccttccacagccagttcgtgcagttgatgaacggcggcgcgctgcagtacgccgtcaccgaggccgccaacaccacgccgctgcagagcgcggccggccgggccgggtggcgacgcccgcgtacgcgccggccggttccccgtcccccgtgcagccggcggcttcgtcggcgccggcgc…	MVPMSFVQATPEFVAAAATDLARIGSTISSANTAALGPTSGVLAPGADEVSASIAALFDAHSQVYQALSAQAAAFHSQFVQLMNGGALQYAVTEAANTTPLQSAAGRAGWRRPRTRRPVPRPPCSRRLRRRRRRPARPRRPRSPRRRRRPRPARRCLSRRAPRRTPPRRRNPRPPRCAECPSCRRSPGKRFARIAAAATP	X	X	X
3760	ACCESSORY	PPE family protein	JIII_386	NZ_NKRI01000003.1	841566	842147	+	atgaccatgccgatctgggccgccttcccgccggaggtgcattcggcggcgctgtccagcggacccggccccgggtcgttgctcgcggccgagcaggcctggcaggcgctgagcgccgaatacgcctcggccgccgccgaactcggcgatctgctggcggcggtgcaggccggcacctggcagggtcccagcgccgaggcgttcgtggccgcgcacgtgccatatctggcatggctgttgcagaacagcaccaacagcacggccgcggcccgggaggccgagacagtggccgcggcctacaccgccgcgctgtcggcgatgccgacgctggagcagctggccaccaaccacgccgtcttcgcgcagttggtggcgacgaacttctttggcgtcaatacg…	MTMPIWAAFPPEVHSAALSSGPGPGSLLAAEQAWQALSAEYASAAAELGDLLAAVQAGTWQGPSAEAFVAAHVPYLAWLLQNSTNSTAAAREAETVAAAYTAALSAMPTLEQLATNHAVFAQLVATNFFGVNTIPIAQNEIEYLQMWLQAATTMAIYEAVSETAMTWNRPPRRRRRSRKPASPTRTPAAAPPS	X	X	X
3973	ACCESSORY	PE_PGRS family protein => PE_PGRS29	MAPK_JJ1	NZ_CP033909.1	4365029	4364508	-	gtggtgccgatgtcgttcgttcaagcgactccggaattcgtcgcggctgccgcgacggatctggcccggatcgggtcgacgatcagttccgcgaacaccgcggcgctgggtcccacctccggggtgctcgctcccggcgccgacgaggtgtcggccagcatcgccgccctgttcgacgcccactcccaggtctatcaggcgctgtccgcccaggccgccgccttccacagccagttcgtgcagttgatgaacggcggcgcgctgcagtacgccgtcaccgaggccgccaacaccacgccgctgcagagcgcggccggccgggccgggggtggccgcgcagcccgaggcggcgccgcagacctcggccggcccggcgctgcctgtctcggcgcgccccgc…	MVPMSFVQATPEFVAAAATDLARIGSTISSANTAALGPTSGVLAPGADEVSASIAALFDAHSQVYQALSAQAAAFHSQFVQLMNGGALQYAVTEAANTTPLQSAAGRAGGGRAARGGAADLGRPGAACLGAPRAARPRAGATRDRPGAPSAHRAAGVRVSGLRVSPPRRRRER	X	X	X
4137	UNIQUE	PE_PGRS family protein => PE_PGRS29	C4A4	NZ_MWPB01000027.1	93137	93613	+	gtggtgccgatgtcgttcgttcaagcgactccggaattcgtcgcggctgccgcgacggatctggcccggatcgggtcgacgatcagttccgcgaacaccgcggcgctgggtcccacctccggggtgctcgctcccggcgccgacgaggtgtcggccagcatcgccgccctgttcgacgcccactcccaggtctatcaggcgctgtccgcccaggccgccgccttccacagccagttcgtgcagttgatgaacggcggcgcgctgcagtacgccgtcaccgaggccgccaacaccacgccgctgcagagcgcggccggcccggcatcggtggccgcgcagctgccggcggtcagcggcgcggtgggcggttcggcgccgacggcacccgcggccccccct…	MVPMSFVQATPEFVAAAATDLARIGSTISSANTAALGPTSGVLAPGADEVSASIAALFDAHSQVYQALSAQAAAFHSQFVQLMNGGALQYAVTEAANTTPLQSAAGPASVAAQLPAVSGAVGGSAPTAPAAPPGGGGGAGSCAATPGPAGRPGWRRPRT	X	X	X
4612	UNIQUE	FIG013075: PPE family protein	JTC1281	NZ_AGAK01000867.1	371	3	-	gtgatcgacttcgcggcgttgccgccagagatcaattcggccagaatctacgccggacccggatcggcgccgatgatgtcggccgccgcagcgtggaacaccatggccgccgaaatgcgttctgccgcagcttcttacggcgcggtgatttcggagctgaacagtgcggactggttcggtccgtcgtcgatgtcgatgctcgcggcggtcacgccgtatctggcctggctgaccgacaccgccacccgggccgaagaggcggccgcgcaggccaactccgcggcgaccgcttacgaggcggcattcgccatgacggtgcccccggcggggggggggggcaaacccccgccggcctgggcctggagnggg	MIDFAALPPEINSARIYAGPGSAPMMSAAAAWNTMAAEMRSAAASYGAVISELNSADWFGPSSMSMLAAVTPYLAWLTDTATRAEEAAAQANSAATAYEAAFAMTVPPAGGGGKPPPAWAWXG	X	X	X
4694	ACCESSORY	PE-PGRS family protein	MAPK_CN4	NZ_CP033910.1	3007786	3007439	-	atgcgatcgaaattgacactcatgaaaccgctggtcgttgccgcagcggctgccgcggccatcgccgccgcgcccgcggccgccgctgacgtcatcgtcgcagggccagccgggccggccgcgcccacgcacatcaccttcaaggacgacccgggtggtggcggctgcgacgccaacggcaactgcggctccggtgggcaggaccagggtccgggcggcggcccgggcggacagggctgtgtgcccggcgtgggctgcggctccggtggccagttcgccggccccggcggcgtgcccggcggccagggctgcctgcccggcgtcggttgcggctccggccacgcgtaa	MRSKLTLMKPLVVAAAAAAAIAAAPAAAADVIVAGPAGPAAPTHITFKDDPGGGGCDANGNCGSGGQDQGPGGGPGGQGCVPGVGCGSGGQFAGPGGVPGGQGCLPGVGCGSGHA	X	X	X
4830	ACCESSORY	PPE family protein	CLIJ361	NZ_AFNS01000344.1	313	2	-	atgctggaattcgggcagctggatttcgcgcagctggatttcgcgcagcttccgccggagatcaactccgggctgatgtattccggacccggcgcggggccgctgctggccgctgcggcggcctggaacggcctggccgccgaattacgttccgccgcagcgtccttcgggtcggtgatcaccggcgtgggcgacgccgggtggcaggggccggccgcgtcgtcgatgatggccgcggcggcgccgcagctggcgtggctcagcggcaccgccggacgggcggagctcgccgccggtcaggccctcgcggcg	MLEFGQLDFAQLDFAQLPPEINSGLMYSGPGAGPLLAAAAAWNGLAAELRSAAASFGSVITGVGDAGWQGPAASSMMAAAAPQLAWLSGTAGRAELAAGQALAA	X	X	X
4837	CORE	PE family protein => PE36, component of Type VII secretion system ESX-2	TANUVAS	NZ_CP015495.1	159868	160179	+	atggttgtgtcggtgcagtcagagatggttctggcgtcggctggcgccgagtcggcgatcagcgccgagaccgaggcggccgcctcggcggcgtcgcccgcactgctgggcgtgatgccgatgggcggtgaccccgactcggccatgttcgcggcggcgctgaacgcctgcggggccagctacctgggggtcgtctcggagcacgccgcccagcgcggcctgttcgccggcgcgcaggggatggcgtccggggtgtacaccaccaccgaggcgatgcgctcgctggccatgggaatcagcagcgtcctctaa	MVVSVQSEMVLASAGAESAISAETEAAASAASPALLGVMPMGGDPDSAMFAAALNACGASYLGVVSEHAAQRGLFAGAQGMASGVYTTTEAMRSLAMGISSVL	VFG022001(gi:41406255) (PE36) hypothetical protein [ESX-2 (T7SS) (CVF634)] [Mycobacterium avium subsp. paratuberculosis K-10]	VFDB	1
4854	CORE	PE family protein => PE5, component of Type VII secretion system ESX-3	A3	NZ_MWQD01000016.1	30784	31092	+	atgacactgcgagtggtccccgaaggcctggccgccaccagtgcggcggtggaggcgctgacggcgcggctggcggcggcgcacgcggcggcggcgccggcgatcacggcggtggtgccgccggcggccgacccggtatcactgcaaaccgcactgggtttcagcgcccagggccaggagcactcggccgtggccgcccagggcgtggaggagctgggccgggcaggggtcggtgtcggccaggccggcgcgagctatctcgccggcgacacggcggccgctgcgacgttcgggatcgcgggcgcctga	MTLRVVPEGLAATSAAVEALTARLAAAHAAAAPAITAVVPPAADPVSLQTALGFSAQGQEHSAVAAQGVEELGRAGVGVGQAGASYLAGDTAAAATFGIAGA	fig|83332.12.peg.317|Rv0285|VBIMycTub87468_0317| PE family protein => PE5, component of Type VII secretion system ESX-3 [Mycobacterium tuberculosis H37Rv | 83332.12]	PATRIC	0.843
										VFG022071(gi:41409879) (PE5) hypothetical protein [ESX-3 (T7SS) (CVF635)] [Mycobacterium avium subsp. paratuberculosis K-10]	VFDB	1
4860	ACCESSORY	PE family protein => PE8	Pt144	NZ_AFPD01000828.1	493	185	-	ggcgtgggcggggccggtgtcggtggcgtggcgggcatgggtgcgatgccggccgccgcgatgggccaggcgaccaccgtcagcaaactgtccgtgccgccgagttgggccggcgccaccccggtggtcggttccagcagcgcgccgctgcaaacggtgggctggaccgccgccgctccgcaggccggcgtcggcacggtggtgccgggcatgcccggggtggggaccatggcgcgcaacagcgccggtttcggggcgccacgctacggcgtcaaaccgatcgtcatgcccaagccggcgacggtctag	GVGGAGVGGVAGMGAMPAAAMGQATTVSKLSVPPSWAGATPVVGSSSAPLQTVGWTAAAPQAGVGTVVPGMPGVGTMARNSAGFGAPRYGVKPIVMPKPATV	X	X	X
4894	CORE	FIG018298: PE family protein	S397	NZ_AFIF01000164.1	8193	8492	+	atgatgtatgtcaccgcacagccggaagccatgaatgccgccgccgaccgcttgcagcagatcggcaccgcactggcagcccagaccggggccaactccgcgccgatgaccggcgtcgtcccggccgccgccgacccggtctcgctgctggccgcggcgcgattcgcccagcacgggcaggcttttcaggcggtcagcgccgaagcggccgcgatccacgagatgttcgtgaccaccttgcagaccagcgccggatcgtacgcggccaccgaggccgcgaacgcggcggcggcccgctga	MMYVTAQPEAMNAAADRLQQIGTALAAQTGANSAPMTGVVPAAADPVSLLAAARFAQHGQAFQAVSAEAAAIHEMFVTTLQTSAGSYAATEAANAAAAR	VFG008997(gi:118465345) (PE18) PE family protein [ESX-5 (T7SS) (CVF293)] [Mycobacterium avium 104]	VFDB	0.98
4895	CORE	FIG018298: PE family protein	Pt164	NZ_AFPI01000047.1	567	268	-	atgtcgttcgtgaccacacagccggaggctctggccgcggcggccgggaacctgcaggctatcgggtggaccttgagcgcccagaacgcggccgctgcagccccaacgacgggggtggtacccgccgctgccgacgaggtctcggcgctgaccgcagcccagttcgccgcgtacgcgcagatgtaccaggcagtgagcgcccaggccgccgccatccacgaggcgttcgtcaacaccctgtcgaccagctccgtttcctacgcggcaaccgaagcagccaacgccgccgcggccctctga	MSFVTTQPEALAAAAGNLQAIGWTLSAQNAAAAAPTTGVVPAAADEVSALTAAQFAAYAQMYQAVSAQAAAIHEAFVNTLSTSSVSYAATEAANAAAAL	fig|83332.12.peg.2002|Rv1791|VBIMycTub87468_2002| PE family protein => PE19, component of Type VII secretion system ESX-5 [Mycobacterium tuberculosis H37Rv | 83332.12]	PATRIC	0.888
										VFG022338(gi:41407605) (PE19) hypothetical protein [ESX-5 (T7SS) (CVF293)] [Mycobacterium avium subsp. paratuberculosis K-10]	VFDB	1
4899	CORE	PE family protein	C4A4	NZ_MWPB01000016.1	13288	13587	+	atgtcatttctgatggtgcgcccggaaatattggatgcggcggcccgggagctgcacggcatcaatgccgcggtgctgcagagcaattcggccgtggtcacgccgacgacggcggtggctccggccgccggcgatgtggtgtcgctggtgacggcggcgcggttctcccggcacgggctagccttccaggaggtcagtgcgcaggccgcgcagctgcgcgaccagttcgcgacaacccttggcatcagcgccggttcgtatgccgccgccgagatcgccaacaccgccgcggtcggctga	MSFLMVRPEILDAAARELHGINAAVLQSNSAVVTPTTAVAPAAGDVVSLVTAARFSRHGLAFQEVSAQAAQLRDQFATTLGISAGSYAAAEIANTAAVG	X	X	X
4903	UNIQUE	PPE family protein => PPE69, component of Type VII secretion system ESX-2	JTC1281	NZ_AGAK01000640.1	8760	9056	+	atggccgatcccggatgggctgcgcgtacgcccgaggacaacgacatgctgctcaaggcaggcgtcggggtgggcactcacgtggccaaccagaccgcctggacgaccttggccgccacccatcatgcctcgggcgtcgcatcggcgatcaacaccgccgcgacctcggcgagctggctgggcgccgggtcggcggcctcggcggccaacgtcaccatgctcaacgcgtcgctgcacggcctggccggctgggtcgacgtcaagccggcggggggggggaccccccaccccgccccc	MADPGWAARTPEDNDMLLKAGVGVGTHVANQTAWTTLAATHHASGVASAINTAATSASWLGAGSAASAANVTMLNASLHGLAGWVDVKPAGGGTPHPAP	VFG021993(gi:41406256) (PPE69) hypothetical protein [ESX-2 (T7SS) (CVF634)] [Mycobacterium avium subsp. paratuberculosis K-10]	VFDB	0.855
5266	UNIQUE	PPE family protein	JTC1285	NZ_AGAL01001037.1	424	212	-	ggccgccgggcgcgggggcgggcacccgccgcggcgctgcccgcgtcgggcggggccgtgttcggcgaaatggccgcggcgagtctggccggacgtgccctggcgggcgcgggggtgcgcaccgtcggcaacggcaccaccggcgccgcgaccgctgcggccgccgacggtgccgcgacgaccgccacgatcatcgtggtgccggcggattga	GRRARGRAPAAALPASGGAVFGEMAAASLAGRALAGAGVRTVGNGTTGAATAAAADGAATTATIIVVPAD	X	X	X
5462	ACCESSORY	PPE family protein	E1	NZ_CP010113.1	3701257	3701090	-	atgctggaattcgggcagctggatttcgcgcagctggatttcgcgcagcttccgccggagatcaactccgggctgatgtattccggacccggcgcggggccgctgcggcggcctggaacggcctggccgccgaattacgttccgccgcagcgtccttcgggtcggtga	MLEFGQLDFAQLDFAQLPPEINSGLMYSGPGAGPLRRPGTAWPPNYVPPQRPSGR	X	X	X
5473	ACCESSORY	PPE family protein	Env210	NZ_AGAO01000447.1	4176	4009	-	gcagcaccggctcctccgggcgccccccggcccgcccgcgccgcccccgcggccgccactcgcccggtcggcggggccgccgcggccgcgaactccctgggtggggtggccgccgaggccgacccggccgccgccaccatcatcgtgatcccgtgcatcgaggaatga	AAPAPPGAPRPARAAPAAATRPVGGAAAAANSLGGVAAEADPAAATIIVIPCIEE	X	X	X
5673	CORE	PPE family protein	NL_96E	NZ_LGSD01000033.1	2403	2272	-	atgtcattcgtcaccacagcgcccgaggcgctggccgccgcggcggtccacgaagtgttcgtccacaccctgagcaccagctccgggtcctacgcgatgactgaagcggccaacgcggccgcggctggttaa	MSFVTTAPEALAAAAVHEVFVHTLSTSSGSYAMTEAANAAAAG	fig|83332.12.peg.1998|Rv1788|VBIMycTub87468_1998| PE family protein => PE18, component of Type VII secretion system ESX-5 [Mycobacterium tuberculosis H37Rv | 83332.12]	PATRIC	0.806
										VFG023529(gi:183982680) (PE19) PE family protein, PE19 [ESX-5 (T7SS) (CVF293)] [Mycobacterium marinum M]	VFDB	0.839

## Sheet: mbt
Cluster Number	Affiliation	Predicted function	Reference	Contig	Start	End	Strand	NT seq	AA seq	BLAST result	Source datbase	Identity
23	ACCESSORY	Peptide synthetase MbtE @ Siderophore biosynthesis non-ribosomal peptide synthetase modules	K10	NC_002944.2	2412810	2407531	-	gtgacagaaaccaccggcgccggcacccgcctcgacgacgagcggctggagttgttgcgccgcaagcttgctgagcgcggcctgtcccggtcgaccggcacggccaggcacgacgagccacgcatgtccgtcggtcagcaccggatgtggttcgtgcagtcggtcgatcccgacagcgcgctgctcaacatctgcgtttcctatcgcctcaccggcggcgtcgacaccgggcggctgcaccgcgcggtcgacgccgttgcggcccgacacccggtcctgcacaccacgtatgacaccaccgatgagggggacccgcggccggtgctccgcgcggacctgcggcccgagtgggccgaacacgacctgtccgggctgaccgagcaggcccgccggttgcgg…	MTETTGAGTRLDDERLELLRRKLAERGLSRSTGTARHDEPRMSVGQHRMWFVQSVDPDSALLNICVSYRLTGGVDTGRLHRAVDAVAARHPVLHTTYDTTDEGDPRPVLRADLRPEWAEHDLSGLTEQARRLRLDVLAQRDFRRPFDLSKDSPLRVTAARLADEELMLLITAHHIAWDDGSWAPFFADLTRAYAAPGDFDTTPVVPDLSADPTAIRREDLDYWRPLMADLPEPLELPGPNGSVVPSTWRAQRAFAELPAEIVDRAAALARETGATPYMVLMAAFAALVHRYTGSTDFLVAAPVLNRGAATENVIGYYGNTVVIRLRPQSHQSFRELLAQTRDGAVGAFAHSRADLDWLVRESNPDRRHGADRMTRVSFGQREPDGASFCPPGVRCERGD…	VFG009488(gi:41408271) (mbtE) MbtE [Mycobactin (CVF315)] [Mycobacterium avium subsp. paratuberculosis K-10]	VFDB	1
31	ACCESSORY	Peptide synthetase MbtE @ Siderophore biosynthesis non-ribosomal peptide synthetase modules	S397	NZ_AFIF01000142.1	69676	74313	+	gtgacagaaaccaccggcgccggcacccgcctcgacgacgagcggctggagttgttgcgccgcaagcttgctgagcgcggcctgtcccggtcgaccggcacggccaggcacgacgagccacgcatgtccgtcggtcagcaccggatgtggttcgtgcagtcggtcgatcccgacagcgcgctgctcaacatctgcgtttcctatcgcctcaccggcggcgtcgacaccgggcggctgcaccgcgcggtcgacgccgttgcggcccgacacccggtcctgcacaccacgtatgacaccaccgatgagggggacccgcggccggtgctccgcgcggacctgcggcccgagtgggccgaacacgacctgtccgggctgaccgagcaggcccgccggttgcgg…	MTETTGAGTRLDDERLELLRRKLAERGLSRSTGTARHDEPRMSVGQHRMWFVQSVDPDSALLNICVSYRLTGGVDTGRLHRAVDAVAARHPVLHTTYDTTDEGDPRPVLRADLRPEWAEHDLSGLTEQARRLRLDVLAQRDFRRPFDLSKDSPLRVTAARLADEELMLLITAHHIAWDDGSWAPFFADLTRAYTAPGDFDTTPVVPDLSADPTAIRREDLDYWRPLMADLPEPLELPGPNGSVVPSTWRAQRAFAELPAEIVDRAAALARETGATPYMVLMAAFAALVHRYTGSTDFLVAAPVLNRGAATENVIGYYGNTVVIRLRPQSHQSFRELLAQTRDGAVGAFAHSRTDQDWLVRESNPDRRHGADRMTRVSFGQREPDGAGFCPPGVRCERGD…	VFG009488(gi:41408271) (mbtE) MbtE [Mycobactin (CVF315)] [Mycobacterium avium subsp. paratuberculosis K-10]	VFDB	0.992
33	CORE	Peptide synthetase MbtF @ Siderophore biosynthesis non-ribosomal peptide synthetase modules	Telford	NZ_CP033688.1	1434316	1438758	+	atgaccgccgccgaaaccgatgtcgcccccgacatcgaggacgtgatggcgctgagcccgctgcaggagggcttgtattcgctgaccacgcttgccgagttcgccgacggccagccggcggacgacccgtacgtgatcgggatggccgccgacatcaccgggacactcgatgtcgccctgctgcgcgattgcgcggaaaagatgttggtgcgccacccgaacctgcgggccagcttcttttcccggggcgtcccgcggccggtgcagatcgtgccgtcccgggtcgagctgccgtggaggtccgtcacggcctcgcccgctgaggtgccgacgctggaaaccgccgaacgccggcgccccttcgatctcgagcgcgggccggccatccgtttcctgctc…	MTAAETDVAPDIEDVMALSPLQEGLYSLTTLAEFADGQPADDPYVIGMAADITGTLDVALLRDCAEKMLVRHPNLRASFFSRGVPRPVQIVPSRVELPWRSVTASPAEVPTLETAERRRPFDLERGPAIRFLLIELPDAHWRLVLTAHHIVIDGWSLPVFVNELMTLYRAGGDPSALPVAPRPYRDYIGWLAGRDLQASQRVWREHLAGLPGPTLLAASLGSVEATEGQRTALPRTTELRMPAEATARLAAETRSRGITVNTLMQMAWALVLSRLTDTRDVVFGVTVSGRPPELTGVETMVGLFINTVPMRVRLDPAATVGEQCRAVQRDAALLREHSYLGHAQLRALGGIGEMFDTLLVYENFPMDGLTAGGELSAGGATFRPSALQTLSHFPIAVAA…	VFG009475(gi:118462908) (mbtF) putative sulfotransferase [Mycobactin (CVF315)] [Mycobacterium avium 104]	VFDB	0.984
38	ACCESSORY	Peptide synthetase MbtF @ Siderophore biosynthesis non-ribosomal peptide synthetase modules	NL_89C	NZ_LGRY01000031.1	42048	46286	+	atgaccgccgccgaaaccgatgtcgcccccgacatcgaggacgtgatggcgctgagcccgctgcaggagggcttgtattcgctgaccacgcttgccgagttcgccgacggccagccggcggacgacccgtacgtgatcgggatggccgccgacatcaccgggacactcgatgtcgccctgctgcgcgattgcgcggaaaagatgttggtgcgccacccgaacctgcgggccagcttcttttcccggggcgtcccgcggccggtgcagatcgtgccgtcccgggtcgagctgccgtggaggtccgtcacggcctcgcccgctgaggtgccgacgctggaaaccgccgaacgccggcgccccttcgatctcgagcgcgggccggccatccgtttcctgctc…	MTAAETDVAPDIEDVMALSPLQEGLYSLTTLAEFADGQPADDPYVIGMAADITGTLDVALLRDCAEKMLVRHPNLRASFFSRGVPRPVQIVPSRVELPWRSVTASPAEVPTLETAERRRPFDLERGPAIRFLLIELPDAHWRLVLTAHHIVIDGWSLPVFVNELMTLYRAGGDPSALPAAPRPYRDYIGWLAGRDLQASQRVWREHLAGLPGPTLLAASLGSVEATEGQRTALPRTTELRMPAEATARLAAETRSRGITVNTLMQMAWALVLSRLTDTRDVVFGVTVSGRPPELTGVETMVGLFINTVPMRVRLDPAATVGEQCRAVQRDAALLREHSYLGHAQLRALGGIGEMFDTLLVYENFPMDGLTAGGELSAGGATFRPSALQTLSHFPIAVAA…	VFG009474(gi:41408269) (mbtF) MbtF [Mycobactin (CVF315)] [Mycobacterium avium subsp. paratuberculosis K-10]	VFDB	1
62	CORE	Phenyloxazoline synthase (EC 6.3.2.-) [mycobactin] siderophore / Thioesterase [mycobactin] siderophore @ Phenyloxazoline synthase siderophore, Irp2-like / Thioesterase in siderophore biosynthesis gene cluster	S397	NZ_AFIF01000142.1	61080	64574	+	gtgcacgccccggcacgctcggaggacatccgggaagaggtggctgaactgctcggcgtcgacgtcgatgcagttcagccgggtagcaacctcatcggccagggcttggactcgatccggatcatgaccctggccggccgctggcggcgccggggcatcgccgtcgacttcgccacgctggccgagacgcccaccatcgaggcctgggcacaactggtcaccgccggccgccaggacaccgattcggcggccccgcccgccgattcatccggggacccgtcgggcgagaacgagccgtttgccctggccccgatgcagcacgccatgtgggtgggccgccaggacaaccagcagctcggcgaggtggccgggcacctctacgtggagttcgacgccggc…	MHAPARSEDIREEVAELLGVDVDAVQPGSNLIGQGLDSIRIMTLAGRWRRRGIAVDFATLAETPTIEAWAQLVTAGRQDTDSAAPPADSSGDPSGENEPFALAPMQHAMWVGRQDNQQLGEVAGHLYVEFDAGLLDSGRLRAAATALARRHPMLRVRFLPDGTQCITPAVECGDFPVHVEDLRELGTDEVERRLTALREAKSHQQLDGAVFELTVTLLPGGRSRLHVDLDMQAADAMSYRTLMADLAALYRGCDLPELSYTYRQYRHAVEAQDAQPQPRRDADRDWWARRLPELPDPPALPITAGRGANRSTRRWHWLDPQTRDALFARAQARGITPAMALAAGFANTLARWSSNSRFLLNVPLFGRQPLHPDVDALVGDFTSSLLLDVDLVGAHTAAA…	VFG009530(gi:41408275) (mbtB) MbtB [Mycobactin (CVF315)] [Mycobacterium avium subsp. paratuberculosis K-10]	VFDB	0.995
67	ACCESSORY	Peptide synthetase MbtF @ Siderophore biosynthesis non-ribosomal peptide synthetase modules	C4A4	NZ_MWPB01000007.1	55452	58781	+	atggcgctgagcccgctgcaggagggcttgtattcgctgaccacgcttgccgagttcgccgacggccagccggcggacgacccgtacgtgatcgggatggccgccgacatcaccgggacactcgatgtcgccctgctgcgcgattgcgcggaaaagatgttggtgcgccacccgaacctgcgggccagcttcttttcccggggcgtcccgcggccggtgcagatcgtgccgtcccgggtcgagctgccgtggaggtccgtcacggcctcgcccgctgaggtgccgacgctggaaaccgccgaacgccggcgccccttcgatctcgagcgcgggccggccatccgtttcctgctcatcgaattaccggatgcgcattggcgtttggtgctgaccgcccat…	MALSPLQEGLYSLTTLAEFADGQPADDPYVIGMAADITGTLDVALLRDCAEKMLVRHPNLRASFFSRGVPRPVQIVPSRVELPWRSVTASPAEVPTLETAERRRPFDLERGPAIRFLLIELPDAHWRLVLTAHHIVIDGWSLPVFVNELMTLYRAGGDPSALPAAPRPYRDYIGWLAGRDLQASQRVWREHLAGLPGPTLLAASLGSVEATEGQRTALPRTTELRMPAEATARLAAETRSRGITVNTLMQMAWALVLSRLTDTRDVVFGVTVSGRPPELTGVETMVGLFINTVPMRVRLDPAATVGEQCRAVQRDAALLREHSYLGHAQLRALGGIGEMFDTLLVYENFPMDGLTAGGELSAGGATFRPSALQTLSHFPIAVAAHMEGGELVVLIEVVD…	VFG009474(gi:41408269) (mbtF) MbtF [Mycobactin (CVF315)] [Mycobacterium avium subsp. paratuberculosis K-10]	VFDB	0.997
88	CORE	Polyketide synthetase MbtD @ Polyketide synthase	CLIJ623	NZ_AFHX01000084.1	12112	9074	-	atgccgacccacggcctgccggacgggcgcatcccggtgctgctcagttcccacgacccggagctgatccgccgcgacgccgcggcgatcctcgagtatctcgaccgcatcggcgaatcgaccgaagcgaccggtgcggtagccgcgaccttgctgcggctgcggcgggtgcgccggcaccgcgccctgctgcgcgcggcggaccgcgccgaactcgccgccggactgggggcgatcgcccgcggcgaggagcacgcgctgatcacccgctcggcccggacgacgccgccgcggatcgcgttcgtgtttccggggcagggcaatcaatggcaggcgatgggagccgacgcctaccggctgctgccggcctaccgcgaggcggccgatcggtgcgcgcag…	MPTHGLPDGRIPVLLSSHDPELIRRDAAAILEYLDRIGESTEATGAVAATLLRLRRVRRHRALLRAADRAELAAGLGAIARGEEHALITRSARTTPPRIAFVFPGQGNQWQAMGADAYRLLPAYREAADRCAQAFVSAGFPSPLPYLVSPDEQSWTRPEIQGAQFTHAVALAEAWRCFGVLPEITIGHSLGEVAAAYVAEAISLPDAVALVVARATVVDRLTGRYAMAVLGTGAADAESLLATTPGWVEVSAVNGPASTVVAGDHDAVAAAVRLARQREIFAHQLFVDYPGHTSALRPLRAALAELTPQSAFRDSPIRFIGSTRGAEVAATTDYASYWYENLCSTVRFDLAVQCARSCGADAFVELSAHPSLLYPLSGIIDDESAVIVGSGHRDRPITE…	VFG009502(gi:41408272) (mbtD) MbtD [Mycobactin (CVF315)] [Mycobacterium avium subsp. paratuberculosis K-10]	VFDB	1
151	UNIQUE	Peptide synthetase MbtF @ Siderophore biosynthesis non-ribosomal peptide synthetase modules	S397	NZ_AFIF01000142.1	76062	78641	+	atgaccgccgccgaaaccgatgtcgcccccgacatcgaggacgtgatggcgctgagcccgctgcaggagggcttgtattcgctgaccacgcttgccgagttcgccgacggccagccggcggacgacccgtacgtgatcgggatggccgccgacatcaccgggacactcgatgtcgccctgctgcgcgattgcgcggaaaagatgttggtgcgccacccgaacctgcgggccagcttcttttcccggggcgtcccgcggccggtgcagatcgtgccgtcccgggtcgagctgccgtggaggtccgtcacggcctcgcccgctgaggtgccgacgctggaaaccgccgaacgccggcgccccttcgatctcgagcgcgggccggccatccgtttcctgctc…	MTAAETDVAPDIEDVMALSPLQEGLYSLTTLAEFADGQPADDPYVIGMAADITGTLDVALLRDCAEKMLVRHPNLRASFFSRGVPRPVQIVPSRVELPWRSVTASPAEVPTLETAERRRPFDLERGPAIRFLLIELPDAHWRLVLTAHHIVIDGWSLPVFVNELMTLYRAGGDPSALPVAPRPYRDYIGWLAGRDLQASQRVWREHLAGLPGPTLLAASLGSVEATEGQRTALPRTTELRMPAEATARLAAETRSRGITVNTLMQMAWALVLSRLTDTRDVVFGVTVSGRPPELTGVETMVGLFINTVPMRVRLDPAATVGEQCRAVQRDAALLREHSYLGHAQLRALGGIGEMFDTLLVYENFPMDGLTAGGELSAGGATFRPSALQTLSHFPIAVAA…	VFG009474(gi:41408269) (mbtF) MbtF [Mycobactin (CVF315)] [Mycobacterium avium subsp. paratuberculosis K-10]	VFDB	0.967
206	UNIQUE	Phenyloxazoline synthase (EC 6.3.2.-) [mycobactin] siderophore / Thioesterase [mycobactin] siderophore @ Phenyloxazoline synthase siderophore, Irp2-like / Thioesterase in siderophore biosynthesis gene cluster	JIII_386	NZ_NKRI01000002.1	447191	444888	-	gtgcacgccccggcacgctcggaggacatccgggaagaggtggctgaactgctcggcgtcgacgtcgatgcagttcagccgggtagcaacctcatcggccagggcttggactcgatccggatcatgaccctggccggccgctggcggcgccggggcatcgccgtcgacttcgccacgctggccgagacgcccaccatcgaggcctgggcacaactggtcaccgccggccgccaggacaccgattcggcggccccgcccgccgattcatccggggacccgtcgggcgagaacgagccgtttgccctggccccgatgcagcacgccatgtgggtgggccgccaggacaaccagcagctcggcgaggtggccgggcacctctacgtggagttcgacgccggc…	MHAPARSEDIREEVAELLGVDVDAVQPGSNLIGQGLDSIRIMTLAGRWRRRGIAVDFATLAETPTIEAWAQLVTAGRQDTDSAAPPADSSGDPSGENEPFALAPMQHAMWVGRQDNQQLGEVAGHLYVEFDAGLLDSGRLRAAATALARRHPMLRVRFLPDGTQCITPAVECGDFPVHVEDLRELGTDEVERRLTALREAKSHQQLDGAVFELTVTLLPGGRSRLHVDLDMQAADAMSYRTLMADLAALYRGCDLPELSYTYRQYRHAVAAQDAQPQPRRDADRDWWARRLPELPDPPALPITAGRGANRSTRRWHWLDPQTRDALFARAQARGITPAMALAAGFANTLARWSSNSRFLLNVPLFGRQPLHPDVDALVGDFTSSLLLDVDLVGAHTAAA…	VFG009530(gi:41408275) (mbtB) MbtB [Mycobactin (CVF315)] [Mycobacterium avium subsp. paratuberculosis K-10]	VFDB	0.962
510	ACCESSORY	Bifunctional salicyl-AMP ligase/salicyl-S-MbtB synthetase MbtA @ adenylation component of NRPS	S397	NZ_AFIF01000142.1	60970	59315	-	atgagccccaacaccacgccgccggccggagtcctcgacgggttcgtgccgtttcccgccgagcgcgccgccgcctaccgggcggccggtttgtggacggggcgagccctggacacgatcctgaccgacgcggcccggcggtggcccgaccgaaccgccgtcctcgacgcctccggcggcaccggtttcagctacgcgggcctcgacgagcaggctaaccgcgccgccgcaggtttggcggacgcgggtatcgcccccggcgaccgggtgctgctgcagctgccgaacggctgccagttcgcggtggcgctgttcgcgctgttacgggcgggggcgatcccggtgatgtgcctgcccggccaccgcgccgccgagcttgggcatttcgccgcgctcagc…	MSPNTTPPAGVLDGFVPFPAERAAAYRAAGLWTGRALDTILTDAARRWPDRTAVLDASGGTGFSYAGLDEQANRAAAGLADAGIAPGDRVLLQLPNGCQFAVALFALLRAGAIPVMCLPGHRAAELGHFAALSQATALLIADTAAGFDYRTMAAGLIEEHEALAHVIVDGDPGPFLSWAQLCERAPAGRPATPVDPGSPALLLVSGGTTGTPKLIPRTHNDYVFNATASAELCGLTRDDVYLAVLSAGHNFPLACPGLLGAMTVGATTVFGTDPSPEAAFATIARHGVTVTALVPALAKLWAQACEWEDNPPKSLRLLQVGGAKLEADDARVIRSALTPGLQQVFGMAEGLLNYTRLDDPPEITEHTQGRPLSTADEVRVVDAAGNPVAPGQEGELLVR…	VFG009545(gi:118462251) (mbtA) 2,3-dihydroxybenzoate-AMP ligase [Mycobactin (CVF315)] [Mycobacterium avium 104]	VFDB	0.831
671	CORE	Anthranilate synthase, aminase component (EC 4.1.3.27)	Telford	NZ_CP033688.1	1658984	1660516	+	gtgcacgcccacctcgccgcgacgacctcacgagaggatttccgccagctggcagccgagcaccgcgtggtcccggtgacccgcaaggtgctggccgacagcgagacgccgctgtcggcctaccgcaaactcgccgccaaccgcccgggcaccttcctgctggagtcggccgagcacggccggtcctggtcgcggtggtcgttcatcggcgccgggtcgccgtcggcgctgaccgtgcgcgacggggaagccggctggctgggggtggtgccgcaggacgcaccgaccggcggcgatccgctgcaggcactgcgcgccaccctggacctgctggccaccgggccgctgagcgggctgccgccgttgtcgggcggcatggtcggcttcttcgcctacgac…	MHAHLAATTSREDFRQLAAEHRVVPVTRKVLADSETPLSAYRKLAANRPGTFLLESAEHGRSWSRWSFIGAGSPSALTVRDGEAGWLGVVPQDAPTGGDPLQALRATLDLLATGPLSGLPPLSGGMVGFFAYDLVRRLERLPELAVDDLGLPDMLLLLATDLAAVDHHEGTITLIANAVNWNGTDERVDEAYDDAVARLDVMTAALGQPLASTVATFERPEPRYRAQRSVEEYGKIVDYLVEQIAAGEAFQVVPSQRFEMDTDVDPIDVYRMLRVTNPSPYMYLLHVPNDAGGTDFSIVGSSPEALVTVADGVATTHPIAGTRWRGQTDDEDQLLEKELLADEKERAEHLMLVDLGRNDLGRVCAPGTVRVDDYSHIERYSHVMHLVSTVTGVLDAGRT…	VFG026700(gi:494692156) (mbtI) anthranilate synthase component I [Mycobactin (CVF315)] [Mycobacterium tuberculosis str. Haarlem/NITR202]	VFDB	0.869
793	CORE	Polyketide synthase modules and related proteins	Telford	NZ_CP033688.1	1432856	1434319	+	atgtatctggtgttcacctcgggctccaccggcaagccgaaaggtgctgtgggaacgcatcgctcgatggcggcccggctggattggcagctgcggcactacccgccgcgcaccgacgacgttcgattggcgcacgcctccatcaccttcctggaaggcggcatggagatgctggccgggctggcggcgggcgcgacgatgatcctggccgacgacgccgaacaccgcgaccccgaggcgctcggggagttgatgcaccggcattcggtcgcccaggtgaccgcggtgcccagcctggtctccgcgctgctggacagccggcccgatgcggtgcgctcgctgtcgcggctggtgtgcggcggcgagccggtcagcacctcgctgctgcagcggctggtg…	MYLVFTSGSTGKPKGAVGTHRSMAARLDWQLRHYPPRTDDVRLAHASITFLEGGMEMLAGLAAGATMILADDAEHRDPEALGELMHRHSVAQVTAVPSLVSALLDSRPDAVRSLSRLVCGGEPVSTSLLQRLVSVCDEADGGGPELLNNIGSTETSGAVSRGPLSPPNPLVGKPVPGAQAYLLDDGLRPVPVGVVGELYYAGDQLARGYWKRPGLTAARFVANPFGAEPGSRLYRSGDLARWTEDGQLEFVGRSDHQVQVRGFRVELAEVEAALAGADGVAAAAARTWEVHGGTSLAGYVVPQRPIADEAEKAAFAAQVRAEIAATLPGYMMPSSLTVLDALPKTESGKLNRPGLPRPVVSTGGRTEPARTDTERALANVFAELLSTPEVGRFDDFFAL…	VFG009489(gi:118462221) (mbtE) linear gramicidin synthetase subunit D [Mycobactin (CVF315)] [Mycobacterium avium 104]	VFDB	0.998
1010	CORE	Salicylate synthetase (EC 5.4.4.2)(EC 4.2.99.21) @ Salicylate synthetase (EC 5.4.4.2)(EC 4.2.99.21) of siderophore biosynthesis	NL_89C	NZ_LGRY01000018.1	2096	744	-	gtgaccgaggtcagcgtcgagacaacttccgccggctctgagtcgccgtcgattcctcttccggtgcacatcgacccggcggacctggccgccgagctggccgtggtgctctccgagcgtgccggggaagagtatttgctctacgagcgcggcggtgaatgggtgctggccaccggggtgcgcgccatgatcgagctggacagcgacgagctgcgggtgatccgcgacggcgtgacccagcgccaacactggtcgggccggccggggccggtgctcggtgaggccatcgatcggctgctgctggagaccgaccagcttttcggctggatcgccttcgagttcggcgtctatcgctacgggctgcagcagcgactggcgccgggcaccgcgctggcccgg…	MTEVSVETTSAGSESPSIPLPVHIDPADLAAELAVVLSERAGEEYLLYERGGEWVLATGVRAMIELDSDELRVIRDGVTQRQHWSGRPGPVLGEAIDRLLLETDQLFGWIAFEFGVYRYGLQQRLAPGTALARVFWPNGRIVVTREAIQLFGTSTGRRDDVLGVLGDGVPGLRDASAVDVVTDPSNYRDRVASAVAEIAAGRYHKVILSRCLQVPFAVDFPSTYRLARRHNTPVRSFLLRLGGIRAVGYSPELVAAVRHDGVVVTEPLAGTRAFGRGALHDRQARDDLESNSKEIVEHAISVRSSLQEMAEIAEPGTAVVTDFMTVRERGSVQHLGSTVSGRLGTSNDRMDALEALFPAVTASGIPKAGGVEAILRLDEGPRGLYSGAVVMVSADGALD…	VFG009566(gi:41408303) (mbtI) anthranilate synthase component I [Mycobactin (CVF315)] [Mycobacterium avium subsp. paratuberculosis K-10]	VFDB	1
1075	CORE	Polyketide synthetase MbtC @ Polyketide synthase	Pt144	NZ_AFPD01000428.1	2348	3667	+	atgtctgagaacgggttcgatgccgccggcatcgacccggtggtgatcgtggggatgggtgtcgaggcgcccggcggcatcgagaccgccgaagactactgggagctgctggcccacggccgcgaggcgctgggccctttccccaccgaccgcggctgggcggtgagcgaactgctcgccggatcccggcgcagcggcttcaaacagattcatgaccgcggtggcttcctcagcggcgcagccactttcgatccggagttcttcggcgtctcgccccgtgaagcggtggtgatggacccccagcagcgggtggcgctgcgggtggcctggcgcgcgctggaaaacagcggcatcaatcccgacgacctcgccggagaggacgtgggctgctacgtcggg…	MSENGFDAAGIDPVVIVGMGVEAPGGIETAEDYWELLAHGREALGPFPTDRGWAVSELLAGSRRSGFKQIHDRGGFLSGAATFDPEFFGVSPREAVVMDPQQRVALRVAWRALENSGINPDDLAGEDVGCYVGASATGYGPEMARFSEHSGHLLAGTALSVISGRIAYTLGLTGPALTVDSSCASALVAFHVAVRALQNGDCDLALAGGVNVLGSPGFFVEFSKQHALSDDGHCRPYSAQASGTVWAEGAAMFVLQRKSVALRAGRRVVAEVRATAINQDGRSAGLSAPSGDAQVRLFRRALGESGVKPAEVGMIEGHGTGTRLGDRTELRSLAQTYGDTEPGAGALLGSVKSNLGHSLAAAGALGLAKVLVSAEHGAVPPTLHATEASGEIDWEHQGL…	VFG009516(gi:41408273) (mbtC) MbtC [Mycobactin (CVF315)] [Mycobacterium avium subsp. paratuberculosis K-10]	VFDB	1
1130	CORE	L-lysine 6-monooxygenase (EC 1.14.13.59) in siderophore biosynthesis => MbtG	Pt146	NZ_AFPF01000551.1	2583	1297	-	atgagcacacttgcgatcctgggcgcgggagccaaggccgtggcggtggccgccaaggcttcggtgctgcgcgacatgggtgtcgaggttcccgacgtggtcgcggtggaacgcatcggcgtggcggcgaactggcaggccagcggcggctggaccgacggcgcgcaccggctgggtaccagcccggaaaaggacgtcggcttcccctaccgctcggcgctggtgccgcgccgcaacgccgaactggacgagcggatgacccgctacagctggcagtcctatctgatcgcgacggcgtcgttcgccgaatggatcgaccgcggcaggccggcgccgacgcaccgccggtggagccagtatctgtcctgggtggccgaccacgtggggatgaccgtggtg…	MSTLAILGAGAKAVAVAAKASVLRDMGVEVPDVVAVERIGVAANWQASGGWTDGAHRLGTSPEKDVGFPYRSALVPRRNAELDERMTRYSWQSYLIATASFAEWIDRGRPAPTHRRWSQYLSWVADHVGMTVVHGEVEQLAVTGDRWALHTHETTVHADALMITGPGQAEKSLLPGNPRMLSIAQFWDRAANHDRISAERVAVIGGGETAAAMLNELFRHRVSSITVISPQATLFTRGEGYFENSLFSDPTNWPALTLAERRDALARTDRGVFSSSVQEALLADDRIHHLRGRVTHAVGVQGQIRLTLSTNRGSENLETVHGFDLVIDGSGADSLWFAPLFSQEALDLLELGLGGPLSSERLQEAIGYDLAVTDVTPKLFLPNLSGLTQGPGFPNLSCL…	fig|83332.12.peg.2659|Rv2378c|VBIMycTub87468_2659| L-lysine 6-monooxygenase (EC 1.14.13.59) in siderophore biosynthesis => MbtG [Mycobacterium tuberculosis H37Rv | 83332.12]	PATRIC	0.882
										VFG009460(gi:41408268) (mbtG) MbtG [Mycobactin (CVF315)] [Mycobacterium avium subsp. paratuberculosis K-10]	VFDB	1
1384	ACCESSORY	Bifunctional salicyl-AMP ligase/salicyl-S-MbtB synthetase MbtA @ adenylation component of NRPS	NL_96E	NZ_LGSD01000029.1	26768	25566	-	atgagccccaacaccacgccgccggccggagtcctcgacgggttcgtgccgtttcccgccgagcgcgccgccgcctaccgggcggccggtttgtggacggggcgagccctggacacgatcctgaccgacgcggcccggcggtggcccgaccgaaccgccgtcctcgacgcctccggcggcaccggtttcagctacgcgggcctcgacgagcaggctaaccgcgccgccgcaggtttggcggacgcgggtatcgcccccggcgaccgggtgctgctgcagctgccgaacggctgccagttcgcggtggcgctgttcgcgctgttacgggcgggggcgatcccggtgatgtgcctgcccggccaccgcgccgccgagcttgggcatttcgccgcgctcagc…	MSPNTTPPAGVLDGFVPFPAERAAAYRAAGLWTGRALDTILTDAARRWPDRTAVLDASGGTGFSYAGLDEQANRAAAGLADAGIAPGDRVLLQLPNGCQFAVALFALLRAGAIPVMCLPGHRAAELGHFAALSQATALLIADTAAGFDYRTMAAGLIEEHEALAHVIVDGDPGPFLSWAQLCERAPAGRPATPVDPGSPALLLVSGGTTGTPKLIPRTHNDYVFNATASAELCGLTRDDVYLAVLSAGHNFPLACPGLLGAMTVGATTVFGTDPSPEAAFATIARHGVTVTALVPALAKLWAQACEWEDNPPKSLRLLQVGGAKLEADDARVIRSALRVRPAKTASSSATQAAQLMRRAETPEPQGTSRNSVTAMPQAFQNRAGMSATFPHLLSKKASCK	VFG009544(gi:41408276) (mbtA) MbtA [Mycobactin (CVF315)] [Mycobacterium avium subsp. paratuberculosis K-10]	VFDB	1
1991	UNIQUE	Polyketide synthetase MbtD	Telford	NZ_CP033688.1	1424895	1425908	+	atgatgccgacccacggcctgccggacgggcgcatcccggtgctgctcagttcccacgacccggagctgatccgccgcgacgccgcggcgatcctcgagtatctcgaccgcatcggcgaatcgaccgaagcgaccggtgcggtagccgcgaccttgctgcggctgcggcgggtgcgccggcaccgcgccctgctgcgcgcggcggaccgcgccgaactcgccgccggactgggggcgatcgcccgcggcgaggagcacgcgctgatcacccgctcggcccggacgacgccgccgcggatcgcgttcgtgtttccggggcagggcaatcaatggcaggcgatgggagccgacgcctaccggctgctgccggcctaccgcgaggcggccgatcggtgcgcg…	MMPTHGLPDGRIPVLLSSHDPELIRRDAAAILEYLDRIGESTEATGAVAATLLRLRRVRRHRALLRAADRAELAAGLGAIARGEEHALITRSARTTPPRIAFVFPGQGNQWQAMGADAYRLLPAYREAADRCAQAFVSAGFPSPLPYLVSPDEQSWTRPEIQGAQFTHAVALAEAWRCFGVLPEITIGHSLGEVAAAYVAEAISLPDAVALVVARATVVDRPLRDGGAGHRCRRRRVAAGHNTRLGGGFGGQRAGVHRGRRRPRRGGRRGAVGAATGDLRPSALRRLSRPHQRAETIARRAGRADPAIGFPGLPDTVHRLHPRRRGGGDDRLRQLLV	VFG009502(gi:41408272) (mbtD) MbtD [Mycobactin (CVF315)] [Mycobacterium avium subsp. paratuberculosis K-10]	VFDB	1
2318	CORE	Acetyl hydrolase MbtJ	E93	NZ_CP010114.1	1752764	1751847	-	gtgatcccgcccgagcgggcatggggactgtggctttcgcgccagatcgtcgcccggatcatgggaacgttcggcccctcgctgtccggcacccgcgtccaatcggtggacaccaggctgcccgacggccgccgcgtcaagggtgaatgggtcttcggcccgcgcaccccgacgagcgagcactcgcgcccgtccagcatcgccgaagcgatctactacatacacggcagcggctacgcggtgtgttcgccaaagacgcaccgccgcttgacatcctggctgtcgtcgctgaccggcctgccggtgttctgcgtggactaccgactggccccgcgtcatcgcttccccaccgctgccgacgacgtgcgcgccggctgggactggctgatcaacacctgc…	MIPPERAWGLWLSRQIVARIMGTFGPSLSGTRVQSVDTRLPDGRRVKGEWVFGPRTPTSEHSRPSSIAEAIYYIHGSGYAVCSPKTHRRLTSWLSSLTGLPVFCVDYRLAPRHRFPTAADDVRAGWDWLINTCGVLPEQMVIAGDSAGGHLSVDLLLQPGVEHPAAMVLFSPLYDLTFELAKARERIRPDPTTRAANAIRLVGLYHSGVDLTHERLTLDVARGPALPPTLIQAGGAEMLQADAHQLAADIRTAGGRCELQIWPHQVHVFQALPRMTPEAAKAMAYVARFITHALQDARALTQEMH	VFG009558(gi:41408295) (mbtJ) LipK [Mycobactin (CVF315)] [Mycobacterium avium subsp. paratuberculosis K-10]	VFDB	0.997
3020	CORE	Phenyloxazoline synthase MbtB (EC 6.3.2.-) [mycobactin] siderophore	TANUVAS	NZ_CP015495.1	2417939	2417175	-	atgacattgaataacatcgctaccatgccctccgccttcccgtcctggatcaagctggccccgggccgcggcggcccggcgtccgggacgggcgccaccatagtgttcccgcatgccggcgcggccgccgcgagctatcgggtgctcgcggcggcgttggccgccggcgccgacacctacgtcgtgcagtacccgcagcgggccgagcgcctcggcgaccccgcccacgagagcgtgcatgatctggccgccggcctgttccgggccgcgccctggcccggagtggcgccgctgacgttgttcgggcacagcatgggcggcgtcgtcgccttcgaattcgcccgcgtcgccgaggcgaacggaaccccggtgcgcaagctgtgggtgtcggccggcccg…	MTLNNIATMPSAFPSWIKLAPGRGGPASGTGATIVFPHAGAAAASYRVLAAALAAGADTYVVQYPQRAERLGDPAHESVHDLAAGLFRAAPWPGVAPLTLFGHSMGGVVAFEFARVAEANGTPVRKLWVSAGPPPCVVGDMPELPTTHDGLLADIADLGGTDPELLADEEFSELLTTAVRADYQAFNGYDPSPDVRIGADIHVLGGHHDHRIATGVLRQWERHTAGSFAMSLYDGGHFYLYDHVETVAAQVNAG	X	X	X
3582	CORE	Lysine N-acyltransferase MbtK (EC 2.3.1.-) @ Siderophore synthetase small component, acetyltransferase	MAPK_CN7	NZ_CP033428.1	3802352	3802978	+	atgagcggcgtcgagcccattctgccgcgggagttgaccaatgttcccgaggagattcgcggtgtcccggcgccgcccgttccggcattgccgcagccctacgggttgcgggtcgtcgaccccgatgccgacgcggagacggtgtgcgagtggatgagccgcccgcatctggtgcaggcctgggagtccaactggccgctggcccggtggcggcgttatctgcgggcccagctggacggggagttctctcgcccgctgatcgccacgctggacggggtagaccgcgcgtatctcgaattgtaccgggcggcaaaggattccatcgccactcgatatgagcaccacccgcatgatctggggttgcacgtcgcggtggcggatctggaccacatcgagcgc…	MSGVEPILPRELTNVPEEIRGVPAPPVPALPQPYGLRVVDPDADAETVCEWMSRPHLVQAWESNWPLARWRRYLRAQLDGEFSRPLIATLDGVDRAYLELYRAAKDSIATRYEHHPHDLGLHVAVADLDHIERGHVSYLLPHLVVSLFSLDPRCRRIMFDPDHRNVLARKFCERSGCTFLGEHDMANRRMALYVLPRTPDDVPRRRDA	VFG021845(gi:41409247) (mbtK) hypothetical protein [Mycobactin (CVF315)] [Mycobacterium avium subsp. paratuberculosis K-10]	VFDB	1
4183	CORE	Lysine N-acyltransferase MbtK (EC 2.3.1.-) @ Siderophore synthetase small component, acetyltransferase	CLIJ361	NZ_AFNS01000539.1	6659	6192	-	gtggccgagtggatgaaccgaccgcacttggccgcggcctgggagtacgactggccgaccccgcgctggcggcggcatctgggcgcccagcttcagggcagctactcgctgccgttgatcggaagcatgcgcggtgttgatctcgcctacctcgaactatattggggcgcaaaggatctcatctcgcgttactacgacgccgagccctacgatctgggactgcacgccgccatcgccgacgtgaaactggtgaaccggggactgggaccgatgctgctgccccggatcgtggccagcgtcttcgcgaccgagccgcggtgccgccgggtgatgttcgaccccgaccaccgcaacaccaccgcgcgccggctgtgcgagtacgccggctgccggttcctc…	MAEWMNRPHLAAAWEYDWPTPRWRRHLGAQLQGSYSLPLIGSMRGVDLAYLELYWGAKDLISRYYDAEPYDLGLHAAIADVKLVNRGLGPMLLPRIVASVFATEPRCRRVMFDPDHRNTTARRLCEYAGCRFLGEHDTTNRRMALYALDAPTTDR	VFG021846(gi:118466022) (mbtK) hypothetical protein [Mycobactin (CVF315)] [Mycobacterium avium 104]	VFDB	0.993
5101	UNIQUE	MbtH-like NRPS chaperone	2015WD_1	NZ_LKUS01000001.1	220	465	+	atgtggtcttcagaagacaacagcactcaagtgttcgtcgtcgtcgtcaatgacgaggagcagtactcgatttggccgaagcgcaaggtgatccccggtggctggcgcgaatgcggcaaggagggcctgaagggcgagtgtcttcagtatatcgatgaagtgtggacagatatgcgaccactcagcttgaggaagcagatggacgaagacgcaattgccgagaggaagaacgaggtgcgttgttga	MWSSEDNSTQVFVVVVNDEEQYSIWPKRKVIPGGWRECGKEGLKGECLQYIDEVWTDMRPLSLRKQMDEDAIAERKNEVRC	X	X	X
5151	CORE	MbtH-like NRPS chaperone	2015WD_1	NZ_LKUS01000301.1	60207	59974	-	gtgagtaccaatccgttcgacgacgacaatggcagctttttcgtcctggtcaacgacgaagaacaacacagcctgtggccggcgttcgccgacattccggccggctggcagatggtttacggcgaagcggatcgcgctgcgtgcctggactacatcgaacagaactggcccgatatccgcccgaagactttacgggacaggctggcggcgcagcgccgcggtgctggcaagtaa	MSTNPFDDDNGSFFVLVNDEEQHSLWPAFADIPAGWQMVYGEADRAACLDYIEQNWPDIRPKTLRDRLAAQRRGAGK	VFG026508(gi:499076308) (mbtH) MbtH-like protein [Mycobactin (CVF315)] [Mycobacterium avium subsp. paratuberculosis MAP4]	VFDB	1
5171	CORE	MbtH-like NRPS chaperone	K10	NC_002944.2	1308990	1309220	+	gtgagcatcaatccattcgacgacgacaacggcagctttttcgtcctggtgaacgacgaggagcaacacagcttgtggccggccttcgccgatgttccagctggctggagggtggtacacggggaagcggaccgcgctgcgtgtttggagtacatcgagcagcactggcccgacattcggccgaagagcctgcgggacaagctcgcaacgggtcggggttttgatcagtaa	MSINPFDDDNGSFFVLVNDEEQHSLWPAFADVPAGWRVVHGEADRAACLEYIEQHWPDIRPKSLRDKLATGRGFDQ	VFG023984(gi:406031299) (mbtH) protein mbtH [GPL locus (CVF650)] [Mycobacterium indicus pranii MTCC 9506]	VFDB	1
5219	CORE	MbtH-like protein	4B	NZ_AGAM01000297.1	2662	2444	-	atgcagctcaatccgttcgacgacgacggcggccgatttttcgtcctggtcaataacgaagaacaacacagtctttggccaacgtttgccgacattcccccgggttggcgggtagttttcggggaagccgaccgcaccgcatgcctgcagtacatcgaagagagctggcccgatatccgggcgaaaagtctgcgcgacacgctgagcgccggtttatga	MQLNPFDDDGGRFFVLVNNEEQHSLWPTFADIPPGWRVVFGEADRTACLQYIEESWPDIRAKSLRDTLSAGL	X	X	X
5234	CORE	MbtH protein	JTC1281	NZ_AGAK01000772.1	929	1144	+	atgagcgccaacccctttgacgacgacaccgcgaccttcgtggtgctggtcaacgacgaggaccagcacagcctgtggccgaccttcgccgagacgcccccgggctggcgcgtggtcttcggtgcggccggccgcgccgactgcctgcagtacgtggagcagaattggtcggatatccggcccaagagcctgatcgaggcgctcgccggcgagtag	MSANPFDDDTATFVVLVNDEDQHSLWPTFAETPPGWRVVFGAAGRADCLQYVEQNWSDIRPKSLIEALAGE	VFG009446(gi:41408267) (mbtH) MbtH_3 [Mycobactin (CVF315)] [Mycobacterium avium subsp. paratuberculosis K-10]	VFDB	1

## Sheet: mce
Cluster Number	Affiliation	Predicted function	Reference	Contig	Start	End	Strand	NT seq	AA seq	BLAST result	Source datbase	Identity
102	ACCESSORY	MCE-family protein MceD	C4A4	NZ_MWPB01000027.1	26425	29364	+	atgaggacgctgaccgagttcaaccgcacccgggtcggcctgatgggcgcgctggtgacggtgctggttgtcggtgtgggacaaagcttcaccagcgtgccgatgctgttcgccacgccgacctactacgcgcaattcaccgacgccggcggtatcaacgtcggcgacaaggtgcagatcgccggggtgaacgtgggattggtgagttcgctggtgatccgcggcgaccgggtgctggtcggcttctcgatgcccggcaagacgatcggcgcgcagagccggtcggcgatccgcaccgacaccttcctgggacgcaagaacatggccatccagccgcgcggcgcggatccgttgccgccccacgggataatcccgtccgggcagaccaccacgccctac…	MRTLTEFNRTRVGLMGALVTVLVVGVGQSFTSVPMLFATPTYYAQFTDAGGINVGDKVQIAGVNVGLVSSLVIRGDRVLVGFSMPGKTIGAQSRSAIRTDTFLGRKNMAIQPRGADPLPPHGIIPSGQTTTPYQIYDAFVDVTKAATDWNIDVVKRSLNVLSETFNQTAPHLKAALDGVARFSGTIGNRDEQIKQLLTNADKITRVLGDRSGQVDALLVNANTLLAAFRQRSQALSALLSNVSAVSTQVSGFIKENPDAHQVLRQLGTVSDELVKRKKELSDVLVLVSRYTASLTEAVASGPFFKAIVANLLPYQVLQPWVDAAFKKRGIDPENFWRSAGLPAFRWPDPNGTRLPNGAPPPAPPVAEGTPDHPGPAVPPGSPCSYTPAADSPPRPGNPL…	VFG027538(gi:499078482) (mce2D) mce family protein Mce2D [Mce2 (CVF337)] [Mycobacterium avium subsp. paratuberculosis MAP4]	VFDB	1
150	CORE	MCE-family protein MceD	A3	NZ_MWQD01000008.1	18895	16316	-	atgatgcagcggttggccggcagcagggggctgcgctacaccaccatcatcgcgctggtcgcggtgttggtgggtggcgtgtatgtgctgacgtcgcaagcgaaaacccgcaagatcgtcggctacttcacctcggcggtcgggttgtatcccggcgaccaggtgcgcgtcctcggcgtcccggtcggcaccatcgacacgatcgacccgcggcccaccgacgtcaagatcaccatgtcggtgtcccaggacgtcaaggtgcccaaggacgccaaggccatcatcatgtcgccaaacctggtggcggccaggttcattcagttgacgccggcctacaccggggggccggcgctggccgacggcgccagcatcggcctggaccgcaccgccgtcccggtg…	MMQRLAGSRGLRYTTIIALVAVLVGGVYVLTSQAKTRKIVGYFTSAVGLYPGDQVRVLGVPVGTIDTIDPRPTDVKITMSVSQDVKVPKDAKAIIMSPNLVAARFIQLTPAYTGGPALADGASIGLDRTAVPVEWDEVKQSLTQLAVQLGPTAGSMQGPLGAAINQAADTFDDKGESFHSALRELSQAAGRLGDSRGDIFGTVKNLQILVNALSSSNEQIVQFAGNVASVSQVLADSSRHLDTTLGTLNKALSDIRGFLHENNSTIVDTVNNLNDFAKTLSDQSDNIEQVLHVAGPGIANFYNIYDPAQGTLNGLLSIPEFANPVQFICGGSFETAGGPRAPDYYKRAELCRERLGPVLRRLTVNYPPLMFHPLNTITAYKGQIIYDTPETQAKSATPV…	fig|83332.12.peg.3902|Rv3495c|VBIMycTub87468_3902| MCE-family lipoprotein MceE [Mycobacterium tuberculosis H37Rv | 83332.12]	PATRIC	0.82
										gi|15610631|ref|NP_218012.1| Mce family lipoprotein LprN [Mycobacterium tuberculosis H37Rv]	Victors	0.82
										VFG010254(gi:41406665) (mce4D) hypothetical protein [Mce4 (CVF339)] [Mycobacterium avium subsp. paratuberculosis K-10]	VFDB	0.983
166	CORE	MCE-family protein MceF	A3	NZ_MWQD01000004.1	39355	36875	-	atgaaggcaggcaagcgcaaggcattggcggtggcgtgcagcgcggtcatggccagctcgggttgcgccaccaacgggctggccagcctgccgctgccggcaccggggatcggctcgggcggatacctgctcaacgccgtcttctccaacgcgctgaacctgcccgcccacgcgaaggtcaaacttgccggcgccgatgtggggcagctcgaatcgatggtcgcgcgcaactacaccgcggtgaccacgctgcgcatcatggacggtgtccgggtccccgtcggcagcaccgcggaactgcgttcggccaccccgctcggggacgtgttcgtcgcgatcaagccacccgtcccggccgatcccagcgccccgctgctcaaggccggcgacaccatcggg…	MKAGKRKALAVACSAVMASSGCATNGLASLPLPAPGIGSGGYLLNAVFSNALNLPAHAKVKLAGADVGQLESMVARNYTAVTTLRIMDGVRVPVGSTAELRSATPLGDVFVAIKPPVPADPSAPLLKAGDTIGLPATRAAATVESVLSSAALLVNGGAVRNFTNIVNGAGKATGDQGRAFGDLINRTNSLLTKLNARSDQIDAAVTETAALADRLDAKNQAITDVLRAVGPATDVLSGNADEIADVVDELGATTRQLSKFPSIAGTDKTGRSVIKDANAIAAAWNDVVLSPDTSLAGLNRLIPPFVKATPSQAISVRGSFDRLVLGSRPGTGAETGGFKGDPAFHGPMRRDWNYLIGSIKYVLWRLQERVVGRGPQTPMGQSPWTPSGPPLPPAPAGQA…	VFG010435(gi:41406211) (mce9F) hypothetical protein [Mce9 (CVF344)] [Mycobacterium avium subsp. paratuberculosis K-10]	VFDB	0.998
378	ACCESSORY	MCE-family lipoprotein MceE	C4A4	NZ_MWPB01000027.1	29325	31145	+	gtggttttcgcggcccacgccgccggggccgggccggtgatgcgccgggtcgccgtcgcggggcggcgcgcgctggtggtcgcgctggcggcgatgttgacgtcgtgcacctggaggggcatcgccgacgtgccgctgccggtcggccgcggcaccggcggcgaccacatgacgatctacgtgcagatgcccgacacgttggcgctgaacaccaacagccgggtccgggtggccgacgtgtgggtcggcacggtacgcgccattaccctcaaggattgggtcgccacgctgaggctggacctcgatccgggtgtgcggctaccggccaacgccaccgcgaagatcggccagaccagcctgctgggcacccagcacgtcgagctggccgcgccgaaaaac…	MVFAAHAAGAGPVMRRVAVAGRRALVVALAAMLTSCTWRGIADVPLPVGRGTGGDHMTIYVQMPDTLALNTNSRVRVADVWVGTVRAITLKDWVATLRLDLDPGVRLPANATAKIGQTSLLGTQHVELAAPKNPSAQRLKSGDTLLLQNSSAYPTVERTLASVAVILNGGGIANLDAIQTEVLNILDGHAGQIREFLGRLDTFITELSSQRDDLTRAIDSSNELLTVFANRRDTLDRVLTELPPLIRHFADTRELFADATESLGRFSDAADRALTDARANLYRSLLSLQRPLRQLVPAAPFVAGALKLGLTAPFNIDDVAQVIRGDYVNVSAALDLTLSTIDNTMLTGTGLSGALRALEQSWGARPRHDDPRRPLHAQPQRRPGRTAGGKGRMKDVAPH…	VFG010052(gi:118462367) (mce2E) virulence factor Mce family protein [Mce2 (CVF337)] [Mycobacterium avium 104]	VFDB	0.943
448	CORE	MCE-family protein MceF	Pt164	NZ_AFPI01000106.1	32647	30917	-	atgctgacgcgcttcgtccggatccagctggcgatcttcctgatcgccgggaccatcggcgtgatctcgatggtgctcttctacattcaggcgccgaccctgctgggcatcggccggatgacggtgacgctggagttgccggccaccggcggcctgtaccggttttccaacgtgacctaccgcggggttcagctcggtaaggtcaccgcggtggggctgaccccgagcggtgtgaaagcgactctgtcgcttagcacttcaccgaaggtccccgcggacctgaccgcggaggtgctcagcgtgtccgcggtgggtgagcagtacgtggacttgcggccgaggaccaattcaccgccctacctgcacgacggatcggtgatcgccatgcgcgacaccaag…	MLTRFVRIQLAIFLIAGTIGVISMVLFYIQAPTLLGIGRMTVTLELPATGGLYRFSNVTYRGVQLGKVTAVGLTPSGVKATLSLSTSPKVPADLTAEVLSVSAVGEQYVDLRPRTNSPPYLHDGSVIAMRDTKIPQPVGPMLDQVNALVQSIPKTKLGQLLDESFQGFNGSGYDLGSLIDSSQTLSRDANGVVDRTRALTEDTGPLLDTQAQTTDSIRTWARSFAGISDVMVNNDSHFRTILEKGPETANEASRLLDQIKPTLPVLLANLTTIGQIGITYHPSLEQLLVLLPSAVAIEQAAAAPNHPEGTAQGDFALTIDDPPICTVGFMPPNTWRSPDDLSDIDTPDGLYCKLPQDSPLSVRGARNYPCMGHPGKRAPTVEICNSDQPFMPLAMKQHV…	VFG010375(gi:41406863) (mce7F) hypothetical protein [Mce7 (CVF342)] [Mycobacterium avium subsp. paratuberculosis K-10]	VFDB	1
459	CORE	MCE-family protein MceF	S397	NZ_AFIF01000135.1	1246	2970	+	atgcatgacagactgaccaagatccagctggcgatcttcgccgtcatcacggtcatcacgctgaccgtcatggcggtcttctacctgcggctgcccgccacgttcggcatcggaacctacggtgtgagcgccgatttcgtggccggcggcggcctgtacaagaacgccaacgtcacctaccgcggcgtggccgtgggccgggtcgagtcggtggggctgagccccaacggcgtgatcgcgcagatgcggctcaacagcgagacggccatcccgtcgaacgtcaccgccaccgtcaagagcgtgtcggcggtgggcgagcagtacatcgacctggtgcccccgagcgcgccggcatcgaccaagctgcgcaacggatctcgcatcgagcggcagaacacc…	MHDRLTKIQLAIFAVITVITLTVMAVFYLRLPATFGIGTYGVSADFVAGGGLYKNANVTYRGVAVGRVESVGLSPNGVIAQMRLNSETAIPSNVTATVKSVSAVGEQYIDLVPPSAPASTKLRNGSRIERQNTRIGQDVAELLRRSETLVNSLGDTRLRELLHETFIAANGSGPELARLFESARLLVDEANANYPQVSQLIDQAGPFLEAQIRAGADIKSLSDGLARFTSEVRQADPQLRDTLATAPGATDEASTAFSGIRPSFPALAASLANLGRVGVIYHKSIEQLLVVLPALFAAITTAAGGGPQDEGAKLDFKLDLNDPPPCAVGFLPPPLMRTPADETVRELPKDMYCKTAQNDPSTVRGARNYPCQEFPGKRAPTVQLCRDPKGYVPIGRNPW…	VFG024304(gi:406028912) (mce4F) mce-family protein mce1f [Mce4 (CVF339)] [Mycobacterium indicus pranii MTCC 9506]	VFDB	0.949
563	CORE	MCE-family protein MceD	MAPK_CN7	NZ_CP033428.1	3302439	3300826	-	ttgagcaccatctttgacatccgcaacatccggctgccgaagctgtcccggacgtcggtgatcctcgggtcgttggtgatcgtgctggcgctggtcgtcggctacgtcggttggcggctgtacgagaagctgaccaacaacaccgtggtggcctacttcccggccgccaacgccctctacccgggtgacaaggtccagatcatgggcctgcgggtgggcgcgatcgacaagatcgagccgtccggcgacaagatgaaggtcaccttccactaccagaacaagtaccgggtgccggccaacgcgtcggcggtgatcctcaacccgaccctggtggcgtcgcgggccattcagctggagccgccgtacaagggcggacccgtgctggccgacaacgcggtg…	MSTIFDIRNIRLPKLSRTSVILGSLVIVLALVVGYVGWRLYEKLTNNTVVAYFPAANALYPGDKVQIMGLRVGAIDKIEPSGDKMKVTFHYQNKYRVPANASAVILNPTLVASRAIQLEPPYKGGPVLADNAVIPEERTQVPVEWDQLRNSITNIISKLGPTAEQPKGPFGEVIESFADGLAGKGKQFNTTLTNLSRALTALNEGRGDFFAVVRSLALFVNALHQDDQQFVALNQNLADFTTRLAHSDGDLANAIEQFDSLLTTVRPWLDKNRGVLTYDVKNLETATNALLQPDPLNGLETALHVLPTAAANINQIYHPSHGSVVAIPSITNFANPMQFICSAIQAGSRLGYQESAELCAQYLAPILDAIKFNYPPFGLNLFSTAETLPKEVAYSEPRL…	VFG009972(gi:41409705) (mce1D) hypothetical protein [Mce1 (CVF336)] [Mycobacterium avium subsp. paratuberculosis K-10]	VFDB	1
587	CORE	MCE-family protein MceA	NL_95B	NZ_LGSB01000024.1	52264	50672	-	atgcccaattcctttgagctggacggacgcggcccctcggaccggcagctgttcggcatcggcatcgcggtgctggtggtcagcgccctgctcaccaccgtgatgttggtgaaatcgactggcaggctggacgattacgtgcgggtggtggccgacctggtcaacgtgggcgacggcctgccgcagaagtcggacgtcaaataccacggcgtgctggtcggcatggtcgacgacgtcgtccccgcggcccacggcaagcccaactatgtccacatcaacctgaaagaggactacgccaagtcgattccggccagtgtgaccgcacgagtggtgcccagcaacgtgttcgccgtgtcgtcggtgcaactggtgggtaacgggcccggcacgaaaatccgc…	MPNSFELDGRGPSDRQLFGIGIAVLVVSALLTTVMLVKSTGRLDDYVRVVADLVNVGDGLPQKSDVKYHGVLVGMVDDVVPAAHGKPNYVHINLKEDYAKSIPASVTARVVPSNVFAVSSVQLVGNGPGTKIRDGAHIPEDKRLPTVLFQTTVSKLRDLLAAAGRGRDDRSVGILAALGAATDHRRVSLLNAGAQLNRLLDQLNSIVSTDTGPSTVSALLDATRGLAQTAPDLLDALHQAVEPMQTFAETRGQLASLLSGADYTVGTTRQSFDNHIDQLIRITADFTPVLGVLAQKSNNFVPAVTKLDNLANQFMEQVWNPQTNLGNMRAMLTFTPSSTYTRADCPHYGELKGPSCFTAPLIPVRPDLPDVLLPQNYQPPKDLAPPPGTVIGPDGNLVA…	VFG010290(gi:41407949) (mce5A) hypothetical protein [Mce5 (CVF340)] [Mycobacterium avium subsp. paratuberculosis K-10]	VFDB	1
605	CORE	MCE-family protein MceF	NL_95A	NZ_LGSA01000028.1	11010	9430	-	atgctgacgcggttcgtgcggattcagctgaccatcttcgcgctcgcgtcggtggtcgcgatggcgttcatgttcttccagtacatgcaggtgccgacgctgctcgggatcggcaagctcacggtcaccttggagctgccggataccggagggctgtaccgcttcagcaacgtcacctatcgcggcgtccagatcggcaaggtgaccgcggtcggcccgaccgcgaccggcgcgaaagccacgctgcagcttgacacctcgccgaagatcccggccgatgtgcacgcggcggtgcgcagcatgtcagcggtgggcgagcaatacgtggacctggtgccgcgctcggaatccggaccctatctgtgcgacgggtcggtgatcaccgcgcgggacaccagc…	MLTRFVRIQLTIFALASVVAMAFMFFQYMQVPTLLGIGKLTVTLELPDTGGLYRFSNVTYRGVQIGKVTAVGPTATGAKATLQLDTSPKIPADVHAAVRSMSAVGEQYVDLVPRSESGPYLCDGSVITARDTSIPRPVGPMLDRLSALVKSIPKDKLGQLLNESFSAFNGAGYDLEWLLDSSGKLSRDASGVVDHTRALVDDGAPFLDAQAQTADKTRRWAHNLAGFTDQMVTDDAQFRKLLHTGPGFEQEVSRLLDQLKPTLPVFLANLSTIGQIGVTYHPALEQLLVLLPPSVAAYGSYGVTNNPTGLAVGRFTLTIADPPACTVGFLPPSQWRSPADTSEADTPDNLYCKLPQDSPISVRGARTYPCMGKPGKRAPTVEICNSDKPYVPLAERQHA…	VFG027892(gi:499075988) (mce8F) MCE-family protein [Mce8 (CVF343)] [Mycobacterium avium subsp. paratuberculosis MAP4]	VFDB	1
606	ACCESSORY	MCE-family protein MceC	A3	NZ_MWQD01000017.1	28405	26825	-	atgagaacactcgaaccccccaaccgggtccgcatcggcctgatgggcatcgtggtgacggtgctggtgatcggcgtcggccagagtttcaccagcgtcccgatgctgttcgccaagcccagctactacggccagttcaccgactccggcggcatcaacaccggcgacaaggtgcgcatcgccggcatggacgtcggcaaggtggagggcctcaagatcgacggcgaccacatcgtggtgaagttctccatcggcaccaacacgatcggcaccgagagccggctggcgatcaagaccgacaccatcctcggcaagaagatcctcgacgtcgaggcccgcggcagccagcagttgcgacccgggtcgacgctgccgctgggccagagcaccacgccgtac…	MRTLEPPNRVRIGLMGIVVTVLVIGVGQSFTSVPMLFAKPSYYGQFTDSGGINTGDKVRIAGMDVGKVEGLKIDGDHIVVKFSIGTNTIGTESRLAIKTDTILGKKILDVEARGSQQLRPGSTLPLGQSTTPYQIYDAFFDVTKAAQGWDIETVKQSLHVLSQTIDQTYPHLSSALDGVAKFSDTIGKRDEQVKHLLAQANQVASVLGDRSDQIDRLLVNTKTLLAAFNERGQAINALLGNIAAFSEQVKGLINDNPNLNHVLEQLRTVSDILVQRKDDLANGLTEVGKFLPSLNEAIASGPFFKVVLHNLALYQISQPWVDAAFKKRGIDPEDFWRSAGLPAYRFPDPNGTRFPNGAPPPAPPVLEGTPDHPGPAVPPGSPCSYTPAADGLPRPDNPL…	VFG009962(gi:41409704) (mce1C) hypothetical protein [Mce1 (CVF336)] [Mycobacterium avium subsp. paratuberculosis K-10]	VFDB	0.998
614	CORE	MCE-family protein MceA	NL_95B	NZ_LGSB01000036.1	43860	42289	-	atggcgaattcgttagacttcgacggccgcggccccaccgaccaccagctgctggccctgggggcgacggtgctgctgatcgccgggctgatcaccggcggcctgctgctgaagtccaccgggcggctcaacgactacgtccgcgtggtcgccgagctgaccaatgtgggtgacgggctgccggcccggtccgacgtcaagtatcacgggctgctcgtcggcgcggtcgacaacgtcattcccgcggcctacggcaagcccaactacgtgcacatcaacctcaaacccgaatacgcccaggacattccgagcgcggtgacggcgcgcgtggtgcccagcaacgtgttcgcggtgtcgtcggtgcaactcgtcgacggcgcgccgggccccagcatccgc…	MANSLDFDGRGPTDHQLLALGATVLLIAGLITGGLLLKSTGRLNDYVRVVAELTNVGDGLPARSDVKYHGLLVGAVDNVIPAAYGKPNYVHINLKPEYAQDIPSAVTARVVPSNVFAVSSVQLVDGAPGPSIRNGARIPEDLQLSTVIFQTTISKLRDILAATGRGREDHTVGILAAVAAATNNRRGPLLTAGAQLTRVLDELNAIVATDPGPSTVSALLDATRGLQSTAPDLVDVLHDAVRPMQTLVEKREQFRSLVTGSYHTFSVNRQAFDNHTDQLIEMTQNLTPVLGFFAMNSDKFVPIFTRLNRLSDKFFQEVWDPELDTGNMRVNLALTPTYTYTRADCPRYGQLQGPSCFTAPTIAVRPDLPEVLLPQNYHPPTDLAPPPGTQIGPDGNLVA…	VFG027894(gi:499078054) (mce9A) Mce related protein [Mce9 (CVF344)] [Mycobacterium avium subsp. paratuberculosis MAP4]	VFDB	1
644	CORE	MCE-family protein MceF	S397	NZ_AFIF01000068.1	71595	70045	-	ttgctgactcccttcgtccgacgccaactggtcgccttcgggatcctgaccgtcatctcgctgctcgtgctcggcatctactacctgcagatcccgagcctggtggggatcggccggtacacgctcaaggccgagctgccggcgtcgggcggcctgtacccgacggccaacgtcacctatcgcggcatcaccatcggcaaggtcaccgacgtcgagcccaccgagcacggcgccgaggcgaccatgagcatcgacagccactacaagatcccgatcgacgcggtggccaacgtgcactcggtgtcggcggtcggtgagcagtacctggacctggtgtcgagcggaaaccccggcaagtacctgtcgtccgggcagaccatcaccaagggcacggtgccg…	MLTPFVRRQLVAFGILTVISLLVLGIYYLQIPSLVGIGRYTLKAELPASGGLYPTANVTYRGITIGKVTDVEPTEHGAEATMSIDSHYKIPIDAVANVHSVSAVGEQYLDLVSSGNPGKYLSSGQTITKGTVPAEIGPALDTANRGLAVLPKEKIGQLLDETAQSVGGLGPNLQRLVDATQAIVGDFKNQITDVNDIIEHSGPVIDSQVKSGDAIERWARNLNRLGAQSAQEDSHLKSLLRQAAPTADQVNDVFNDVRESLPQTLANLEVVIDLLKRYHTGVEQVLVFLPQGASIAQTVAAPFPNMAALDLALSINQPPPCLTGFIPASEWRSPADTSLQPLPTGTYCKIPMDTPANSVRGSRNIPCTDIPGKRAATPRECRDPKPYVPAGTNPWYGDP…	VFG009992(gi:41409707) (mce1F) hypothetical protein [Mce1 (CVF336)] [Mycobacterium avium subsp. paratuberculosis K-10]	VFDB	1
661	ACCESSORY	MCE-family protein MceF	2015WD_1	NZ_KV880588.1	23199	24737	+	atgttgccccgcatgatcaaaacccagctggtgctgctgacggcggtggcggtggccgcggtggtcgtcctcggctggtactacctgcggatcccgagcctggccggcatcggccgctacaccctgtacgccgaattgccgcaatccggcggcctgtaccggaccgccaacgtcacctaccggggaatcaccatcggcaaggtcaccggcgtcgagccgaccgagcgcggcgcgcgggcgacgatgagcatcgaggacggctaccggatcccggccgatgcggccgcccacgtgcattcggtctcggcggtgggcgagcagtacgtcgacctggtctcgaccgccgggcgcgaaccgtacctggccgacgggcagaccatccacaaaagcacggtgccc…	MLPRMIKTQLVLLTAVAVAAVVVLGWYYLRIPSLAGIGRYTLYAELPQSGGLYRTANVTYRGITIGKVTGVEPTERGARATMSIEDGYRIPADAAAHVHSVSAVGEQYVDLVSTAGREPYLADGQTIHKSTVPSQIGPALDAANRGLAVLPRDKIASLLYETSQAVGGLGPSLRRLVDATQAIAHDFRGSIDDVDDIVERSAPIIDSQADSADTLGRWAANLNTLAAQTARQDPALRSILTNAAPTAEQVRATFGGVRESLPQTLASLEVVIDMLKRYHNGVEQALVFLPQSGAIAQSVTAQSPGQAALGVGAISLNQPPPCLTGFLPASQWRAPADTSTAPLPAGTYCKIPMDATNVVRGARNYPCVDVPGKRAATPRECRSTEPYVPQGTNPWYGDP…	fig|83332.12.peg.659|Rv0594|VBIMycTub87468_0659| MCE-family protein MceF [Mycobacterium tuberculosis H37Rv | 83332.12]	PATRIC	0.801
										VFG010063(gi:41410187) (mce2F) hypothetical protein [Mce2 (CVF337)] [Mycobacterium avium subsp. paratuberculosis K-10]	VFDB	1
668	UNIQUE	MCE-family protein MceC	E1	NZ_CP010113.1	206378	204843	-	atgagaacactcgaaccccccaaccgggtccgcatcggcctgatgggcatcgtggtgacggtgctggtgatcggcgtcggccagagtttcaccagcgtcccgatgctgttcgccaagcccagctactacggccagttcaccgactccggcggcatcaacaccggcgacaaggtgcgcatcgccggcatggacgtcggcaaggtggagggcctcaagatcgacggcgaccacatcgtggtgaagttctccatcggcaccaacacgatcggcaccgagagccggctggcgatcaagaccgacaccatcctcggcaagaagatcctcgacgtcgaggcccgcggcagccagcagttgcgacccgggtcgacgctgccgctgggccagagcaccacgccgtac…	MRTLEPPNRVRIGLMGIVVTVLVIGVGQSFTSVPMLFAKPSYYGQFTDSGGINTGDKVRIAGMDVGKVEGLKIDGDHIVVKFSIGTNTIGTESRLAIKTDTILGKKILDVEARGSQQLRPGSTLPLGQSTTPYQIYDAFFDVTKAAQGWDIETVKQSLHVLSQTIDQTYPHLSSALDGVAKFSDTIGKRDEQVKHLLAQANQVASVLGDRSDQIDRLLVNTKTLLAAFNERGQAINALLGNIAAFSEQVKGLINDNPNLNHVLEQLRTVSDILVQRKDDLANGLTEVGKFLPSLNEAIASGPFFKVVLHNLALYQISQPWVDAAFKKRGIDPEDFWRSAGLPAYRFPDPNGTRFPNGAPPPAPPVLEGTPDHPGVALLVHAGGRRAAPPRQPAALRGCG…	VFG009962(gi:41409704) (mce1C) hypothetical protein [Mce1 (CVF336)] [Mycobacterium avium subsp. paratuberculosis K-10]	VFDB	0.821
778	CORE	MCE-family protein MceF	Pt164	NZ_AFPI01000319.1	2485	1016	-	atgcttcggttgaaccgccggacctggatccagttgtcgattctggcgctggtgaccgttgtttcctgcggcgcaatggcattcaacttcatgaagctgcccgcgaccctgttcgggatcggcgagtaccgggtcacggtcgacctgccgcaatcgggtgggctctaccagacctcggtggtcacctaccgcggcaccgacgtcggccaggtcaaatcggtcgacgtcaccgcgaccggagtgcgcgcggtgctggctatgcggtcggggatcgaggtgccattcgacgtccaggcgtcggtgcacagccgctcggcgatcggtgagcagtacatcgagctgaccccgcggcccggcaccggcgaccaccagtcccggacgctgcgcgacggcgacgtc…	MLRLNRRTWIQLSILALVTVVSCGAMAFNFMKLPATLFGIGEYRVTVDLPQSGGLYQTSVVTYRGTDVGQVKSVDVTATGVRAVLAMRSGIEVPFDVQASVHSRSAIGEQYIELTPRPGTGDHQSRTLRDGDVITAGRVDVPVDIGRLLDMTNRALQAIPRDNLRTVIDETNRAVGGLGPELSRIVDGSTALAVAGGHTVDPLATLIDQSPAVLNSQVQTSGAIATWAERTAALMAQFKAQDAAVRDLLTRGTSGVEEGRALLDRVTPALPVLFANLVSLGDIAVVYRHDIEQLLVLLPQGIAAMAAIIVPSSNTKQEYRGAQLDFNLNLNLPPPCTTGYLPPAQRRSPASVDAPDRPAADLYCRVPQDSEFNVRGVRNIPCESKPWKRAPTVELCESD…	VFG010187(gi:41408209) (mce3F) hypothetical protein [Mce3 (CVF338)] [Mycobacterium avium subsp. paratuberculosis K-10]	VFDB	1
850	CORE	MCE-family protein MceD	JIII_386	NZ_NKRI01000001.1	1421051	1422478	+	atgagcccccgggtcccccgcaacaggctggcggcgctggcggccgttgtcctggtcggactcatcgtcgccggcgccgccgtgctcgtccgcaacacgtttttcgggcaaaagacgatcaccgcctacttcaccaccgccaccgcgatttaccccaacgacgaggtgcgggtatcgggtgtcaaggtcggcaacatcaaatccattgagccccaaggcacccaggccaagatgacgctcaaggtcgaccatgacgtgccgattccggcggacgccaaggcggttatcgtcgcctcgaacctggtatccgcccgctacgtgcaactctcgccggcctaccgcgacagcgggccggtcatgcccgacggcgcggtgatacccgtggaacggaccgccgtg…	MSPRVPRNRLAALAAVVLVGLIVAGAAVLVRNTFFGQKTITAYFTTATAIYPNDEVRVSGVKVGNIKSIEPQGTQAKMTLKVDHDVPIPADAKAVIVASNLVSARYVQLSPAYRDSGPVMPDGAVIPVERTAVPVEWDEVKTQLMRLATDLGPKSGVSGTSVGRFIDSAANALDGNGDKLRQTLAQLSGVGRILANGSGNIVDIIKNLQTFVGALRDSNVQIVQFNDRLATLTSVVNDSKSDLDAALTDLSTAVGEVQRFIAGTRNQTSEQIARLADVTQILVDHHMDLENILHAAPNALGNFFNDYNADTGTIVGGFGIMNFANPTFSGLMVPLPVPGCTAVGAIENITAVESGKLCSLFLGPGLRVLNFNNLPIPINIFLQKSVDPSKILYSEPRLA…	VFG010359(gi:118465363) (mce7D) virulence factor mce family protein [Mce7 (CVF342)] [Mycobacterium avium 104]	VFDB	0.994
966	CORE	MCE-family lipoprotein MceE	MAPK_CN7	NZ_CP033428.1	128645	130018	+	ttgaattcgctgcggctgcccggcaccgcgggcgggggaccgggctcctataccatccaggcgcagatgcccgatgtggtgaccatccaggaaaacacccgcgtccgggtggacgacgtcaacgtcggcaacgtcaccaagatcgaactgcaggactggcacgccctggtcaccatgcgcatcgacggtgacgtgcacctgccggccaactcgaccgccaagctcggccagaccagcctgctcgggtcgatgcacatcgaactcgcaccacccaaaggcgagccgcccgtcggccggctcacggccggctcggtcatcccgttgtcgcgggcgagcctgtatcccaccaccgagcagacgctggcctcggtgtcgattctgctcaacggtggcggaatc…	MNSLRLPGTAGGGPGSYTIQAQMPDVVTIQENTRVRVDDVNVGNVTKIELQDWHALVTMRIDGDVHLPANSTAKLGQTSLLGSMHIELAPPKGEPPVGRLTAGSVIPLSRASLYPTTEQTLASVSILLNGGGIGQLQEITQAVAKAFAGREADMRSLLSQIDEFIAHTNEQTDDIIAAAENLNALAGQVAAADPVVDKALTSVPKALAVLAQERTKIADTIDRVGKFSAIAADTIHQSKQSLVDNLRNIAPALRSLADAGPSLTRGLDGLATYPWPASTVRNWFRGDYANLTLIVDLTLSRIDQGLFTGSRWEGNLTQLELQWGRTIGMQPSPVTGGNPLTYPYHFGDTDASVEPPDLDPVVDSGAGDRCFLRRNGIQLHEAARDPVRDRRVPGHGRPA…	VFG010164(gi:41408210) (mce3E) LprM [Mce3 (CVF338)] [Mycobacterium avium subsp. paratuberculosis K-10]	VFDB	0.997
1047	CORE	MCE-family protein MceD	Env210	NZ_AGAO01000279.1	13508	12174	-	atgaccgtgcgcaggcggctgctggtgaccgcgctgttggtcggtctgctcgtgggtgcgagcggattcctggtgcgccagacgttcttccgtccactgaccatcaccgcctacttcccgtcggcaaccgggatctacgccggcgacgaaatccgcgtctccggcgtcaaagtcggcaccgtcgcctccgtacagccgcagcccagccgggccaggctgattctgcacgtcgaccgccacgtgtcgatcccggccgacgccaaggcgatcatcgtcgcacaaaacctggtgtccgcccgctacgtccagctcacccccgcctatcaccggggcggcggtcccaagatgctggacggggccgtgatcgataccgaccgaacggcgatacccgtcgaatgg…	MTVRRRLLVTALLVGLLVGASGFLVRQTFFRPLTITAYFPSATGIYAGDEIRVSGVKVGTVASVQPQPSRARLILHVDRHVSIPADAKAIIVAQNLVSARYVQLTPAYHRGGGPKMLDGAVIDTDRTAIPVEWDQVTEQLTRLATDLGPASDVSSTSVSRFITTAANALDGNGEKLRQTLGQLSGISRILANGSGNIVDIIKNLQKFVTTLRDSNQQIVQFQNRLTTLSSVLDDSRSDLDAALSNLSVAVGEVQRFVAGTRDKTAEQIQRLTTVTQVLVDHRMDVENILHAAPTAFSNGYNIYNPNTPGAMGSFIINNLSNPVHFFCDAIGAVANVTAAETGKLCAEYAGPGLRTANLNYLPIPTNIILQQIATPGKIIYAEPRLAPGAEGPSPTPPDV…	VFG010405(gi:41408290) (mce8D) hypothetical protein [Mce8 (CVF343)] [Mycobacterium avium subsp. paratuberculosis K-10]	VFDB	1
1049	CORE	MCE-family protein MceD	NL_95E	NZ_LGSC01000063.1	5013	3679	-	atgaccatcactcgagacgccctgcgcaaggcgaccgcgctgagcctggtcctgacgctggccgtggcgagcgtgctggtcggcggcaagctgtggcgggccgtcgaaaagaacagctacgcggcgtatttcgcggagaccaacggcttgttcgtcggcgacgaggtccgcatcctcggcgtcgccgtcggcgcgatcgacaagatcgaaccccaatccgccggctcgaaagtgacgttctccgtcgacaagaagtacgcgatcccggccgctgcccgcgccgccgtgctgtcgccatcgctggtgaccgcccgggcgatccagctggtgccggcatactccggtgggcccacattgagccccggcgcggcgatcccgctgagccgcaccgcggttccg…	MTITRDALRKATALSLVLTLAVASVLVGGKLWRAVEKNSYAAYFAETNGLFVGDEVRILGVAVGAIDKIEPQSAGSKVTFSVDKKYAIPAAARAAVLSPSLVTARAIQLVPAYSGGPTLSPGAAIPLSRTAVPVEWDDFRKQLEKLTDALQPTTAGGVNSVGEFVNSAADNLRGQGDTARDTVLKLSEAISALGDHADDIFSTVRNLQLLVSALYSSSDLLASFNTNLAAVTTLLTNTPNEVGSALKSLDGALSDVRDFLAENREAMGVTVDRLGSITTALNDSRGDVKQILHIAPTVFQNFLNIYQPAQSAMTGILALNNFADIPQFICSSIEAASRARLARVSKLCLQYLNPIIKNRIYNYIPAGINPFVGTQARPSEITYSEDWLRPGYTPPDGGP…	VFG010141(gi:41408211) (mce3D) hypothetical protein [Mce3 (CVF338)] [Mycobacterium avium subsp. paratuberculosis K-10]	VFDB	1
1053	ACCESSORY	MCE-family protein MceC	Telford	NZ_CP033688.1	3982152	3983486	+	atgaggacgctgaccgagttcaaccgcacccgggtcggcctgatgggcgcgctggtgacggtgctggttgtcggtgtgggacaaagcttcaccagcgtgccgatgctgttcgccacgccgacctactacgcgcaattcaccgacgccggcggtatcaacgtcggcgacaaggtgcagatcgccggggtgaacgtgggattggtgagttcgctggtgatccgcggcgaccgggtgctggtcggcttctcgatgcccggcaagacgatcggcgcgcagagccggtcggcgatccgcaccgacaccttcctgggacgcaagaacatggccatccagccgcgcggcgcggatccgttgccgccccacgggataatcccgtccgggcagaccaccacgccctac…	MRTLTEFNRTRVGLMGALVTVLVVGVGQSFTSVPMLFATPTYYAQFTDAGGINVGDKVQIAGVNVGLVSSLVIRGDRVLVGFSMPGKTIGAQSRSAIRTDTFLGRKNMAIQPRGADPLPPHGIIPSGQTTTPYQIYDAFVDVTKAATDWNIDVVKRSLNVLSETFDQTAPHLKAALDGVARFSGTIGNRDEQIKQLLTNADKITRVLGDRSGQVDALLVNANTLLAAFRQRSQALSALLSDVSAVSTQVGIHQGKPRCAPGAAAVGHRQRRAGQAQEGTLRCSRAGQQVHHIPDRGRRLRPVLQGDRGESASLPSTSAVGRRGVQEAGHRPGELLAQRRAAGVPLARPQRHPVAQRRATAGPAGGRGHPGPSRAGRPTRVAVFVHAGRRQPAAAGKSVA…	VFG010027(gi:41410184) (mce2C) hypothetical protein [Mce2 (CVF337)] [Mycobacterium avium subsp. paratuberculosis K-10]	VFDB	0.988
										VFG027518(gi:499078481) (mce2C) mce family protein Mce2C [Mce2 (CVF337)] [Mycobacterium avium subsp. paratuberculosis MAP4]	VFDB	0.988
1073	CORE	MCE-family protein MceA	Telford	NZ_CP033688.1	575470	576795	+	gtgaggtcgagagacgcgaatagtgattcacttgtgcagatcaattcccagcgcatcccgccgtacaagttgctcgccgtcgccgtgctgctggtgctgtcgctgattctggcgctgatctacggccagttccgcggcgccttcacgcccaagaccagcctgacgatgctggcgtcgcgggccgggctggtgatggatcccgggtcgaaggtgacctacaacggcgtcgagatcggccgggtgggcacgatctcggagacggtgcgcgacggaaagccggcggcgaaattcaccctcgaggtgtatccgcggtatctcaagctgatcccgtcgaacgtgaatgcggatatcaaggcgacgacggtgttcggcggcaagtacgtgtcgctgacgacgccg…	MRSRDANSDSLVQINSQRIPPYKLLAVAVLLVLSLILALIYGQFRGAFTPKTSLTMLASRAGLVMDPGSKVTYNGVEIGRVGTISETVRDGKPAAKFTLEVYPRYLKLIPSNVNADIKATTVFGGKYVSLTTPAHPSPQKITPHTIIDARSVTTEINTLFQTITSIAEKVDPVKLNLTLSAAAQSLSGLGEKFGQSVVNANALLDDVNPRMPQARKDIQGLAALGDTYADASPDLFDFLNNAVITSRTINAQQKDLDQALLSAAGFGNTGADLFTKGGPYLARGAHDLVPTAQLLDTYSPEIYCLMRNEHDALPATGAAEGGFNGYSLNMNTEALSGLGLIANPVSAVPVIASMVGGIVGVVGGAPNPYIYPENLPRVNARGGPGGAPGCWQKITRDLW…	VFG009940(gi:41409387) (mce1A) Mce1_1 [Mce1 (CVF336)] [Mycobacterium avium subsp. paratuberculosis K-10]	VFDB	0.991
1093	CORE	MCE-family lipoprotein MceE	C4A4	NZ_MWPB01000003.1	420566	419259	-	atgatcgcccgagtagcggcccgccgggtgttcgccatcggctgttgcgtgatggtgaccgccacgggatgcgcattccacggcctgaattcactaccgttgcccggcgcggtcgggcgcgggccgggggccaacatctaccatgtcgagctcccgaatgtcggcacgatggagtcgaattcgccggtgatgatcgacgacgtcgtggtcggcagcgtcggtcagatgagggtgcagggctggcatgccgacgtcgagatctcggtgaagcgcgacgtcgtcgtcccggccaacgtggtggccaccgtcggccagaccagcctgctggggtcgatgcacgtcgaactcaatacgccgctcggccagcagggcagcgggcggttgcagccgggtgccacc…	MIARVAARRVFAIGCCVMVTATGCAFHGLNSLPLPGAVGRGPGANIYHVELPNVGTMESNSPVMIDDVVVGSVGQMRVQGWHADVEISVKRDVVVPANVVATVGQTSLLGSMHVELNTPLGQQGSGRLQPGATIPLSRSSAYPSTEQTLSSLGAVVNGGGLGQIGEIIHNFSAALSGREGAVRDLITRLDTFVGTLDDQRDNIVDSIQALNRLAGTFAEQRDVVSQALQKVPPALDVLIKERPRLTAALDKLRVFSNTATRLVNDSQADLVQNLKNLEPTIRALADVGPEFGTAIAAGFVFPLTQNFVDRAVRGDYFNLHVDLDLSIPRLKRGLMLGTHWGQLDQPLVPEPGDPYYLQYTHDPLHDPLRPPWVGPGPRQIVGDPLPGPPPGAAPLPGPP…	VFG027882(gi:499077405) (mce7E) mce family lipoprotein [Mce7 (CVF342)] [Mycobacterium avium subsp. paratuberculosis MAP4]	VFDB	1
1096	ACCESSORY	MCE-family protein MceA	JIII_386	NZ_NKRI01000001.1	224386	225693	+	atggcccgacccgtccagaccaacgccccgcggaccccgccgtacaagctggccgggctggcgatcctggtcgtcggcgccctggccctggcgctgatctacggccagttccgcggcgccttcacgcccaagaccagcctgacgatgctggcgtcgcgggccgggctggtgatggatcccgggtcgaaggtgacctacaacggcgtcgagatcggccgggtgggcacgatttcggagacggtgcgcgacggaaagccggcggcgaaattcaccctggaggtgtatccgcggtatctcaagctgatcccgtcgaacgtgaatgcggatatcaaggcgacgacggtgttcggcggcaagtacgtgtcgttgacgacgccggccaacccgtcaccgcagaag…	MARPVQTNAPRTPPYKLAGLAILVVGALALALIYGQFRGAFTPKTSLTMLASRAGLVMDPGSKVTYNGVEIGRVGTISETVRDGKPAAKFTLEVYPRYLKLIPSNVNADIKATTVFGGKYVSLTTPANPSPQKITPHTIIDARSVTTEINTLFQTITSIAEKVDPVKLNLTLSAAAQSLSGLGEKFGQSVVNANALLDDVNPRMPQARKDIQGLAALGDTYADASPDLFDFLNNAVITSRTINAQQKDLDQALLSAAGFGNTGADLFTKGGPYLARGAHDLVPTAQLLDTYSPEIYCTLHNYHDIEPKASSFLGGNGYSLVAHTQALSGLGLVANPLSLVAVAALTLGLGGIAGLVGGAPNPYTYPENLPRVNARGGPGGAPGCWQPITHDLWPAPELV…	VFG009941(gi:118465982) (mce1A) virulence factor Mce family protein [Mce1 (CVF336)] [Mycobacterium avium 104]	VFDB	0.924
										VFG024216(gi:379756945) (mce1A) virulence factor mce family protein [Mce1 (CVF336)] [Mycobacterium intracellulare MOTT-02]	VFDB	0.901
1192	CORE	MCE-family protein MceA	CLIJ361	NZ_AFNS01000049.1	8407	7139	-	atgagcaaacacagcagcagcggcctcatccggcgcggcggaaaccagcgcaacgggatcgaccccatctggtgggcgcccaccctgttcatcgtcatcggcggactggtcgcgttgaccgcggcctccttctccgggaagttccagaccttcgtcccgctcacgctggtgtccgaccgggcgggactggtgatggaggacggcgccaaggtcaagttgcgcggtgtgcagatcgggcaggtcgcctccatcggcaccgacgtgaagaccgcccggctgcagctgaagatccagccgggcccgttccgatatctgccgagcaacctggaagccgagatcaaatcgaccaccgccttcggctccaaattcgtcgacctgatcgttcccgagcggcccagc…	MSKHSSSGLIRRGGNQRNGIDPIWWAPTLFIVIGGLVALTAASFSGKFQTFVPLTLVSDRAGLVMEDGAKVKLRGVQIGQVASIGTDVKTARLQLKIQPGPFRYLPSNLEAEIKSTTAFGSKFVDLIVPERPSASPLKPGAVLRSRNVTVEVNTVFENLQAVVQALDPAKLNAILSAFAQSVRGKGERIGEAITDANSLLRTVNSRMDTIGEDWRLFGATTGVYSDAAQHILSILDSASTTSNTITDNQRSLDSLLLSAVGFSQTGINVIGANESNIVRAMNLLDPTIALMQKYSPTYTCLFQGAQWYVDHGGRDALGGNGYSVILDAALLFGDDPYRYPKHLPKVNATGGPGGRPSCGSLPDPSANFPVRALVTDTGWGAAPNEIRTNVAAGNPWWAN…	VFG010073(gi:41408214) (mce3A) Mce3 [Mce3 (CVF338)] [Mycobacterium avium subsp. paratuberculosis K-10]	VFDB	1
1206	CORE	MCE-family protein MceA	MAPK_JJ1	NZ_CP033909.1	722396	723658	+	gtgacgcagaatgtgccagccggtcgcggcgcgatcgccggtcgacccgcgcggccgggccatgcccacccgcccgcggggcggaattacctgccgcccctgctcggactggccaccatcctcatcatcggcctgatcttcgccgtggcggtgggcctgtttcagggttcgttcactgaaaccgttccggtgacggtgatttcgcaacgagccggtctggtcatgaacccggacgccaaggtcaagatgcgcggcgtgcaggtgggcaaggtcgcctccatcgaatcactgcccaacggccaagcggccattcacctcgcgatggacccgtcgcagatgcacttcatcccgagcaacgtgctggtcgacatcgcgtcgtcgacggtgttcggcgccaag…	MTQNVPAGRGAIAGRPARPGHAHPPAGRNYLPPLLGLATILIIGLIFAVAVGLFQGSFTETVPVTVISQRAGLVMNPDAKVKMRGVQVGKVASIESLPNGQAAIHLAMDPSQMHFIPSNVLVDIASSTVFGAKSIQLVEPAQPSAQRLRAGQTLQGQHVMVEINTVFQELVSVLSHIDPPKLNESLGALAQAFSGRGPQLGQSLSDLDSFLARLEPSLSAFRHDLSVLPTVSNAYADAAPDLVKTAANATRISKTLVDEQHNLDALLISAIGLADIGNDVLSTNRQPLTNVLHLLVPTTDLTNEYGPALTCSFGGLITIAHGPPLSEPSINISASLTWGGERYRYPTNLPKVAATGGPKCMGLPTLPFNTNPPQFITDIGANPVGYGNPQLLINSDLLK…	VFG010331(gi:41406857) (mce7A) hypothetical protein [Mce7 (CVF342)] [Mycobacterium avium subsp. paratuberculosis K-10]	VFDB	1
1214	CORE	MCE-family protein MceF	MAPK_CN4	NZ_CP033910.1	4171641	4170382	-	atgatccgcgccgtcgccggcttcgccaatctcgttgtccgtgcggtgcgcacgggtcatcgacagcaggtctggctgtccgtggcggggttggtgctgatcctcgtcgtcgcgaccgcctatctgttgatcggcgcgttgcgggtgacgccgttcgcgtcgtcctaccgcgtcaccgtgcagttgccggaatccggtgggttgctgccgaatcaggatgtggcgctgcgcggggtgcggatcggacgaatcgagtcgctgcagatcaccgacaacggcgtcaacgccgtcgccaccatcacgtcgaaggtgcgcatcccggcgaacaccgtcgcgcacgtgtcggcgctgtcgccggccggcgagcaattcatcaatttcgaggccgcctccgacgcc…	MIRAVAGFANLVVRAVRTGHRQQVWLSVAGLVLILVVATAYLLIGALRVTPFASSYRVTVQLPESGGLLPNQDVALRGVRIGRIESLQITDNGVNAVATITSKVRIPANTVAHVSALSPAGEQFINFEAASDAGPYLHDGSFITSERTTVPVSLAQLLGDADGLLAQVDPRKIELIKKELSLSKEGPAKLTAIVDGGLFLLSTLDSVLPETTSIIKTSRVVLNLASDKNNGLGAAATELNHTLTGVARMQAGYRRLTSQTPQTLSAVDNLFADNSDTMVQLLGSMATMSQLLYLRVPALNALFPDYRGSVLDAVTSVFHDHGVWATADLYPRYVCDYGTPAHASSAADYYEPFMYTYCRDDDPAVSIRGAKNAPRPGGDDTAGPPPGADLGRRTDPTPR…	VFG010319(gi:41407954) (mce5F) hypothetical protein [Mce5 (CVF340)] [Mycobacterium avium subsp. paratuberculosis K-10]	VFDB	1
1218	CORE	MCE-family protein MceA	Pt144	NZ_AFPD01000090.1	11781	13037	+	gtgaccagacgaatccaggccgtgccggccggacaccgagcgccctcgcaccccctcgccagtcgccgccccacgtttcgctacgcccgcccgctcgcgggattggcgaccgtcatcgccgccgccgccgtcctcgccctcgcgctcacgcagtttcgcggcggcttcacccaaaccgtgccggtcacggtggtcgccggacgggcgggcttgatgatgaacccgggcgccaaggtcaagctgcacggtgcaccggtcggcagcgtcgcctccatccaggaccgagccgacgggcaggcggacatccatctggccctcgatccgtccaggctgcagctcatcccggccaacgttctcgtcaacatcgttgcgacgacggcgttcggcgcgaagttcatc…	MTRRIQAVPAGHRAPSHPLASRRPTFRYARPLAGLATVIAAAAVLALALTQFRGGFTQTVPVTVVAGRAGLMMNPGAKVKLHGAPVGSVASIQDRADGQADIHLALDPSRLQLIPANVLVNIVATTAFGAKFIQLIPPESPSPQRLRAGQVLDAGRVTVEINSVFQQLTSVLAKIDPAKLNETLGAMATALNGRGARLGQMFSDLNNFLGKIEPSLPNLSHDIEATAEVSSAYADAAPDLITVADRTTRISQTLVDEQQNLDALLISSIGLADLGNDVLGTNREKLAEVTHLLAPTTDLTNEYHQALTCSLKGMFPLALQPPTPVPGLEVLGGITLGSERYRFPKNLPKVAARGGPQCDHELPLAYNTFPPFDVADIGANPWQYGQQGILLNSDGLKQF…	VFG010384(gi:41408287) (mce8A) hypothetical protein [Mce8 (CVF343)] [Mycobacterium avium subsp. paratuberculosis K-10]	VFDB	0.998
1284	CORE	MCE-family lipoprotein MceE	TANUVAS	NZ_CP015495.1	4005413	4006648	+	gtgaggcgcgcgacgagcgccatgggcgcgaggagcaagccgaaccgtcggcccctgaggggcgcgacgagcgccatgggcgcgcttcgggtgatccggcgccggtcctggcaggggctgacgctgctggtggccgcgatggtgctgacgtcctgtggctggaaaggcatttcgaacgtctccatcccgggcggtcccggcagcgggcccaactcctacaacatctacgtgcaggtgcccgacaccctggccatcaacggcaacagcaaggtgatggtcgccgacgtgttcgtcggctcgatcaaggccatccagctgaagaactggatcgccacgctgacgctgggcatcaataagaacgtcaagctgcccaagaacgccaccgccaagatcggccag…	MRRATSAMGARSKPNRRPLRGATSAMGALRVIRRRSWQGLTLLVAAMVLTSCGWKGISNVSIPGGPGSGPNSYNIYVQVPDTLAINGNSKVMVADVFVGSIKAIQLKNWIATLTLGINKNVKLPKNATAKIGQTSLLGSQHVELAAPPNPSPELLKDGDTIPLKNSSSYPTTEQTLASLSLILRGGGIPNLEVLQNEVYNIFNGRGEAIRALLGKLDTFTNQLNQQRDDITHAIDSTNRLLTYVGGRADVVDRLLTDVPPLIKHFADTKQLLINAVDSVGRLSQAADQYLSEARGPLHTDLQALQCPLKELGKASPYLIGALKLILTQPFDIDTVPKIFRGDYINISLTLDLTYSAVDNAFLTGTGLSGALRALEQSYGRDPETMIPDVRYTPNPNDAP…	VFG009982(gi:41409706) (mce1E) LprK [Mce1 (CVF336)] [Mycobacterium avium subsp. paratuberculosis K-10]	VFDB	1
										VFG009983(gi:118466982) (mce1E) virulence factor Mce family protein [Mce1 (CVF336)] [Mycobacterium avium 104]	VFDB	1
1301	CORE	MCE-family lipoprotein MceE	Telford	NZ_CP033688.1	2304258	2303029	-	atgacggcgacgggcgcgcggggaaggctcacggcgctggccgcggcgatggctgtgacgacggctgtgacgatggccaccgccggctgcgccacgaatggccttgccagcctgccacttccggccccggggctgggatcggggggttattcgctgaacgcggtgttctccaacgcgctcaacctgccgatgaacgccaaggtcaaactcgccggcgcggatgtcgggcagctcgaatcgatggtggcccgcaactacaccgcgctcacccggctgcgcatccgcgacggagtgcaactgccccggggcagcacggccgaattgcgcaccgccacaccgctgggcgacgtgttcgtcgcgctgaaacccccgccgggcgatcacgacgcgcccctgctg…	MTATGARGRLTALAAAMAVTTAVTMATAGCATNGLASLPLPAPGLGSGGYSLNAVFSNALNLPMNAKVKLAGADVGQLESMVARNYTALTRLRIRDGVQLPRGSTAELRTATPLGDVFVALKPPPGDHDAPLLKNGDTIGLESTAAAATVESVLSSAAVLVNGGAVRNFTNIINGFGKATGDQGQAFGDLIRKSNELLGTLDARSDQISAALTQLSTLADQLDAKNHTITDLMTAAGPATSALADNTSELSEVAQQVGDTSRLLARFPALGGTDTSGRSMIRDLNTIAGAANDVAMSPDTSWQSINRLIPALVKSTAGNSISVNVSVDKIMLGSLPDIGFPGDIGLHGPHHYNVNLLVGTLKYTLWRLQERVVGRGPNSPQVPVVPDPTVPGQIDVAPG…	VFG010313(gi:41407953) (mce5E) hypothetical protein [Mce5 (CVF340)] [Mycobacterium avium subsp. paratuberculosis K-10]	VFDB	1
1321	CORE	MCE-family protein MceA	CLIJ644	NZ_AFNR01000493.1	253	1476	+	gtgagcgcgatggcgacaccggtgccgcagcggggccgacgcgcctgggtgtacgtcgagggggtgttcctgctgctggtctgtgcgctggttctggccttggtatacctgcaatttcgcggggacttcacccccaagaccaagctcaccatggtcgccacccgggccggcctggtgatggagacgggatccaaggtcacctacaacggcgtcgcgatcggccgggtggccgacatctcggagatcgagcgcgacggcgcccccgcggccaaactggtgctggatgtggatccgcgctatgtcaacctgattccggcgaacgtggtggccaccatcgaggcggccacgctgttcggcaacaagtacgtgtcgttgagcgccccggaaaacccgtcgcgg…	MSAMATPVPQRGRRAWVYVEGVFLLLVCALVLALVYLQFRGDFTPKTKLTMVATRAGLVMETGSKVTYNGVAIGRVADISEIERDGAPAAKLVLDVDPRYVNLIPANVVATIEAATLFGNKYVSLSAPENPSRQRISPRDVIDARSVTTEFNTLFETVTSIAEKVSPIELNATLSALAQALDGLGGKFGESIVNGNQILAQLNPRMPQIRYDVRRLADLAGAYTKAAPDLLDFLSNAVTTARTLTRQQGDLDAALLAAVGVGHEGEDIFARGGPYLARGAADLVPTAELLDTYSPELFCMIRNFHDAAPEVAKAAGGNGYSLAAAGSIVGAPNPYVYPDNLPRVNAHGGPGGRPGCWQKITRDLWPAPYLVMDTGASLAPYNHLEIGQPLATEFVWGRQ…	fig|83331.22.peg.663|MT0618|VBIMycTub22151_0663| MCE-family protein MceA [Mycobacterium tuberculosis CDC1551 | 83331.22]	PATRIC	0.835
										VFG027479(gi:499078479) (mce2A) MCE-family protein Mce2A [Mce2 (CVF337)] [Mycobacterium avium subsp. paratuberculosis MAP4]	VFDB	1
1368	CORE	MCE-family lipoprotein MceE	4B	NZ_AGAM01000221.1	31478	30273	-	atgacgagggtccggctttgtatcgtagcgtgcgccttcgccgttggtggctgttcctttcagggcgtgaactcgttgcccctgcccggtgctgtcggtcgcgggccacacgccagcatctatcacatcgagatcgccaatatcggcaccctggaatcgaattcgccggtgatgatggccgacgtcatcgtgggcagcgtcggcaagatgcgggtcaagcacgatcacgccgacgtcgaggtctcggtgaaacccgatgtggtggtgcccggaaacgcggtggccgccgtcggacagaccagcctgctgggttcgatgcacgtggagctcagtcccccgctgggccaaccgccgcggggacggctgcagcccggggccaccatcccgctggacaggtca…	MTRVRLCIVACAFAVGGCSFQGVNSLPLPGAVGRGPHASIYHIEIANIGTLESNSPVMMADVIVGSVGKMRVKHDHADVEVSVKPDVVVPGNAVAAVGQTSLLGSMHVELSPPLGQPPRGRLQPGATIPLDRSSSYPSTEQTLSALSAVLNSGGLGQIGDIVHNFSAALSGHETDVRQLLTRLDEFVGVLDQQRDRIIASIDSLNRLAGTFASQREVITQALRKIPPALDVLIRERPRITAALDKLRVFSNTATQLVNETQADLVKNLQNLEPTIQALADVGPDLSTVLGYVPTFPFTQNFIDRAVRGDYFNVFAVIDMTIPRLKRTLLAGTRWGDPDAPLVPAPGDPWFSNYTYDPLGFGVTNPPLAPPPSPGAPASAPPVMAPDMSVIAPVDQPSRG…	VFG027891(gi:499075989) (mce8E) MCE-family lipoprotein [Mce8 (CVF343)] [Mycobacterium avium subsp. paratuberculosis MAP4]	VFDB	1
1387	CORE	MCE-family protein MceA	JTC1281	NZ_AGAK01000608.1	7215	8417	+	atggcagacacaggagcgcgacgcaccaccgtccggctggccgcagcagtgctggccggcctgatggtggctttcgctgtgctgacctatctttcgtacacggcggccttcgcgccgatcgacaccgtcaccgtgtccgcgccccgcgccgggctggtgatggagcagggcgccaaggtcaaataccgcggcatccagatcggcaaggtcgaggccatcgagtactccggcgaccaggcgcggctgacgctgggcatcaacagcaaggacatgcatttcatcccgtccaacgccaccgtgcacatcgccggtaacaccatcttcggcgccaaggcggtggaattcattccgccgcaaacaccttcgccgacctccctgcgcccggacgcccacgtcgcg…	MADTGARRTTVRLAAAVLAGLMVAFAVLTYLSYTAAFAPIDTVTVSAPRAGLVMEQGAKVKYRGIQIGKVEAIEYSGDQARLTLGINSKDMHFIPSNATVHIAGNTIFGAKAVEFIPPQTPSPTSLRPDAHVAATSVQLEVNTLFQSLIDLLHKIDPVELNGTLSAFSEGLRGHGDDLGGILSGLNTLTRQANPKLPALQEDFRKTAVVSNVYADAAPDLNTVFDNLPTINKTVVDQQKNLDTTLLATIGLANNAYDTLAPAEQDFIDTINRVRAPLKVAADYSPEFGCLFAGIERGIKEFAPLLGVRKAGLFTSSSFVLGAPSYTYPESLPIVNASGGPNCRGLPDIPTKQTGGSFYRAPFLVTDNANIPYEPFTELQVDAPSTLQFLFHGAFAERDDF	fig|83332.12.peg.3906|Rv3499c|VBIMycTub87468_3906| MCE-family protein MceA [Mycobacterium tuberculosis H37Rv | 83332.12]	PATRIC	0.842
										gi|57117113|ref|YP_177977.1| Mce family protein Mce4A [Mycobacterium tuberculosis H37Rv]	Victors	0.842
										VFG027719(gi:499077609) (mce4A) MCE-family protein MCE4A [Mce4 (CVF339)] [Mycobacterium avium subsp. paratuberculosis MAP4]	VFDB	1
1606	CORE	MCE-family protein MceC	Pt144	NZ_AFPD01000063.1	8118	9251	+	atgctgggcgtgctgggaaccgtcatcctggcctgcgtcaccgtcgtcgccttccagtacaacaagctgccgttcatcaagaacaccgacgactacgcggcctacttctccgaggccggcggcatcaaacccggcaacgcggtgcgggtttccggcatgggcgtgggccgggtctcggatctgcgcctggagggcaccaaggtgcggatcggattcaccgtccgcaagggcgtcgtcctgggcgatcgcaccgaggcggcgatcaaaaccgaaacgatcctgggcgccaagatgttggagctgaccccgcgcggggacgggcggctctcgggcgtcattccgctggaacgcaccacctcgccctacgatctgcccgacgccctgggcgatctgaccacc…	MLGVLGTVILACVTVVAFQYNKLPFIKNTDDYAAYFSEAGGIKPGNAVRVSGMGVGRVSDLRLEGTKVRIGFTVRKGVVLGDRTEAAIKTETILGAKMLELTPRGDGRLSGVIPLERTTSPYDLPDALGDLTTTISGLDTTQLSAALTTLADTLKATPENLKPALQGVARFSDTLNSRDAQLRSLLGNANHVSAVLGRRSQQIAGLVANSHALLAALLDERDSLDALMNHLTAVSHQISGLVNDNRTQLKPALDKLNGVLEILDNRKEELQKTLPKFKRYAMSFGECLGSGPFFKAYVANLVPGQFGGPVLDADMYDRFLDPDQKLPSEVVDPPTGTPPVPPENAPVPLWSQPPSPPPSTPPVRTIPPPSPHEFDQP	VFG010118(gi:41408212) (mce3C) hypothetical protein [Mce3 (CVF338)] [Mycobacterium avium subsp. paratuberculosis K-10]	VFDB	1
1660	CORE	MCE-family protein MceC	NL_95B	NZ_LGSB01000006.1	64700	63582	-	atgctcaagtatcgcggatctgggctcgtcaaggccgggctcatcggtgtcgtcctggcggtgatggtgatcctggtgggactgtcgccggaccggttcatcgcgtgggcgaccatggtcaggtaccaggcgctgttcaccgaggccggcggccttgccacgggcaacccggtggtggtgtcgggaatgaaggtcggcaccgtgtcggacgtgaagctgcatcgcggcgacgccctggtgacctttgcgctgaagggcaacatcctgctcgggtcggagaccaccgcgcacatccgcaccgggacgctgctgggtgagcggatgctgacgctggagtccgccggcaccggcaccatgcacccgatggcactgattccggtgtcacgcacgtcgtcgccg…	MLKYRGSGLVKAGLIGVVLAVMVILVGLSPDRFIAWATMVRYQALFTEAGGLATGNPVVVSGMKVGTVSDVKLHRGDALVTFALKGNILLGSETTAHIRTGTLLGERMLTLESAGTGTMHPMALIPVSRTSSPYSLTEAVSDLTTDTAGTNTTALNQSLDTLAATLDQIAPQMGPAFDALTRLSRTLNSRNKNLGELFKSAGDVTGVLSERSQQVNKLILNSDVLLQVLVARRQEIVDLLANTSAVAKQLTALVHDNESKLAPTLERLNSVTAMLEKNRDNISKALPGLKKFEITVGEAISSMYAYSAFVPNFLAPQLFQPFLDYLWGFRTFDTALGPGHPSPVPRSLIPWPYNGIPVCPGCTLGGRVGGSQ	VFG010349(gi:41406859) (mce7C) hypothetical protein [Mce7 (CVF342)] [Mycobacterium avium subsp. paratuberculosis K-10]	VFDB	1
1664	CORE	MCE-family protein MceD	MAPK_JB16	NZ_CP033911.1	2592156	2593271	+	gtgacgcggctcggcacgaaggcgctggccgtggtggccggcgtggctgtggtcgccgccgccgtcggcatcggatggtggctgctgcgccccgacgacgacacgatcacggtgaccgcccaattcgacagcgcctcagggctttacgagggcaatgtggtggcggtgctgggcatgccggtgggcaagatcaccaagatcaaccccaggggcggctacgtcgaggtcgagttcaccgtcgaccgcggcgtcaaggttcccgccaacgcgcaggccgtcaccgtgtcgacctccatcctcaccgaccggcagatcgaactcacgccgccctaccgcggcggccccgtcctgggtaaccacgacaccatcgggttgccgcggaccaagacgcccgtcgaa…	MTRLGTKALAVVAGVAVVAAAVGIGWWLLRPDDDTITVTAQFDSASGLYEGNVVAVLGMPVGKITKINPRGGYVEVEFTVDRGVKVPANAQAVTVSTSILTDRQIELTPPYRGGPVLGNHDTIGLPRTKTPVEFSSVLNVLDKVTKSLEGDGHGGGPIADVLGDGAEVVNGNGEKIKAALGELSKALRLSSDGGAATREQITTIVKNLSTLFDAVASNDTKLREFASTIHQVSQIMADEDLGSGNTGHKLDQLIQRAGDLLDANRDNIKHAALSGNDTLKTVTDQRRDLAELLDLAPLVADNAYNMIDRANGSVRARFLTDRLLFDSQYTKEICNLMGLRQLGCSTGTIQDFGPDFGLTYVLDGLAAMGQK	VFG010308(gi:41407952) (mce5D) hypothetical protein [Mce5 (CVF340)] [Mycobacterium avium subsp. paratuberculosis K-10]	VFDB	0.997
1665	CORE	MCE-family protein MceD	TANUVAS	NZ_CP015495.1	121401	122516	+	atgacgtcccggcgacgcaaactcatcgccctggctgccgccgccgcggcgctggccgccgtcgccatcggggtggttggccactacgtcaaggcccgcctcgacaccatgacagtgacggcccaattcgacagcgccgcaggcctgtacgagggcaatgtcgtggcggtgctcggcatgccggtgggcaaggtcagcaaggtcacgtccaagggcagttatgtggaggccgagctgacggtggacaagaaggtgaagatccccgcggcggtccgcgccgtcaccatcagcacctcgatcctcaccgaccgccaggtggaactgacgccgccgtatcgcggcgggccggtgctgaagaaccacgacaccatcgggctcacccggaccaagacgccggtc…	MTSRRRKLIALAAAAAALAAVAIGVVGHYVKARLDTMTVTAQFDSAAGLYEGNVVAVLGMPVGKVSKVTSKGSYVEAELTVDKKVKIPAAVRAVTISTSILTDRQVELTPPYRGGPVLKNHDTIGLTRTKTPVAFDRVLDMLDKVSKSLKGDGKGGGPIADVSDAAVAITDGNGKKILAALDELSKALRLSSERGVTTREQLTTIITDLSSITEAAARNDAKVREFGSTTRQLSQILADEKFGTGATGRTINRILEEVTTLMENNRDNLKQAVRNGDTAAKTLVDDQRGVAELLDVLPLTLENLYNTVDQNNGAIRVHGLLDKALTDSQSAKELCNLMHLRQLGCSTGTLQDYGPDFGLTYILDGLSAMGQ	VFG010431(gi:41406209) (mce9D) hypothetical protein [Mce9 (CVF344)] [Mycobacterium avium subsp. paratuberculosis K-10]	VFDB	1
1749	CORE	MCE-family protein MceC	TANUVAS	NZ_CP015495.1	2031560	2032651	+	atggttgagttgatggccgggaccacggcaggatcgatgctcgacaggtctgtgcggcaacggctttcggcactgacgaagcgcccgctggagagctacaacaagacctggctcgggttcgtcgccgtcgcggtggtcgcggcggtgatcgcggtcatgctggtggtgcacgcgctcggcgccggataccggcactacacggccgagtttgcgcaagcggcgtcgctgcgcgccggcaacccgatcgtggtggcgggcatcccggtgggcacggtcaccagcatgaagctcgtcggcgaccacgtcgaggcgggtctgaaggtgcgcgacaacatcagcttcggcaaggattcccgggcccagatccgggtcaccaccatcctgggttcgcgctacctg…	MVELMAGTTAGSMLDRSVRQRLSALTKRPLESYNKTWLGFVAVAVVAAVIAVMLVVHALGAGYRHYTAEFAQAASLRAGNPIVVAGIPVGTVTSMKLVGDHVEAGLKVRDNISFGKDSRAQIRVTTILGSRYLALEPNGPARLPGNTFDLAHTEVPYDLQAALQDATTTFEQVDSDRFAQSLAVLGKQLEGLPAVVPQAITNIDTLSSIIATRRDQLGQLLRSTEQVTNTLRRQQAGIGALVDQGQDLLGQFVARRAVFHAMMRSLSSLVDTLSRVVVDDRSGVDALLKDIRDFTGLVSAHDDLLHSLLQVSPIFFREAANLTGDGNAINFNAPNVPLIDSWMCAISGRAKQFGMIQYFKDCK	VFG010302(gi:41407951) (mce5C) hypothetical protein [Mce5 (CVF340)] [Mycobacterium avium subsp. paratuberculosis K-10]	VFDB	1
1784	CORE	MCE-family protein MceB	Pt164	NZ_AFPI01000394.1	210	1289	+	atgagggtgcgcggaccgctgatcggcctgtcgctgttcatggcgatcgccatcgccgtgacctggatggtgtatgccaccctgcggcgcgatgtggccggcccgaccacgccgtacgcggcgatgttcaccgacgtgtacgggctacgggtgggcgacgacgtccggatggccggcgtgcgggtcggccgggtcgaaaaggtggaattggccgggaaattggcgaaggtgtcgttcatcgtcgaaaacgaccagcggttgtacggcaacaccgtagcctcggtgacctaccagaacatcatcggccagcggtatctggggctgtcgctcggtgaaaccggaagcaggacaacgctgtccgcaggcagtgtgataccggtgcagcagaccgatccctcc…	MRVRGPLIGLSLFMAIAIAVTWMVYATLRRDVAGPTTPYAAMFTDVYGLRVGDDVRMAGVRVGRVEKVELAGKLAKVSFIVENDQRLYGNTVASVTYQNIIGQRYLGLSLGETGSRTTLSAGSVIPVQQTDPSFDVGKLLNGFEPLFTLLNPKDADDLTKGVLQSLQGDQASIPLLVEQTSTITKTLSARDQSLGDLISSLTRVTDTVARQNDDLDQALNQTRDAVANFDDRRAALQDDVGSIARVTRRLSAIADDVDPSLNELITREPGFSKHLVGIEPQLAFTGDNLPLLLKGFARAVSEGSYGNAYACDLNATGFFPGLNDITTFIVNAATPGNAYPITTKNLGWHTPRCRNMANG	VFG010427(gi:41406207) (mce9B) Mce1B [Mce9 (CVF344)] [Mycobacterium avium subsp. paratuberculosis K-10]	VFDB	1
1825	CORE	hypothetical protein	NL_89C	NZ_LGRY01000031.1	14607	13543	-	atgctgaaataccgtggcgcaaacctcattcgaccgggcttcatcgggacggtgctgatcctgctcgtcgtcgccgtcgggttggcaccggaccggctggtgacctgggcgacgacgattcgctatgaggcgttgttctccgaggccggcgggctgttacccggcaacaaggttttggtctccggtgtcaatgtcggtacggtttctagggtttcgctggacgacgacggcaacgccctggtcgatttcggggtcaacggcaaggtgcggctcgggtcgctgagcaccgcgcacattcgcaccggttcgctgctgggggctcgggtgctgaccctggagtcggccggcgccggcctgttgcgtccgtcggaggtcatcccgctgtcccggacgtcgtca…	MLKYRGANLIRPGFIGTVLILLVVAVGLAPDRLVTWATTIRYEALFSEAGGLLPGNKVLVSGVNVGTVSRVSLDDDGNALVDFGVNGKVRLGSLSTAHIRTGSLLGARVLTLESAGAGLLRPSEVIPLSRTSSPYSLTEAVSDMTTNLSTTSTDTLNQSLDALSATIDQIAPQLGPTFDGVTRLSRAINSRGESLDALLKSATDVTGILSEHSQGVNSLILDGNVLLETLVRRRDAISELLANVSAVSKQLTGLVADNESKLGPTLDRLNSVAAMLEKNRDNLSKALPGLKKFEITSGESVSNGFYYNAFVPNLAIPELIQPFFDYYFGFRRNDPNMPRALFPWPHNGIPGGSR	VFG010398(gi:41408289) (mce8C) hypothetical protein [Mce8 (CVF343)] [Mycobacterium avium subsp. paratuberculosis K-10]	VFDB	1
1830	CORE	MCE-family protein MceC	MAPK_CN7	NZ_CP033428.1	1883761	1882697	-	ttgtcaagtaacgcaccgcgtgagcgcgatccactgcgcaccggcatcttcggtgtggtgctggtggtgtgcgtcgtgctcatcgcgttcggttacgccggattgccgttctggccacagggcaagatctacgacgcctacttcaccgacgccggcggcatcaatcccggtaacgccgtgtacgtttcgggcctcaaggtcggcaaggtgaccgacgtcggcctggccggcgacagcgccaagatcagcttcagcgtcgaccggcacgtggccgtcggcgaccagtcgctagccgccatccgcaccgacaccatcctcggcgaacgctccatcgcggtgaccccggccggcggcggcaaggccaccaccatcccgctgagccggaccacgaccccctac…	MSSNAPRERDPLRTGIFGVVLVVCVVLIAFGYAGLPFWPQGKIYDAYFTDAGGINPGNAVYVSGLKVGKVTDVGLAGDSAKISFSVDRHVAVGDQSLAAIRTDTILGERSIAVTPAGGGKATTIPLSRTTTPYTLAGALEDLGSNASNLNKPQFEQALHVLTDTLHDATPELRGALDGVTSLSRTLDRRDEALQSLLAHAKSVTGVLSQRAEQVNKLVDDGNELFAALDERRAALGRLISGIQGLSAQISGFVADNRKEFGPALNKLNDVLANLNERRDYITEALKRLPTYATELGEVVGSGPGFNVNVYGVIPAPLLATMFDFFYQPGKMPASLADYLRGLIQERWIIRPKSP	gi|15610633|ref|NP_218014.1| Mce family protein Mce4C [Mycobacterium tuberculosis H37Rv]	Victors	0.812
										VFG010240(gi:41406664) (mce4C) hypothetical protein [Mce4 (CVF339)] [Mycobacterium avium subsp. paratuberculosis K-10]	VFDB	1
1852	CORE	MCE-family protein MceB	A3	NZ_MWQD01000012.1	109360	108305	-	atgaggtttcgcggcccgctcatcgcgctgacgctgttcatgatcgtctcgctgacgctgacctggctggtgtatgtgagcctgcgccgcgacgtggccggcgatacggcccggtattcggcggtgttcagcgatgtgtacgggctgcgcgaaggtgacgacgtccggatggccggggtgcgggtgggccgggtcgaaaagatcgaactggacggaaaattggcgaaggtctccttcgtggtgcagtccgaacagcggctgtatggaaacaccctggcgtcggtcacctaccagaacatcgtcggccagcgctatctcggcctgtcgttgggcaaggagggcaatccagcgcagcttccgccgggcagcaccattccgctggaacgcaccgaaccctcc…	MRFRGPLIALTLFMIVSLTLTWLVYVSLRRDVAGDTARYSAVFSDVYGLREGDDVRMAGVRVGRVEKIELDGKLAKVSFVVQSEQRLYGNTLASVTYQNIVGQRYLGLSLGKEGNPAQLPPGSTIPLERTEPSFDVTTLLNGYEPLFSLLNPHDADNLTKGIIASLQGDTSSLTTLVGQTSTLTQTFAGRDQALGNVITNLNKVVGNLAAQNDNLDGVITQTRSVVGELDRRRPDLVASVGSLARLSDRLSASAADVYPALREFIDRQPGVTKHIMDVEPQVAFFGDNIPLLLKGLTRVGNQGAYGNAYVCDVNFMGFFPGLNDVVPIIINAATPGNRAWHTPRCRSTVDG	VFG010296(gi:41407950) (mce5B) hypothetical protein [Mce5 (CVF340)] [Mycobacterium avium subsp. paratuberculosis K-10]	VFDB	1
1862	CORE	MCE-family protein MceB	Telford	NZ_CP033688.1	3687125	3686073	-	atggccggctcgggaatgccctcgcaccgctcgatgatgatcaaggtcagcatcttcgcggcggccatgctgttggtgtcggccggactggtggtggtcttcggcgacttccggttcggccccgaaagcacttaccacgcaacgtttgtcgacgtgtcccggttgaaggccggccagaaggtgcgcatcgccggtgtaccggtcggtgcggtggaggccgtgaagctcaaccgggacaacaccatcgacgtgaccttcggcgtggacaagcgctacaccctgtattcgtccacccgcgcggtgatccgctacgaaaacctggtcggcgaccggtatctggagatcacgtcgggccccggcgagctgcgcaagctgccggcgggcgggaccatcaacagc…	MAGSGMPSHRSMMIKVSIFAAAMLLVSAGLVVVFGDFRFGPESTYHATFVDVSRLKAGQKVRIAGVPVGAVEAVKLNRDNTIDVTFGVDKRYTLYSSTRAVIRYENLVGDRYLEITSGPGELRKLPAGGTINSQHTQPALDLDALLGGLRPVLKGLDADKVNTISSAVIQLLQGQGGALSNVLADTSAFTSALGQRDQLIGDVINNLNTVLTTVDQRSAQFSASVDQLQQLITGLAKHKDDIAGVIPPLASTTTDLTELLQNSRRPLQGVLENTRPLATELDNRKAEVNNDVEQLGEDYLRLAALGAYGSFFNIYFCSVTIKINGPAGSDILLPLGGQVDPSKGRCAFVK	VFG010227(gi:118463448) (mce4B) virulence factor Mce family protein [Mce4 (CVF339)] [Mycobacterium avium 104]	VFDB	0.994
1874	CORE	MCE-family protein MceC	NL_95E	NZ_LGSC01000037.1	41220	40174	-	atggctgacacacgcaaactgcggtggctgcgacggcgcccgctggagtcctacaaccggacatggctcgggctggccgggctggtggtggtcgccgtcctggtcgcggtgtcgctgggaatcaagctgctcggcgtcggatacacccactacaccgccgaattcctgcaagccgcaacgctgcggcccggcaaccccatcaccgtcgccggcatcgaggtcgggcacgtcaccagcatgaaactcgccggcgatcacgtcgaggccggtctgagcgtgcgcgacaacgtgccgctgggcaaggacacccgagcggtgatcaaggtcatgaccatcctcgggtcgcgttatctggagttggtgcccgacggcccgggttccctaccggccaacacgatc…	MADTRKLRWLRRRPLESYNRTWLGLAGLVVVAVLVAVSLGIKLLGVGYTHYTAEFLQAATLRPGNPITVAGIEVGHVTSMKLAGDHVEAGLSVRDNVPLGKDTRAVIKVMTILGSRYLELVPDGPGSLPANTIPLAHTEVPYDLQSLLEDATTTFEQVDSDQFAQSLAVLGKQLGGVPPLVPQAVANLQTLSTITADRRGQLGALLKSTQRVVNTLRNQQSNIGHLMDQGQDLLGHLVARQATFHAMFAALTELVDQLDKIVVNNRPMLDELFANLHQLTNMVGQHDDLVRNILQVAPVTLRGLTNATGYGPVVEFNLPNGLAIDSWMCAISGRAKEFNMIQYFKDCK	VFG010429(gi:41406208) (mce9C) hypothetical protein [Mce9 (CVF344)] [Mycobacterium avium subsp. paratuberculosis K-10]	VFDB	1
1888	CORE	MCE-family protein MceB	FDAARGOS_305	NZ_CP022095.2	1554784	1553744	-	atgaaaatcaccggaaccctcgtcagactcagcatcttctcggtggtgctgctgatcttcaccgtgatgatcatcgtggtgttcggtcagatgcgcttcgaccgcaccaacgggtactcggcggagttcagcaacatcagcgggctgcgcgccggccagttcgtccgcgcctcgggggtcgaggtcggcaaggtcagttcggtgcagctggtcgacggcggcaagcgggcccgggtggaattcaacgtcgaccgctcggtgccgctgtaccagtcgacgacggcgcagatccgctacctcgacctgatcggcaaccggtacctggagctcaagcgcggtcagggcgaaggcgcggacaaggtgctgccgcccggcgggttcatcccgctgtcgcggacc…	MKITGTLVRLSIFSVVLLIFTVMIIVVFGQMRFDRTNGYSAEFSNISGLRAGQFVRASGVEVGKVSSVQLVDGGKRARVEFNVDRSVPLYQSTTAQIRYLDLIGNRYLELKRGQGEGADKVLPPGGFIPLSRTQPALDLDALIGGFKPLFRALDPQKVNTIATALVTVFQGQGGTINDILDQTAQLTSQLGERDQAIGEVIKNLNTVLDTTVRHRQQFDQTINNLEVLITGLKDHGDQLAGGTAHISNAAGTVADLLAEDRSLLHKTLNYLDAVQQPLIDQQDQLQDYLKKVPTALNMIGRAIGSYGDFVNFYACDITLKINGLQAGGPVRTVRLFQQPTGRCTPQ	VFG009952(gi:41409703) (mce1B) hypothetical protein [Mce1 (CVF336)] [Mycobacterium avium subsp. paratuberculosis K-10]	VFDB	1
1908	CORE	MCE-family protein MceB	MAPK_JJ1	NZ_CP033909.1	4432766	4431735	-	atgagaatcaccggtaccgcagtcaaactcgtcgtcttctggtccgtgctggcgatgttcacagtgatgatcatcgtcgtgttcggccaggtccgattcgatcggaccaccggctactccgcggtgttcaccgacgccggcgggttacgggccgggcagttcgtgcgcgcctccggggtggaggtgggcaaggtcgccgccgtgacgctttccgacaaggacagccgggtgttggtggagttcaacgtggatcgctcactggcactggaccagggcaccaccgcgtcgatccgctacctcaacctgatcggcgaccgctatctggaactcaagcgcggcaccagcggccgccggctgcccccgggtggccgcatcccggtcgagcacactcagccggcg…	MRITGTAVKLVVFWSVLAMFTVMIIVVFGQVRFDRTTGYSAVFTDAGGLRAGQFVRASGVEVGKVAAVTLSDKDSRVLVEFNVDRSLALDQGTTASIRYLNLIGDRYLELKRGTSGRRLPPGGRIPVEHTQPALDLDALIGGFRPLFQALDPNKVNSIAQSIITVFQGQGATITDILDQTAALTAALADRDKAIGEVINNLNTVLATTVKHEKEFDRTVDKLELLITGLKNRADPLAAAAAHISDAAATVAGLLGEDRPSLHGTLGHLEGIQQALINDLPTVDNVLEKLPGAFRVIGRAGGIYGDFYNFYLCDISIKVNGLQPGGPVRTIKLFGQPTGRCTPQ	VFG010015(gi:41410183) (mce2B) hypothetical protein [Mce2 (CVF337)] [Mycobacterium avium subsp. paratuberculosis K-10]	VFDB	1
1926	CORE	MCE-family protein MceB	2015WD_2	NZ_LKUT01000162.1	7048	8076	+	atgagaaggaaattgtcgagcatcgcctggcgggtggcgatcttcaccgcggtctgcctgctgttcaccttcacgctcatcgcggtgttcggtcagctgcgcttcgaggaccgcaccggctaccaagcggtgttcaccaacatctccggcctgaagtctggcaacttcgtgcgcatcgccggggtggaggtcggcaaggtcggcgatctcaccctgcaccgggacggcaccgtcaccgtcggcttcgcggtcgacaagggcgtgcggctcagcgagggcaccaaggcggtggtgcgttacgaaaacctgatcggcgaccgctatctggcgctggaggaaggcccgggctcgccgcgccggctgccgccgggcgcgacgattccgctggcgcgcacctcg…	MRRKLSSIAWRVAIFTAVCLLFTFTLIAVFGQLRFEDRTGYQAVFTNISGLKSGNFVRIAGVEVGKVGDLTLHRDGTVTVGFAVDKGVRLSEGTKAVVRYENLIGDRYLALEEGPGSPRRLPPGATIPLARTSPALDLDALIGGFRPLFRALDPDQVNALSGQLLRIFQGQGGTLASVLSQTSMLTSTLAGRSQLIGELITNLNTVLRTFATRDHEFSDGLDKLAQLVDGLAQRRDDISTGLAYINAAAGSITDLLSQSRQPLKDVVQQTDRMSGQVLSDRDYVDNLLKELPDIYQVLARQGLNGDYFGFYFCEVLLKLNGKGGNPIFVKLLGQPSGRCTPK	VFG010096(gi:41408213) (mce3B) hypothetical protein [Mce3 (CVF338)] [Mycobacterium avium subsp. paratuberculosis K-10]	VFDB	1
1934	ACCESSORY	MCE-family protein MceB	A3	NZ_MWQD01000005.1	16206	15181	-	atgaccggcaccggccgcatcatggtgaagttcggcgtcttcgccgccgtgatgctgatgctcacgacctccctcttcttcatcttcggccaattccgcaacggccccacccacagttactcagcggtcttcatcgacgcctcgcagctgaagaccggagattcggtgcgggtagccggaattcgggtcggcacggtcaacggcattgcgctgcagccggacaacaaggtagtcgtggacttcgacgccgacgacgacgtcgcgctcaccaccggcacccgggcggccgtgcgatatctcaacctggtgggcgatcgctacctcgaactcatcatcggccccggctccatgcgggtgctgccggaggggtcgcagatatcgatcgaccacaccatgccc…	MTGTGRIMVKFGVFAAVMLMLTTSLFFIFGQFRNGPTHSYSAVFIDASQLKTGDSVRVAGIRVGTVNGIALQPDNKVVVDFDADDDVALTTGTRAAVRYLNLVGDRYLELIIGPGSMRVLPEGSQISIDHTMPSLDLDLLLGGLKPVIQGLNPQDVNALAGALLQVFQGQGQTLQSLLAKTSSFSNDVAGKNKAIETLIDNLNTVVRTLSDQGSQFSGAIERLQRLVTDLAHDRDPIGDAIQALATGTASVTDLLSAARPPLSGTVDQLNRLAPLLEHGKGRLDDALQRAPNNFRKLARTGAYGSFVNYYICGLTFRVTDLQGRTAVYPWLKQTEGRCAEP	VFG010391(gi:41408288) (mce8B) hypothetical protein [Mce8 (CVF343)] [Mycobacterium avium subsp. paratuberculosis K-10]	VFDB	1
1955	CORE	MCE-family protein MceB	DT3	NZ_AGAN01000226.1	79492	80514	+	atgagaacacgcgccacactgatcaagttcgccatcttcgcggtcgtgatggcgatgctgaccgccttcctgttcttcatcttcggccagtaccgcacgggtgcgacgaacggctattcggcggtgttcaccgacgtgtcgcggctcaagccggggcagtcggtgcgggtcgccgggatccgggtgggcacggtcaacagcgtttcgttgcagccggacaaaaaggtcgtggtgaagttcgacgccgaccgcaacatcgtcctcaccgagggcacccgggcggcggtccgctacctgaacctggtcggcgatcgctacctggaactggtcgacggtccgggctcgcccaagcggctgccggccggcggtcagattcccgtcagtcgcaccgcgccggcg…	MRTRATLIKFAIFAVVMAMLTAFLFFIFGQYRTGATNGYSAVFTDVSRLKPGQSVRVAGIRVGTVNSVSLQPDKKVVVKFDADRNIVLTEGTRAAVRYLNLVGDRYLELVDGPGSPKRLPAGGQIPVSRTAPALDLDLLLGGLKPVTQGLNARDVNALTSGLLQVFQGQGGTLDSLFTKATSFSNALADNDQTVQQLIDNLNIVIGTISKDGKQFSGAVDRLERLVSGLSDDRNTIGSAIDALDRGTASLADLLAQARPPLTGTIDQLNRLAPILDNDKDRLDAAIGKAPKNYRKLVRLGANGATIPYYLCMLELRGTDLQGKTVRAPIFRSDAGRCTEP	VFG010340(gi:41406858) (mce7B) hypothetical protein [Mce7 (CVF342)] [Mycobacterium avium subsp. paratuberculosis K-10]	VFDB	1
2232	ACCESSORY	MCE-family protein MceB	2015WD_1	NZ_LKUS01000273.1	15580	14639	-	atgaccggcaccggccgcatcatggtgaagttcggcgtcttcgccgccgtgatgctgatgctcacgacctccctcttcttcatcttcggccaattccgcaacggccccacccacagttactcagcggtcttcatcgacgcctcgcagctgaagaccggagattcggtgcgggtagccggaattcgggtcggcacggtcaacggcattgcgctgcagccggacaacaaggtagtcgtggacttcgacgccgacgacgacgtcgcgctcaccaccggcacccgggcggccgtgcgatatctcaacctggtgggcgatcgctacctcgaactcatcatcggccccggctccatgcgggtgctgccggaggggtcgcagatatcgatcgaccacaccatgccc…	MTGTGRIMVKFGVFAAVMLMLTTSLFFIFGQFRNGPTHSYSAVFIDASQLKTGDSVRVAGIRVGTVNGIALQPDNKVVVDFDADDDVALTTGTRAAVRYLNLVGDRYLELIIGPGSMRVLPEGSQISIDHTMPSLDLDLLLGGLKPVIQGLNPQDVNALAGALLQVFQGQGQTLQSLLAKTSSFSNDVAGKNKAIETLIDNLNTVVRTLSDQGSQFSGAIERLQRLVTDLAHDRDPIGDAIQALATGTASVTDLLSAARPPLSGTVDQLNRLAPCSSTARGASTTHCSGRPTTSASSPAPAPTAASSTTTSVG	VFG010391(gi:41408288) (mce8B) hypothetical protein [Mce8 (CVF343)] [Mycobacterium avium subsp. paratuberculosis K-10]	VFDB	0.979
4337	ACCESSORY	MCE-family lipoprotein MceE	TANUVAS	NZ_CP015495.1	2436171	2436605	+	gtgaactcgttgcccctgcccggtgctgtcggtcgcgggccacacgccagcatctatcacatcgagatcgccaatatcggcaccctggaatcgaattcgccggtgatgatggccgacgtcatcgtgggcagcgtcggcaagatgcgggtcaagcacgatcacgccgacgtcgaggtctcggtgaaacccgatgtggtggtgcccggaaacgcggtggccgccgtcggacagaccagcctgctgggttcgatgcacgtggagctcagtcccccgctgggccaaccgccgcggggacggctgcagcccggggccaccatcccgctggacaggtcatcgtcggccgcttgcagggtggcctgggccagatcggcgacatcgtgcacaacttcagcgcggcgt…	MNSLPLPGAVGRGPHASIYHIEIANIGTLESNSPVMMADVIVGSVGKMRVKHDHADVEVSVKPDVVVPGNAVAAVGQTSLLGSMHVELSPPLGQPPRGRLQPGATIPLDRSSSAACRVAWARSATSCTTSARRCPATRPMCANC	VFG027891(gi:499075989) (mce8E) MCE-family lipoprotein [Mce8 (CVF343)] [Mycobacterium avium subsp. paratuberculosis MAP4]	VFDB	0.991
4352	UNIQUE	MCE-family protein MceA	2015WD_2	NZ_KV880595.1	1	432	+	ttgggcgacacctatgcggacgcctcgccggacctgttcgattttctgaacaatgcggtgatcacctcgcgcacgatcaacgcccagcagaaggatctggaccaggcgctgttgtcggcggccgggttcggcaacaccggcgccgacctcttcaacaagggcgggccgtatctggcgcgcggcgcccacgacctggtgcccaccgcccaactgctggacacctacagccccgagatctactgcctgatgcgcaacgaacacgacgcgctgcccgccaccggcgcggccgagggcggtttcaacggctactcactcaacatgaacaccgaggcgctctccgggctgggcctnacgcccgcggcgggccgggaggcgcgcccggatgctggcagccgatca…	LGDTYADASPDLFDFLNNAVITSRTINAQQKDLDQALLSAAGFGNTGADLFNKGGPYLARGAHDLVPTAQLLDTYSPEIYCLMRNEHDALPATGAAEGGFNGYSLNMNTEALSGLGXTPAAGREARPDAGSRSPTTCGRHPSS	VFG009939(gi:41409702) (mce1A) Mce1_2 [Mce1 (CVF336)] [Mycobacterium avium subsp. paratuberculosis K-10]	VFDB	1
4548	ACCESSORY	MCE-family protein MceA	CLIJ361	NZ_AFNS01000837.1	49	438	+	gtgccgatcaccggtgcctccgagggcgggttcaacggctactcactgaacatgaacaccgaggtcacctccgggctggggctgctgctcaaccccgtcgcgaccattcccgtgttggcctcgctggtgggcgggatcgccggtctggtcggcggcgcgcccaacccctacatctatcccgagaacctgccccgggtgaacgcccgcggcgggccgggcggcgcccccggatgctggcagccgatcacccacgacctgtggccggcacccgagctggtgatggacaccggcaacagcctcgcgccctacaaccacctggacaccggatcgccgtacgcgatcgagtacgtctggggccgccaggtaggggataacacgatcaacccatga	MPITGASEGGFNGYSLNMNTEVTSGLGLLLNPVATIPVLASLVGGIAGLVGGAPNPYIYPENLPRVNARGGPGGAPGCWQPITHDLWPAPELVMDTGNSLAPYNHLDTGSPYAIEYVWGRQVGDNTINP	VFG009941(gi:118465982) (mce1A) virulence factor Mce family protein [Mce1 (CVF336)] [Mycobacterium avium 104]	VFDB	0.977
4605	UNIQUE	MCE-family protein MceA	2015WD_1	NZ_KV880566.1	4599	4225	-	atggcagacacaggagcgcgacgcaccaccgtccggctggccgcagcagtgctggccggcctgatggtggctttcgctgtgctgacctatctttcgtacacggcggccttcgcgccgatcgacaccgtcaccgtgtccgcgccccgcgccgggctggtgatggagcagggcgccaaggtcaaataccgcggcatccagatcggcaaggtcgaggccatcgagtactccggcgaccaggcgcggctgacgctgggcatcaacagcaaggacatgcatttcatcccgtccaacgccaccgtgcacatcngcgcccggacgcccacgtcgcggccacctcggtgcagctggaggtcaataccttgttccagtcgctga	MADTGARRTTVRLAAAVLAGLMVAFAVLTYLSYTAAFAPIDTVTVSAPRAGLVMEQGAKVKYRGIQIGKVEAIEYSGDQARLTLGINSKDMHFIPSNATVHIXARTPTSRPPRCSWRSIPCSSR	VFG027719(gi:499077609) (mce4A) MCE-family protein MCE4A [Mce4 (CVF339)] [Mycobacterium avium subsp. paratuberculosis MAP4]	VFDB	0.981
4660	ACCESSORY	MCE-family protein MceD	Telford	NZ_CP033688.1	3683964	3683608	-	gtgctgcgccggctcacggtgaactatccgccgctgatgttccacccgctcaacacgatcaccgcctacaaggggcagatcatctacgacaccccggagacccaggccaagtcagcgaccccggtgccgcagctgacctggattcccgccaagggcgcccagaccccgccggccgcgcagaacccggcggacctgcaggccctgctggtgccgacggccccgcaatccggtccggcgccggccggcggcgctccagccccgggccccgccccgggcagcgcgttcggcccgcggcccggcccgcccccgggccaggcgcccggcgggctgggcgccgacttgggcggtggcggatga	MLRRLTVNYPPLMFHPLNTITAYKGQIIYDTPETQAKSATPVPQLTWIPAKGAQTPPAAQNPADLQALLVPTAPQSGPAPAGGAPAPGPAPGSAFGPRPGPPPGQAPGGLGADLGGGG	VFG010254(gi:41406665) (mce4D) hypothetical protein [Mce4 (CVF339)] [Mycobacterium avium subsp. paratuberculosis K-10]	VFDB	0.992
4662	ACCESSORY	MCE-family protein MceC	CLIJ644	NZ_AFNR01000516.1	3044	2688	-	ccgccggtggccgagggcaccccggaccatcccgggccggccgtcccacccgggtcgccgtgttcgtacacgccggccgccgacagcccgccgcggccgggaaatccgttgccgtgcgcgctttccggtcaggggccgttcggcccggtccccgacggcttcccggccccgctggatgtcgagacgtcgccgccggcgccggacgggccgccgccgtcgcccggggtgccgagcgcgggacgcccgggtgaggccccgcccgacgtccccggcaccccggtgccgctgccggtgcacgccccgccgggggcgcgcaccgagaacccgcccgacgcgacaggggggagcacccgatga	PPVAEGTPDHPGPAVPPGSPCSYTPAADSPPRPGNPLPCALSGQGPFGPVPDGFPAPLDVETSPPAPDGPPPSPGVPSAGRPGEAPPDVPGTPVPLPVHAPPGARTENPPDATGGSTR	VFG010027(gi:41410184) (mce2C) hypothetical protein [Mce2 (CVF337)] [Mycobacterium avium subsp. paratuberculosis K-10]	VFDB	1
										VFG027518(gi:499078481) (mce2C) mce family protein Mce2C [Mce2 (CVF337)] [Mycobacterium avium subsp. paratuberculosis MAP4]	VFDB	1
5040	UNIQUE	MCE-family lipoprotein MceE	2015WD_2	NZ_KV880600.1	2476	2739	+	ttgaagctggggctgacggccccgttcaacatcgacgacgtcgcgcaggtgatccgcggcgactacgtcaacgtctcggccgccctcgacctgacgctgtccaccatcgacaacaccatgctcaccggcaccggcctgtccggcgcgctgcgcgcgctcgagcagtcctgggggcgcgaccccgccacgatgatccccgacgtccgctacacgcccaaccccaacgacgccccgggcggaccgctggtggaaaggggcgaatga	MKLGLTAPFNIDDVAQVIRGDYVNVSAALDLTLSTIDNTMLTGTGLSGALRALEQSWGRDPATMIPDVRYTPNPNDAPGGPLVERGE	VFG010051(gi:41410186) (mce2E) LprL [Mce2 (CVF337)] [Mycobacterium avium subsp. paratuberculosis K-10]	VFDB	0.989
										VFG010052(gi:118462367) (mce2E) virulence factor Mce family protein [Mce2 (CVF337)] [Mycobacterium avium 104]	VFDB	0.989
5128	ACCESSORY	MCE-family protein MceA	S397	NZ_AFIF01000088.1	240	1	-	gtggcgacggtgggttcacctgtccagatcaacgacccacgcgtcccgccctacaagctgctcaccttcatcacggtcgtggtgctcgcggtgatcttcaccctggtgtacatccaattccgcggaggcttcacccccaagaccgagttgacgatgttggcgtcgcgggcggggttggtgatggatccggggtcgaaggtgacctacaacggggtcgagatcggccgggtgggttcgatt	MATVGSPVQINDPRVPPYKLLTFITVVVLAVIFTLVYIQFRGGFTPKTELTMLASRAGLVMDPGSKVTYNGVEIGRVGSI	VFG009942(gi:118464153) (mce1A) virulence factor Mce family protein [Mce1 (CVF336)] [Mycobacterium avium 104]	VFDB	0.975
5136	ACCESSORY	MCE-family protein MceF	4B	NZ_AGAM01000243.1	3	242	+	cgccgccggcgccgccggagggcatcaatccgccgccggcgtccggggccggagaagccgtgggggccgccgcccggcgggcagccgcaggccagcggcccggcgtacgccacctatgacgagaagaccggcgcgtttgtcgatccggccggtggcactggtatcttcgcggccggcgcgaccgggacctccggcgccgagaactgggtggacctgatgcgtgatccaaggcctatgtga	RRRRRRRASIRRRRPGPEKPWGPPPGGQPQASGPAYATYDEKTGAFVDPAGGTGIFAAGATGTSGAENWVDLMRDPRPM	VFG024304(gi:406028912) (mce4F) mce-family protein mce1f [Mce4 (CVF339)] [Mycobacterium indicus pranii MTCC 9506]	VFDB	0.969
										VFG024305(gi:387873967) (mce4F) hypothetical protein [Mce4 (CVF339)] [Mycobacterium intracellulare str. MOTT36Y]	VFDB	0.969
										VFG024306(gi:379752584) (mce4F) hypothetical protein [Mce4 (CVF339)] [Mycobacterium intracellulare MOTT-02]	VFDB	0.969
5387	UNIQUE	MCE-family protein Mce1C	JTC1285	NZ_AGAL01000821.1	3	185	+	tgttgcgggccgcccccgcgggcgccggacgggccgccgccgtcgcccggggtgccgagcgcgggacgcccgggtgaggccccgcccgacgtccccggcaccccggtgccgctgccggtgcacgccccgccgggggcgcgcaccgagaacccgcccgacgcgacaggggggagcacccgatga	CCGPPPRAPDGPPPSPGVPSAGRPGEAPPDVPGTPVPLPVHAPPGARTENPPDATGGSTR	VFG010027(gi:41410184) (mce2C) hypothetical protein [Mce2 (CVF337)] [Mycobacterium avium subsp. paratuberculosis K-10]	VFDB	0.982
										VFG027518(gi:499078481) (mce2C) mce family protein Mce2C [Mce2 (CVF337)] [Mycobacterium avium subsp. paratuberculosis MAP4]	VFDB	0.982
5856	UNIQUE	MCE-family lipoprotein LprK (MCE-family lipoprotein Mce1e)	JTC1285	NZ_AGAL01000053.1	1082	1165	+	atgacggcgacgggcgcgcggggaaggctcacggcgctggccgcggcgatggctgtgacgacggctgtggagaagggcaacgcc	MTATGARGRLTALAAAMAVTTAVEKGNA	X	X	X

## Sheet: mmpL
Cluster Number	Affiliation	Predicted function	Reference	Contig	Start	End	Strand	NT seq	AA seq	BLAST result	Source datbase	Identity
91	CORE	Transmembrane heme transport protein MmpL11	Telford	NZ_CP033688.1	4656611	4659631	+	atgcgcctgagccgcagcctgcgtaagtaccgctggtcggtcttcgcaggctggttgttggcgttggttcccgcggtctatttggccctgacccagtccggcaacctcaccggcggcggtttcgacgtcgccggttcgcagtcgctggcggtgcacgaccagctcgaggatctctaccacgaccagggcgggtcgtccctggcgttggtcgccgccccccgcgccgacgccagctaccaggacatgaacgacgccgtcgcgcagctgcgccggatcgccgccgaagtcccgggcaccaccgagatccccaaccccacccagcggcccccgcagccggaccggccgtacgtgctgtcggtgcggctggattcccgcaacaccagcgacgtggccaagcag…	MRLSRSLRKYRWSVFAGWLLALVPAVYLALTQSGNLTGGGFDVAGSQSLAVHDQLEDLYHDQGGSSLALVAAPRADASYQDMNDAVAQLRRIAAEVPGTTEIPNPTQRPPQPDRPYVLSVRLDSRNTSDVAKQLRTKVGIKGDQPGQTANGRVRLYVIGQGALSAAAAANTKHDIAAAEKWNLPVILIVLLAVFGSLAAAAIPLALGICTVVVTMGLVYLLSAYTTMSVFVTSTVSMFGIALAVDYSLFILMRFREELRSGRQPREAVDAAMATSGLAVVLSGMTVIASLTGIYVINTPALKSMATGAILAVAVAMLTSTTLTPAALATFGRAAAKRSALLHWSRRPESTQSKFWNRWIGWVMRRPWMSALAASLVLLVMAAPAASMVLGNSLLRQFDS…	VFG031300(gi:41409735) (mmpL11) hypothetical protein [Heme uptake (CVF668)] [Mycobacterium avium subsp. paratuberculosis K-10]	VFDB	0.999
92	CORE	Transmembrane transport protein MmpL8/MmpL10/MmpL12	JIII_386	NZ_NKRI01000002.1	553225	556233	+	atgcgccggatagccgatttcgtggtgcgctggccctggctggtgatcgggttctgggcggcattggtggtcgccctgccgctggccttcccgtccctggccgagatggcccagaagcatccgctggcgatcttgcccggcaacgcaccgtccaatgtcgccgcccgccagatgaccgaggcgttccacgaatcgggctcggatgacctgctgttggtggcgttgaccgacgagaagggtctgggccccgccgacgaagccgtctaccgcaggctggtggacgcgctgcgccgggacacccgtgacgtggtgatggtgcaggacttcatcagcgcgccgccgctgcgttcggccgtgaccagcaaggaccgcaaagcctgggtactgcccgtcggcgtc…	MRRIADFVVRWPWLVIGFWAALVVALPLAFPSLAEMAQKHPLAILPGNAPSNVAARQMTEAFHESGSDDLLLVALTDEKGLGPADEAVYRRLVDALRRDTRDVVMVQDFISAPPLRSAVTSKDRKAWVLPVGVAGELGTPQSYAAFNRIAGIVKQTLEKHENGPAATSLTVSLTGPAATVADLTVAGERDRLPIELAIAVLVLVVLLVVYRSAVTMLLPLVTILLSLVIAQAAVAGYSQLTGSGVSNQSIVFLSAIMAGAGTDYAVFLISRYHDYLRRGDDFDQAVRKALISIGKVITASASTVGITFLLIGFARMGVFKTVGISSAIGIGVAFLAAVTLLPAIMVLAGPRGWIRPRRELTTGLWRRSGIRIVRRPRTHLVASVLVLIILASCAGLVRY…	VFG029893(gi:118465611) (mmpL10) MmpL10 protein [GPL locus (CVF650)] [Mycobacterium avium 104]	VFDB	0.993
99	ACCESSORY	Transmembrane heme transport protein MmpL3	E93	NZ_CP010114.1	165116	168067	+	gtgttcgcctggtggggtcgaactgtgtaccggtatcggtacatcgtgatcggggtcacggtagctctgtgcctgctcggcggcgttttcggcatcagcctgggcaagcacgtcacccagagcggcttctacgacgacgccagccagtccgtcaaggcgtcggtgctcggcgaccagacctacggccgcgaccgcaccagccacgtggtggccaccttcacgacgcccgacgggaaaaccgtcgacgacgcgggctggcgggacaaggtcgtcgccgagctgaacaagttcaaagccgaccaccccgaccaggtcgtcgggtgggccggctggctggcggcgccggacagcaccaacccggtgatcaagggcatggtcagcgaggacaagaagcacacc…	MFAWWGRTVYRYRYIVIGVTVALCLLGGVFGISLGKHVTQSGFYDDASQSVKASVLGDQTYGRDRTSHVVATFTTPDGKTVDDAGWRDKVVAELNKFKADHPDQVVGWAGWLAAPDSTNPVIKGMVSEDKKHTFVSIPLKGDDDDTILNNYKAIAPDMQKLNGGAVQLAGLEPIANALTGTIATDQRRMEVLAVPMVAVVLFLVFGGAVAAGLPAIVGGLSIAGSLGILRLVAVFGPVHYFAQPVVSLIGLGIAIDYGLFVVSRFREEIAEGYDTEAAVRRTVMTAGRTVTFSAVLIIASSASLLVLPQGFVHSLTYAIFAAVGLAALLSITFLPACLGILGRHVDALGVRTAFRVPFLRNWKYSRAYLNWLADRLQKTKTREEVEAGFWGKLVNWVMR…	VFG031246(gi:41409739) (mmpL3) hypothetical protein [Heme uptake (CVF668)] [Mycobacterium avium subsp. paratuberculosis K-10]	VFDB	0.876
100	ACCESSORY	Transmembrane transport protein MmpL5	CLIJ361	NZ_AFNS01000839.1	10672	7724	-	atgagcatcgaccacttcgggcagccccccaaaccccagacgttcgcccgcgcggtccgtaggtttgcggtgcccgtcgttgtgttctggataggactcgtcgtcgggctcagcgtctttgtcccgtcactggacaaagtcgcgaaactgcgctccgtgggcgttagccccagcgaagcgccctcgatgcagtcgatgaagcgcgccggcaaggtgttccacgagttcgacagcgacagcgtgacgatgatcgttctggagggcgaccacccgctgggcgacaatgcgcatcacttctacgatcagatcgtccacatgctcgagcaggaccacaagcatatccagcatgtccaggacttctggggcgatccgctcaccgcagccggatcgcaaagctcc…	MSIDHFGQPPKPQTFARAVRRFAVPVVVFWIGLVVGLSVFVPSLDKVAKLRSVGVSPSEAPSMQSMKRAGKVFHEFDSDSVTMIVLEGDHPLGDNAHHFYDQIVHMLEQDHKHIQHVQDFWGDPLTAAGSQSSDGKAAYVQVYLAGNQGESLANESVAAVRKTVGSVPAPPGIKAYVTGPAALLADQSSAGERGVQKVTMITMITFGVIIVMLLWVYRSIVTVLITLMMVGVELTAARGIIALLSYKNIIGLSTFAVNLLVLLAIAAGTDYAIFILGRYQEARGVGEDREKAYYTMFHGTAHVVLGSGLTIAGAMYCLSFTRLPYFQTLGVPCAVGMLVAVFAALTLGPAVLTVGSRFGLFDPKRRMRTRGWRRVGTAIVRWPGPVLAVSVAVALVGLL…	X	X	X
103	CORE	Transmembrane transport protein MmpL5	2015WD_1	NZ_LKUS01000270.1	14563	17493	+	atgagcgagccggtcgaggctgcgccgcgcgtcgatcagccgctgatcccgccgttcctgccgcggatgatccatcggctggccctgccgatcgtcctggtgtggttgggcatcgtgttcatcaccaacacggtggccccgcagctggaggtggtcgccaaaacccactcggtgtcgatgagcccgaccgacgcggcctccttccagtcgatgatgaaggtcggagcgacgttcaaggagttcaactccgacaactcggccatgatcctgctggagggcgacaagcccctcggggccgaggcgcaccgctattacgacgagatcgtcaggcgcgtcgagcaggacaagaaacacgtgcagcacgtccaggatttctggagcgatccgctgacggcggcg…	MSEPVEAAPRVDQPLIPPFLPRMIHRLALPIVLVWLGIVFITNTVAPQLEVVAKTHSVSMSPTDAASFQSMMKVGATFKEFNSDNSAMILLEGDKPLGAEAHRYYDEIVRRVEQDKKHVQHVQDFWSDPLTAAGSQSHDQKAAYVQVYLAGNMGGGLANESALAVRKIVDSVPAPPGIKAYVTGAGPLFADQSHAGEKGVAVVTLITFVVIIVMLLVVYRSIITVAVMLGMVFIELAAARGVVATLGNYGVMGLSTFANNMLVLMAIAAGTDYAIFVVGRYHEARGLGETREQAFYTMFHSTAHVVLGSGLTIAGAMYCLSFCRLPYFQSLGVPCAVGMLVAVLAALTLAPAMLTVASFFKLMDPKRTLQTRGWRRMGTAVVRWPAPVLAVTIAVALVG…	X	X	X
105	CORE	Transmembrane transport protein MmpL4	CLIJ644	NZ_AFNR01000141.1	13990	16911	+	atgagcgacacggacgaaatccccgtcgcgcaccgcacccgcgtcgaacacaaaccccgtctggcacgcacgattcgggtgctggcgctgccgatcgtgctgggctggttggtgctcgcggtcggggtcaatgtctttgtcccgcagttggagaaggtggccgaggaggtctcggtgccgctgtcgccgtcggacgcgccgtcggtgaccgggatgaagcacatcggggagaagttcaaggagtacgactccgacaacctcgtgctggtgaccctggtcggggacaaacccctcggcgaggacgcgcaccgcttctacgacggcttggtcgaaaagctcaagcgggacccgcatgtcgagcacgcgctgaacttctgggggcagcgcttcacgtcctcg…	MSDTDEIPVAHRTRVEHKPRLARTIRVLALPIVLGWLVLAVGVNVFVPQLEKVAEEVSVPLSPSDAPSVTGMKHIGEKFKEYDSDNLVLVTLVGDKPLGEDAHRFYDGLVEKLKRDPHVEHALNFWGQRFTSSGVESYDHKSAYVQVNLRGDQGGAVGDKSVAAIRKIVADSKPPAGVKAYVAGQGALTADTIVVGDASLAKMTIITIIIIAIMLMFVYRSIGTVLLTMVILFVGLATGRGVVALLGETGIMGLSTFAVNLLTALAIAAGTDYAIFMVGRYQEGRERGLDREAAYYDTFAGVTKVVLGSGLTIVGALACLKFTRLPYFSSLAFPCAVGLLVVVAAGVTLTPALIALASGFGLFDPKRKFNYTRWRRLATAIVRWPAPILATSVILAIVG…	X	X	X
106	UNIQUE	Transmembrane heme transport protein MmpL3	E1	NZ_CP010113.1	164759	167680	+	gtgttcgcctggtggggtcgaactgtgtaccggtatcggtacatcgtgatcggggtcacggtagctctgtgcctgctcggcggcgttttcggcatcagcctgggcaagcacgtcacccagagcggcttctacgacgacgccagccagtccgtcaaggcgtcggtgctcggcgaccagacctacggccgcgaccgcaccagccacgtggtggccaccttcacgacgcccgacgggaaaaccgtcgacgacgcgggctggcgggacaaggtcgtcgccgagctgaacaagttcaaagccgaccaccccgaccaggtcgtcgggtgggccggctggctggcggcgccggacagcaccaacccggtgatcaagggcatggtcagcgaggacaagaagcacacc…	MFAWWGRTVYRYRYIVIGVTVALCLLGGVFGISLGKHVTQSGFYDDASQSVKASVLGDQTYGRDRTSHVVATFTTPDGKTVDDAGWRDKVVAELNKFKADHPDQVVGWAGWLAAPDSTNPVIKGMVSEDKKHTFVSIPLKGDDDDTILNNYKAIAPDMQKLNGGAVQLAGLEPIANALTGTIATDQRRMEVLAVPMVAVVLFLVFGGAVAAGLPAIVGGLSIAGSLGILRLVAVFGPVHYFAQPVVSLIGLGIAIDYGLFVVSRFREEIAEGYDTEAAVRRTVMTAGRTVTFSAVLIIASSASLLVLPQGFVHSLTYAIFAAVGLAALLSITFLPACLGILGRHVDALGVRTAFRVPFLRNWKYSRAYLNWLADRLQKTKTREEVEAGFWGKLVNWVMR…	VFG031246(gi:41409739) (mmpL3) hypothetical protein [Heme uptake (CVF668)] [Mycobacterium avium subsp. paratuberculosis K-10]	VFDB	0.962
107	CORE	Transmembrane transport protein MmpL4	S397	NZ_AFIF01000147.1	20108	17190	-	atgactaccgaacgcgtccggcctcccggggcctttgcgcgggtcatccgccggctggcggtgttcatcatcctcggctgggtggcactgacgctgttggtgacgttcggcgtgccacggctggagatcgtcggtcagcagcattcggtgccgttggcgccgcaggacgcgccggcggtgcaggccatgcagcgcatgggccgggacttcaaagaatccgattcggacagcttcgccatgctggtgctcgaggggcagcagcagctgggcgatgacgcgcacgcctactacgacaagctggttcgtgaattacgcaacgacacaaagcatgtcgagcacgtgcaggacctgtggggcgatcgcctcacccaggcgggtgcgcaaagcccggacggcaag…	MTTERVRPPGAFARVIRRLAVFIILGWVALTLLVTFGVPRLEIVGQQHSVPLAPQDAPAVQAMQRMGRDFKESDSDSFAMLVLEGQQQLGDDAHAYYDKLVRELRNDTKHVEHVQDLWGDRLTQAGAQSPDGKAVYVQLNLAGNQGTTLGQESVAAVRDAIARTPPPPGLNAYVTGPAALFSDMQLAGDRSILKMTLIGALIIFIVLLFVYRSVTTVVLLLLTVGIEVFAARGVIAFVANNNLMPLSTFAVNLLVALAMAAGTDYAIFFFGRYQEARQAGEDRATAYFTTYRSVAPVVLGSGLTIAGAMLCLSFTRMPIFQTMGLPCSVGMLISVFIALTLVPAVLTVGGGFGLFDPKRAIGFGRWRRIGTAIVRWPTPILTATIAVALVGLVTLPGYK…	VFG029455(gi:41407337) (mmpL4b) hypothetical protein [GPL locus (CVF650)] [Mycobacterium avium subsp. paratuberculosis K-10]	VFDB	0.998
108	ACCESSORY	Transmembrane transport protein MmpL6	4B	NZ_AGAM01000336.1	10021	12939	+	atgaccacggatcaggccaccagatccgttgtggcgcagacgattcgtcgtctctcggtaccgatactgctggtgtgggtggcggtggccgccatctccaacatcgccgtgccgaacctggaggatgtggccaaggcccacaacgtgtccctgaacaccccggccgcgccgtcgtttcaggcgatgcagcacatcggcaaggtgttccacgaatacgattccgacagtgcggcgatgatcgtgttggagggcgacaagccgctgggcgacgacgcccaccggttctacgacgcgttggtcggcaagctcgaacacgacaccaaacacgtcgagcacgtacagaacttctggggcgatccgctgaccgcggcgggctcgcagagcaaggacggcaaggcc…	MTTDQATRSVVAQTIRRLSVPILLVWVAVAAISNIAVPNLEDVAKAHNVSLNTPAAPSFQAMQHIGKVFHEYDSDSAAMIVLEGDKPLGDDAHRFYDALVGKLEHDTKHVEHVQNFWGDPLTAAGSQSKDGKAAYVQVYLAGNQGDALANESVDAIRNIVEHTPPPPGVKAYVTGAAPLVTDQFEVGSKGIFKVTVITVLVILAMLLWVYRSVTAVFVLVTVIVEMAAARGIVAFLGSVGLIGLSTYATNLLTLLVIAAGTDYAIFFVGRYHEARHEGQDRETAYYTMYRGTTHVVLGSGLTVAGAVLCLRFTRLNYFQSLGIPAAIGIGVALAAALSLTPAVITVGSLFGLFDPKRQMATRGWRRIGTAIVRWPGPILVVATGVALVGLLALPGYRTN…	X	X	X
110	CORE	Transmembrane transport protein MmpL family	Pt146	NZ_AFPF01000250.1	2085	4991	+	atgagcgacgcgagcaacaagacccaacccgacctgagcgcggccgacaccggtccgatcaacgtcaaggggctgtccaaggccgagcggggccaccggccctaccttccgcatgcgatccgcatcttcgcggtgcccatcatcctgggctggttgttcgtcacggtgctggtgaacgtcatcgtgccgacgctggaaaaggtcggcgaggcgcactcggcgccgatgacaccgctggacgcgccgtcgatgaaggcgatgatgcggctgggccacaacttccacgagttcgactccaacagcaccgtgatgatcgtgctggagggtcagcagccgctgggccccgacgcacacaagtactacgacaacctcattcgccagctgcgccaggaccccaag…	MSDASNKTQPDLSAADTGPINVKGLSKAERGHRPYLPHAIRIFAVPIILGWLFVTVLVNVIVPTLEKVGEAHSAPMTPLDAPSMKAMMRLGHNFHEFDSNSTVMIVLEGQQPLGPDAHKYYDNLIRQLRQDPKHIQHIQDFWGDRLTAAGAQSADAKGAYVQVNLAGNQGTTLANESVDAVRKVIDENKAPPGVKAYVTGPAALSDDMHIIGNASLAKITLFTLGAIAIMLLLVYRSIVTTLVQLFMTFVALACSRGVVAVLAYHNAFGLTTFAANILTMLAIAAGTDYGIFLIGRYQEALAAGEDRESAYYTTFKGVAPVVLGSGLTIAGATYCLSFSRLPWFNTMGAPVAIGMLVVVLADVTLGPAVVFVGSRFHFFERQAKRGRLWRRVGTAVVRW…	X	X	X
111	ACCESSORY	Transmembrane transport protein MmpL5	FDAARGOS_305	NZ_CP022095.2	3657028	3654128	-	atgagcacaacgttcgacgacaccagaaccgacgccatccccgtcgtcaaggagcccgtgcgggagaagatcccccggttcatccggacgttcgccgtgccgatcatcatcggctggatcgcgctcatcgcggtgctcaacgtcgtcgtcccgcagctcgacgaggtcggcaagatgcgctcggtggagatgactcccgacgacgcgcagtcggtcgttgcgaccaagcgcatgggcgcggtgttcaacgagtacaagtccaacagctcggtgatgatcgtgctcgagggccaacaacccctgggcgccgacgcccacgcctactacgacgagatcgtgcgccggctcaatgcggacaccaaacacgttgagcacgttcaggatatgtggagcgatccg…	MSTTFDDTRTDAIPVVKEPVREKIPRFIRTFAVPIIIGWIALIAVLNVVVPQLDEVGKMRSVEMTPDDAQSVVATKRMGAVFNEYKSNSSVMIVLEGQQPLGADAHAYYDEIVRRLNADTKHVEHVQDMWSDPLTGAGAQSNDGKASYVQVYLAGNQGEALANESVESVQNIVKSVQAPNGVKAYVTGPAALSADQHTAGDRSLQLITAATFTVIIGMLLLVYRSVITVLLTLVMVVLELSAARGMVAFLGYYKIIGLSTFATNLLVTLAIAAATDYAIFLIGRYQEARAVGESREDAYYTMYKGTAHVVAGSGMTIAGATFCLHFTNLPYFQTLGIPLAIGMVVVVAAALTLGPAVISVASRFRQTLEPRRTQRIRGWRKVGTVVVRWPGPILVLTIG…	X	X	X
112	CORE	Transmembrane transport protein MmpL4	JII_1961	NZ_CP022105.1	1307565	1304674	-	atgagtacccagcaattggagacccagcaggccgcgcgaccacgggtggcgcggatcattcaccgtttgtccgttcccattattttgggctggctggcggttgcggtgctgatcaccatcggcgttccctcgctggagcaggtcgaggccgagcacgcggtgtcgctgagtcccattggggcgccgtcgttcaaggcgatggagcgcctcggcgaggacttcaaggaaaccaacaccggcgcgctggccatgatcctgctggagggccagcagcaactcggcgacgacgcgcacacctactacgaccgcctgattcggctgctggaaaacgaccacaggcacgtccagcacgtgcagaacttctggggcgatccgctcacccgcggcgccgcgcaaagc…	MSTQQLETQQAARPRVARIIHRLSVPIILGWLAVAVLITIGVPSLEQVEAEHAVSLSPIGAPSFKAMERLGEDFKETNTGALAMILLEGQQQLGDDAHTYYDRLIRLLENDHRHVQHVQNFWGDPLTRGAAQSQDGKAAYVQVNLNGNAGAAAGDESVAAIRKLVQEASPPPGLKVYVTGPAPIVADMNIAGQKTVMLVTLASLIVIFVTLLLVYRSVITVILLLLIVGLELQIARGMVALLGHLGVVGLTTFAVNLLMAAVIATGTDYGIFFVGRYQEARQAGESREEAFYTTFNGVAKVVLASGLTIAGAVLCLSFTRLPYFQPLGIPVAVGISIAVLVALTLGPALLAAGARFGLFEPRRAVSARRWRRIGTAIVRWPAPILIATLAVSLVGLLAL…	VFG029432(gi:41407338) (mmpL4a) hypothetical protein [GPL locus (CVF650)] [Mycobacterium avium subsp. paratuberculosis K-10]	VFDB	0.999
114	UNIQUE	Transmembrane transport protein MmpL5	2015WD_1	NZ_KV880571.1	7282	4391	-	atgaccacggatcaggccaccagatccgttgtggcgcagacgattcgtcgtctctcggtaccgatactgctggtgtgggtggcggtggccgccatctccaacatcgccgtgccgaacctggaggatgtggccaaggcccacaacgtgtccctgaacaccccggccgcgccgtcgtttcaggcgatgcagcacatcggcaaggtgttccacgaatacgattccgacagtgcggcgatgatcgtgttggagggcgacaagccgctgggcgacgacgcccaccggttctacgacgcgttggtcggcaagctcgaacacgacaccaaacacgtcgagcacgtacagaacttctggggcgatccgctgaccgcggcgggctcgcagagcaaggacggcaaggcc…	MTTDQATRSVVAQTIRRLSVPILLVWVAVAAISNIAVPNLEDVAKAHNVSLNTPAAPSFQAMQHIGKVFHEYDSDSAAMIVLEGDKPLGDDAHRFYDALVGKLEHDTKHVEHVQNFWGDPLTAAGSQSKDGKAAYVQVYLAGNQGDALANESVDAIRNIVEHTPPPPGVKAYVTGAAPLVTDQFEVGSKGIFKVTVITVLVILAMLLWVYRSVTAVFVLVTVIVEMAAARGIVAFLGSVGLIGLSTYATNLLTLLVIAAGTDYAIFFVGRYHEARHEGQDRETAYYTMYRGTTHVVLGSGLTVAGAVLCLRFTRLNYFQSLGIPAAIGIGVALAAALSLTPAVITVGSLFGLFDPKRQMATRGWRRIGTAIVRWPGPILVVATGVALVGLLALPGYRTN…	X	X	X
117	ACCESSORY	Transmembrane heme transport protein MmpL3	K10	NC_002944.2	4044034	4041161	-	gtgttcgcctggtggggtcgaactgtgtaccggtatcggtacatcgtgatcggggtcacggtagctctgtgcctgctcggcggcgttttcggcatcagcctgggcaagcacgtcacccagagcggcttctacgacgacgccagccagtccgtcaaggcgtcggtgctcggcgaccagacctacggccgcgaccgcaccagccacgtggtggccaccttcacgacgcccgacgggaaaaccgtcgacgacgcgggctggcgggacaaggtcgtcgccgagctgaacaagttcaaagccgaccaccccgaccaggtcgtcgggtgggccggctggctggcggcgccggacagcaccaacccggtgatcaagggcatggtcagcgaggacaagaagcacacc…	MFAWWGRTVYRYRYIVIGVTVALCLLGGVFGISLGKHVTQSGFYDDASQSVKASVLGDQTYGRDRTSHVVATFTTPDGKTVDDAGWRDKVVAELNKFKADHPDQVVGWAGWLAAPDSTNPVIKGMVSEDKKHTFVSIPLKGDDDDTILNNYKAIAPDMQKLNGGAVQLAGLEPIANALTGTIATDQRRMEVLAVPMVAVVLFLVFGGAVAAGLPAIVGGLSIAGSLGILRLVAVFGPVHYFAQPVVSLIGLGIAIDYGLFVVSRFREEIAEGYDTEAAVRRTVMTAGRTVTFSAVLIIASSASLLVLPQGFVHSLTYAIFAAVGLAALLSITFLPACLGILGRHVDALGVRTAFRVPFLRNWKYSRAYLNWLADRLQKTKTREEVEAGFWGKLVNWVMR…	VFG031246(gi:41409739) (mmpL3) hypothetical protein [Heme uptake (CVF668)] [Mycobacterium avium subsp. paratuberculosis K-10]	VFDB	1
118	CORE	Transmembrane transport protein MmpL4	NL_95E	NZ_LGSC01000003.1	177003	174136	-	atgagtaacccgcacgcgcagtcccgactcccggtcattcccaggctcattcgcgtgctgtcgctgccgatcaccctgggctgggtgttcgtcgcggtcgccctgggggtgctgtcgccgtcgctcgacgacgtcgcgtcccagcactcggtgccgatgaccccgcgggacgcgccggcgttcaagtcgatgatgcacatcggcgacaagttcaacgagttccacaccgattccacggcgatggtggtcctggaggggaaggacaaactcggcgacagcgcgcacgagttctacgaccgcatcgtgcgcaaactgcgggacgaccatcagcacgtccagaacatccaggacttctggagtgatccgctgaccgccgccggctcgcagagccccgacggc…	MSNPHAQSRLPVIPRLIRVLSLPITLGWVFVAVALGVLSPSLDDVASQHSVPMTPRDAPAFKSMMHIGDKFNEFHTDSTAMVVLEGKDKLGDSAHEFYDRIVRKLRDDHQHVQNIQDFWSDPLTAAGSQSPDGKSAYVQVFLNGAQGTTPSYESVAAVRKIVDSTPAPPGVKAYVAGNTVLNADTSIVGHKSMATMALVSIVVIFVMLLVVYRSIVTTVLSLVIIGIELFAAQGITATAGNLNIIGLTPYAVSMITMLSIAAGTDYVIFLLGRYHEARSFGQDREEAFYTAYHGVSHVILGSGLTIAGACLCLTAARLPYFQTMGLPCAIAMVVIVLAALTLAPAILAVGSRFGLFDPKRAIDVRGWRKVGTAVVRWPKPIIVVTAAIAVIGFISLLTY…	X	X	X
121	CORE	Transmembrane transport protein MmpL family	E1	NZ_CP010113.1	4741518	4744376	+	ttgcctgaccggccgggcatcctcgggcggctgaccggccggtacgcgctgctggtggtggggctgtgggtgctggccgcggccgtcgccaatgtggctgtgccgcaactggaacgggtggtcgacagccacgcccggtccttcatgccgccgagcgccccgagcgcggtggccgccgcccgggccgcccagttgttcgaccagacgccgagcaacaacttcgtttacgttgtgctggaacgcaatcagcggctgggcgccggcgatcggcagttctacgacgcgttgacggcggcgctgggctccgaccaccggcacgtgtacgcggtgaccgacctgtggtcacagcccgccaccgcggccggcgcccagagcaccgacggccaggccgtcagcgtg…	MPDRPGILGRLTGRYALLVVGLWVLAAAVANVAVPQLERVVDSHARSFMPPSAPSAVAAARAAQLFDQTPSNNFVYVVLERNQRLGAGDRQFYDALTAALGSDHRHVYAVTDLWSQPATAAGAQSTDGQAVSVMVRLAGMLGTAQARDSVNAVRATAQKLGPPAGLQVHVTGPGATIVDKFSAIDRQMLGITAATIGLILLLLLVVYRSPVAAAIPLISVGLAFALARAVVAALGQANVIEVSLFSVALMAAMTLGAGTDYAIFLVGRYHEARRGGVAPAQALTVAYRSIAPVVIGSALTVSVALACLVFAHVGSFRSAGLPCAIGILATMVAALTLTPALMSLAVRRGYLEPRPSRTARRWRRVGTTVARWPGPILVAALGLTLLVALPLAGMRIGFN…	X	X	X
123	CORE	Transmembrane transport protein MmpL family	CLIJ361	NZ_AFNS01000872.1	4085	1257	-	atgaccgagcatcgcctcggcgcctcccgggtcaaacgtcccctcatccccaggatggtccgcgccttcgcgataccgatcatcttcttctggggactgctcgccgtcaccacgaatacctttatgccgcaagtggaacgggtcgccgaagagctcgccgggccgatggtcccgcactatgcgccctcgcagcgctcgctgctgcacatcggcgagaagttccacgaatccaactcgaccaacctgaccatggtggtgttcgaggccaaccggccgctgggagactccgaccacctctactacgacgacctgatgcgccgcctgcagcgcgacaccaaacacgtgcagtacgtgatggacctgtggggcaagccgttcaccgcggccggggcgcaaagc…	MTEHRLGASRVKRPLIPRMVRAFAIPIIFFWGLLAVTTNTFMPQVERVAEELAGPMVPHYAPSQRSLLHIGEKFHESNSTNLTMVVFEANRPLGDSDHLYYDDLMRRLQRDTKHVQYVMDLWGKPFTAAGAQSVDGRCTYVLLRLAGDIGQIQANQSVDAVRDIIKNDTPPPGLKVYVSGAAPLASDTLSIANASLNNVTIVTIILIVVMLLLVYRTPSTLLVPLLGVLIEMLVAKGITSTLGHLGYIELSSFAVNIVIALTLGAGTDYGIFLMGRYHEARQAGESREDSFYIAYRGVAPIIIGSGLTIAGACYCLTFARLNYFHTMGPAVAITMLFTIAAAMTLGPALLTVGSLFGMFDPRTDSKGRLYRRIGASVVRWPVPILVASSAIVMVGAIFV…	X	X	X
192	CORE	Transmembrane transport protein MmpL13	E1	NZ_CP010113.1	1587222	1589567	+	atgctgcgagtaatcacccggctggccatcgccgcgccgcgccgcatcatcgggatcgcggtcctggtcatggtgggcgcggcgatcttcggcctgccggtggtcaacagcctgtccggcggcggcttccaggatccgacgtcggagtccgcccgggccaccgagatcctgcgggaccggttcaaccagaccgatcagcaaatgctgatcgtggtgagcgcccccgacggcgcccgcagcccccaggcgcaccgggtcggcaccgacatcgtcgacaaactgaagaattcgccgtggatgatgagtgtgtcgtcggcctggacgtcgccgccggccgccgccgcccagctgatcagcaaggacaacaagtccgggatgatcgtcgccggcctgaagggc…	MLRVITRLAIAAPRRIIGIAVLVMVGAAIFGLPVVNSLSGGGFQDPTSESARATEILRDRFNQTDQQMLIVVSAPDGARSPQAHRVGTDIVDKLKNSPWMMSVSSAWTSPPAAAAQLISKDNKSGMIVAGLKGGENDAQKYASTLTRELVHDRDGVTVRAGGMAVAYAQINAQNQRDLLLMESIAIPLSFAVLVWVLGGVVAATLPVVLGALAIVGTMSVLRLISFATDVSTYALDLSIAMGLALAIDYNLLIITRYREELARTEDRDRALYRTMATAGRTVLFSATTVGLSMAVMAVFPMYFLKSSAYTIVATAIIVAIAAVVITPAAIVLLGPRLDTMDARRVMHRILHGQRSFRDPAHKPLVEQFWYRSTKYVLRRALPVGLSVVALLLLLGVPFL…	X	X	X
193	CORE	Transmembrane transport protein MmpL13	NL_93B	NZ_LGRZ01000006.1	131542	133884	+	atgctgcagaaaatcgcccgagtcgccatcgcggccccgcgtcggatcatcgcgctgggcgtgctggtcttcctggccgccgccgtcttcggcatcccggtcgccaagagcctgtcacctggcggcttccaggaccccgactccgagtcggcccgggccatcggggtgctgaccgacaagttcggccagagcggccagcagatgctgatcctggtcaccgcccccggcggcagcaacagcgacccggcccgcagggtgggcacggagctggtcgggcagttgcagcgctccccgctggtgtacaacgtgtcctcgccctggaccgcgccgccgcaggcctcggcggacctggtgagccgcgacggcaagtccgggctcatcgtcgtcaacctcaagggc…	MLQKIARVAIAAPRRIIALGVLVFLAAAVFGIPVAKSLSPGGFQDPDSESARAIGVLTDKFGQSGQQMLILVTAPGGSNSDPARRVGTELVGQLQRSPLVYNVSSPWTAPPQASADLVSRDGKSGLIVVNLKGGENFVQNNAQTLADQFVHDRDGVTVRAGGAAMQYAQINTQNQADLLVMEMIALPLSFLVLIWVFGGLLAAALPMALGALAVVGSMSVLRLITFTTEVSIFALNLSTALGLALAIDYTLLIVSRYRDELAEGHDRDQALIRTMATSGRTVLFSAVTVALSMSATVAFPMYFLKSFAYAGVATVAFVATASIVITPAAIVLLGDRLDALDVRRLLRRALRRAQPVRKPVEQLFWYRSSKFVMRRWAPVGLIVVGLLLLLGLPFFSVKW…	X	X	X
343	ACCESSORY	Transmembrane transport protein MmpL8/MmpL10/MmpL12	CLIJ361	NZ_AFNS01001068.1	16828	18726	+	atgcgccggatagccgatttcgtggtgcgctggccctggctggtgatcgggttctgggcggcattggcggtcgccctgccgctggccttcccgtccctggccgagatggcccagaagcatccgctggcgatcttgcccggcaacgcaccgtccaatgtcgccgcccgccagatgaccgaggcgttccacgaatcgggctcggatgacctgctgttggtggcgttgaccgacgagaagggtctgggccccgccgacgaagccgtctaccgcaggctggtggacgcgctgcgccgggacacccgtgacgtggtgatggtgcaggacttcatcagcgcgccgccgctgcgttcggccgtgaccagcaaggaccgcaaagcctgggtactgcccgtcggcgtc…	MRRIADFVVRWPWLVIGFWAALAVALPLAFPSLAEMAQKHPLAILPGNAPSNVAARQMTEAFHESGSDDLLLVALTDEKGLGPADEAVYRRLVDALRRDTRDVVMVQDFISAPPLRSAVTSKDRKAWVLPVGVAGELGTPQSYAAFNRIAGIVKQTLEKHENGPAATSLTVSLTGPAATVADLTVAGERDRLPIELAIAVLVLVVLLVVYRSAVTMLLPLVTILLSLVIAQAAVAGYSQLTGSGVSNQSIVFLSAIMAGAGTDYAVFLISRYHDYLRRGDDFDQAVRKALISIGKVITASASTVGITFLLIGFARMGVFKTVGISSAIGIGVAFLAAVTLLPAIMVLAGPRGWIRPRRELTTGLWRRSGIRIVRRPRTHLVASVLVLIILASCAGLVRY…	VFG029934(gi:499075953) (mmpL10) membrane protein, MmpL family, putative [GPL locus (CVF650)] [Mycobacterium avium subsp. paratuberculosis MAP4]	VFDB	0.994
3139	UNIQUE	Transmembrane transport protein MmpL5	Pt154	NZ_AFPG01000030.1	25819	26556	+	atgagcatcgaccacttcgggcagccccccaaaccccagacgttcgcccgcgcggtccgtaggtttgcggtgcccgtcgttgtgttctggataggactcgtcgtcgggctcagcgtctttgtcccgtcactggacaaagtcgcgaaactgcgctccgtgggcgttagccccagcgaagcgccctcgatgcagtcgatgaagcgcgccggcaaggtgttccacgagttcgacagcgacagcgtgacgatgatcgttctggagggcgaccacccgctgggcgacaatgcgcatcacttctacgatcagatcgtccacatgctcgagcaggaccacaagcatatccagcatgtccaggacttctggggcgatccgctcaccgcagccggatcgcaaagctcc…	MSIDHFGQPPKPQTFARAVRRFAVPVVVFWIGLVVGLSVFVPSLDKVAKLRSVGVSPSEAPSMQSMKRAGKVFHEFDSDSVTMIVLEGDHPLGDNAHHFYDQIVHMLEQDHKHIQHVQDFWGDPLTAAGSQSSDGKAAYVQVYLAGNQGESLANESVAAVRKTVGSVPAPPGIKAYVTGPAALLADQSSAGERGVQKVTMITFGVIIVNRDAAVGLPLHRHRAHYPDDGRSRAYGGAGHYRSSVL	X	X	X
3889	ACCESSORY	Mycobacterial hemophore asspociated with MmpL11/MmpL3 transport system	TANUVAS	NZ_CP015495.1	4038016	4038561	+	atgacgtcagcctccgctggacggcgccgcagaattttcgccgggctgatcgccgccgccctgcccggcgccgccgtcgcggtgctggccgggccgcccgcgaccggcgccaacgacccgtgcgcggccagcgaggtggcccgcacgatcggctcggtgtccaagtcgatgggcgactacctggacgcgcatcccgagaccaaccaggccatgaccagcatgctgcagcagcaggccgggccgcagtcggtgaacgggctgaagtcctacttcgatgccaaccccaaggtcgccggcgacatgacgtcgatcgcgcagccgctgaccagcctgtcgctgcagtgcaagctgccgatctcgatcccgcaggcgctgggcatggtgcagcaggcgcagggc…	MTSASAGRRRRIFAGLIAAALPGAAVAVLAGPPATGANDPCAASEVARTIGSVSKSMGDYLDAHPETNQAMTSMLQQQAGPQSVNGLKSYFDANPKVAGDMTSIAQPLTSLSLQCKLPISIPQALGMVQQAQGAAGGLPALPGNPAGASPLGGAAGPAGTPPAVPQPAGPLSGPPRGNTVG	X	X	X
4479	CORE	Mycobacterial hemophore asspociated with MmpL11/MmpL3 transport system	MAPK_JJ1	NZ_CP033909.1	2127254	2126850	-	atggcgccttttgctcgctcggcaccccgagtcatgggcgaaagaatcgcggccggcgcggccggggtggcaatgaccgtcgccggccttgtcgcgacgcttgtgctgacggcgggaccggcggcggccgactggccgatggacgatccggaaccggcgccggcgtcgctgccgaactgcacggcggccgacctggcccaggtgtcggcgggcgtcgccgcagccacgtcggcgtatctgttcagtcacccggacgtcaacgcctacttcaccagcttgaagggccagccccgcgacgagatgcgcgcgcagctcaagcagtacatggacgccaacccgcagacccactccgacctggagggcatccgccagccgctcaccgatttccaggaccgctgc…	MAPFARSAPRVMGERIAAGAAGVAMTVAGLVATLVLTAGPAAADWPMDDPEPAPASLPNCTAADLAQVSAGVAAATSAYLFSHPDVNAYFTSLKGQPRDEMRAQLKQYMDANPQTHSDLEGIRQPLTDFQDRCR	X	X	X
